# Supplementary material for: Genomic analysis of 1710 surveillance-based Neisseria gonorrhoeae isolates from the USA in 2019 identifies predominant strain types and chromosomal antimicrobial-resistance determinants
Source: Microb Genom. 2023 May 12;9(5):mgen001006. doi: 10.1099/mgen.0.001006 (PMC10272886; doi:10.1099/mgen.0.001006)
Supplement: Supplementary material 2 [file mgen-9-1006-s002.xlsx]

## Sheet: GISP2019_First5
GCWGS_ID	U.S. Region	HHS region and Site	Month collected	BioProject ID	BioSample ID	SRA Accession ID	Sex of sex partner	HIV Status	Age range (years)	Race/ Ethnicity	Beta-Lactamase	PEN MIC µg mL-1	TET MIC µg mL-1	GEN MIC µg mL-1	CFM MIC µg mL-1	CRO MIC µg mL-1	CIP MIC µg mL-1	AZM MIC µg mL-1	Lineage (A or B)	Fastbaps cluster	MLST	NG-MAST	ngSTar	ngSTar penA	ngSTar mtrR	ngSTar porB	ngSTar ponA	ngSTar gyrA	ngSTar parC	ngSTar 23S	23S rRNA C2611T	23s rRNA A2059G	mtrR mosaic (FALSE)	mtrR promoter (A)	mtr120 promoter	mtrR -35	MtrR Ala39	MtrR Arg44	MtrR Gly45	MtrR Leu47	MtrR Asp79	MtrR His105	MtrR premature stop (FALSE)	mtrC GC deletion	MtrD Thr42	MtrD His46	MtrD Ile48	MtrD Asn101	MtrD Arg174
GCWGS-8177	S	4-e	7	PRJNA317462	SAMN12821398	SRR16644460	MSW	Negative	25-29	Black	Positive	32	1	4	0.015	0.008	4	0.25	Lineage A	18.2	13526	3278	436	2.002	40	100	100	7	3	100	0	0	FALSE	A	G	G	T	R	G	L	D	H	TRUE	WT	T	H	I	N	R
GCWGS-11334	S	4-b	12	PRJNA317462	SAMN14214359	SRR16999747	MSW	Negative	20-24	Black	Positive	4	32	8	0.03	0.008	0.25	0.25	Lineage A	11	1588	3307	4028	19.001	38	1	1	7	100	100	0	0	FALSE	A	G	G	T	R	G	L	D	H	TRUE	WT	T	H	I	N	R
GCWGS-6165	MW	5-a	2	PRJNA317462	SAMN11514958	SRR16644350	MSW	Negative	25-29	Hispanic	Negative	0.06	0.5	4	0.004	0.001	0.004	0.125	Lineage B	21	13733	19989	4023	15.001	361	1	100	100	2	100	0	0	FALSE	A	G	G	A	R	G	L	N	Y	FALSE	WT	T	H	I	N	R
GCWGS-10919	MW	5-d	12	PRJNA317462	SAMN13975305	SRR16999492	MSW	Negative	25-29	Black	Positive	64	0.5	8	0.015	0.015	2	0.25	Lineage A	18.1	8143	568	426	2.002	40	13	100	7	4	100	0	0	FALSE	A	G	G	T	R	G	L	D	H	TRUE	WT	T	H	I	N	R
GCWGS-8167	S	4-e	5	PRJNA317462	SAMN12821388	SRR16644665	MSW	Negative	20-24	Hispanic	Positive	64	0.5	8	0.015	0.008	4	0.25	Lineage A	18.2	13526	9918	436	2.002	40	100	100	7	3	100	0	0	FALSE	A	G	G	T	R	G	L	D	H	TRUE	WT	T	H	I	N	R
GCWGS-10618	S	4-e	11	PRJNA317462	SAMN13871907	SRR16999727	MSM	Positive	35-39	Hispanic	Positive	64	1	8	0.015	0.008	4	0.25	Lineage A	18.2	8143	18360	2982	2.002	40	3	1	7	3	100	0	0	FALSE	A	G	G	T	R	G	L	D	H	TRUE	WT	T	H	I	N	R
GCWGS-10041	NE	2-b	10	PRJNA317462	SAMN13578251	SRR16999324	MSMW	Negative	25-29	Black	Negative	0.25	1	8	0.004	0.004	0.004	2	Lineage A	20.2	9363	-	213	2.001	39	1	100	100	100	100	0	0	TRUE	C	G	G	A	R	G	L	N	H	FALSE	WT	N	R	T	D	R
GCWGS-11342	MW	5-g	12	PRJNA317462	SAMN14214367	SRR16999739	MSM	Negative	25-29	White	Positive	8	1	4	0.015	0.004	2	0.25	Lineage A	18.1	8143	340	426	2.002	40	13	100	7	4	100	0	0	FALSE	A	G	G	T	R	G	L	D	H	TRUE	WT	T	H	I	N	R
GCWGS-6020	W	6-a	1	PRJNA317462	SAMN11811020	SRR16644637	MSMW	Negative	25-29	Amer Ind	Negative	0.25	0.5	8	0.015	0.008	0.03	0.5	Lineage A	20.1	9363	730	2941	2.001	9	3	100	22	100	100	0	0	FALSE	A	G	G	T	H	G	L	D	H	FALSE	WT	N	R	T	D	Q
GCWGS-6021	W	6-a	1	PRJNA317462	SAMN11811021	SRR16644626	MSW	Negative	35-39	Hispanic	Negative	0.25	0.5	8	0.015	0.008	0.002	0.125	Lineage A	16	13532	-	3031	9.001	105	100	1	6	2	100	0	0	FALSE	A	G	G	T	R	D	L	D	H	FALSE	WT	T	H	I	N	R
GCWGS-6022	W	6-a	1	PRJNA317462	SAMN11811022	SRR16644616	MSM	Negative	25-29	Hispanic	Negative	0.25	1	8	0.015	0.015	0.004	0.125	Lineage A	16	13413	20527	3949	2.002	105	12	100	100	2	100	0	0	FALSE	A	G	G	T	R	D	L	D	H	FALSE	WT	T	H	I	N	R
GCWGS-6023	W	6-a	1	PRJNA317462	SAMN11811023	SRR16644221	MSMW	Negative	20-24	Hispanic	Negative	0.125	0.5	8	0.015	0.008	0.002	0.03	Lineage A	20.1	9363	11025	301	2.001	9	3	100	100	100	100	0	0	FALSE	A	G	G	T	H	G	L	D	H	FALSE	2bp	N	R	T	D	Q
GCWGS-6024	W	6-a	1	PRJNA317462	SAMN11811024	SRR16644209	MSW	Negative	25-29	White	Negative	0.25	0.5	8	0.008	0.008	0.002	0.125	Lineage A	12	1901	6734	3024	5.002	1	17	1	100	3	100	0	0	FALSE	DEL	G	G	A	R	G	L	D	Y	FALSE	WT	T	H	I	N	R
GCWGS-6419	W	6-a	2	PRJNA317462	SAMN12587546	SRR16644085	MSMW	Negative	25-29	Hispanic	Negative	0.25	0.5	4	0.015	0.008	0.03	0.5	Lineage A	20.1	9363	730	2941	2.001	9	3	100	22	100	100	0	0	FALSE	A	G	G	T	H	G	L	D	H	FALSE	WT	N	R	T	D	Q
GCWGS-6420	W	6-a	2	PRJNA317462	SAMN12587547	SRR16644084	MSM	Negative	40-44	Amer Ind	Negative	0.25	1	8	0.03	0.015	0.004	1	Lineage A	20.2	9363	16206	2885	2.001	39	3	100	100	100	100	0	0	TRUE	C	G	A	A	R	G	L	N	H	FALSE	WT	T	H	I	D	R
GCWGS-6421	W	6-a	2	PRJNA317462	SAMN12587548	SRR16644083	MSW	Negative	35-39	Hispanic	Negative	0.25	1	8	0.015	0.008	0.004	2	Lineage A	20.2	9363	-	213	2.001	39	1	100	100	100	100	0	0	TRUE	C	G	A	A	R	G	L	N	H	FALSE	WT	N	R	T	D	R
GCWGS-6422	W	6-a	2	PRJNA317462	SAMN12587549	SRR16644062	MSW	Negative	25-29	Hispanic	Negative	0.125	0.125	8	0.008	0.004	0.03	0.25	Lineage B	21	6962	-	3113	22.001	161	100	100	22	2	100	0	0	FALSE	A	G	G	A	R	G	L	N	Y	FALSE	WT	T	H	I	N	R
GCWGS-6423	W	6-a	2	PRJNA317462	SAMN12142977	SRR16643922	MSMW	Unknown	25-29	Hispanic	Negative	0.25	1	8	0.06	0.015	0.004	0.5	Lineage A	20.1	9363	8390	184	2.001	9	1	100	100	2	100	0	0	FALSE	A	G	G	T	H	G	L	D	H	FALSE	WT	N	R	T	D	Q
GCWGS-6781	W	6-a	3	PRJNA317462	SAMN12545755	SRR16643999	MSM	Negative	25-29	Hispanic	Negative	1	2	8	0.06	0.03	8	0.5	Lineage A	15	15679	15239	158	44.001	16	10	1	1	10	100	0	0	FALSE	DEL	G	G	A	R	G	L	N	Y	FALSE	WT	T	H	I	N	R
GCWGS-6782	W	6-a	3	PRJNA317462	SAMN12545756	SRR16643997	MSW	Negative	20-24	Hispanic	Negative	0.25	1	8	0.015	0.008	0.004	0.5	Lineage A	20.1	9363	11025	301	2.001	9	3	100	100	100	100	0	0	FALSE	A	G	G	T	H	G	L	D	H	FALSE	WT	N	R	T	D	Q
GCWGS-6783	W	6-a	3	PRJNA317462	SAMN12545757	SRR16644018	MSW	Negative	35-39	White	Negative	0.5	1	16	0.03	0.015	0.004	0.125	Lineage A	16	13532	-	4004	9.001	105	1	1	100	2	100	0	0	FALSE	A	G	G	T	R	D	L	D	H	FALSE	WT	T	H	I	N	R
GCWGS-6784	W	6-a	3	PRJNA317462	SAMN12545758	SRR16644017	MSW	Negative	30-34	White	Negative	0.5	1	8	0.03	0.015	0.004	0.125	Lineage A	16	13532	-	4004	9.001	105	1	1	100	2	100	0	0	FALSE	A	G	G	T	R	D	L	D	H	FALSE	WT	T	H	I	N	R
GCWGS-6785	W	6-a	3	PRJNA317462	SAMN12545759	SRR16644016	MSW	Negative	30-34	Hispanic	Negative	0.125	0.5	8	0.03	0.015	0.06	0.5	Lineage A	20.1	9363	730	2941	2.001	9	3	100	22	100	100	0	0	FALSE	A	G	G	T	H	G	L	D	H	FALSE	WT	N	R	T	D	Q
GCWGS-7300	W	6-a	4	PRJNA317462	SAMN12609989	SRR16644244	MSW	Negative	25-29	Hispanic	Negative	0.125	0.25	8	0.03	0.015	0.06	0.125	Lineage B	21	6962	-	3113	22.001	161	100	100	22	2	100	0	0	FALSE	A	G	G	A	R	G	L	N	Y	FALSE	WT	T	H	I	N	R
GCWGS-7301	W	6-a	4	PRJNA317462	SAMN12609990	SRR16644243	MSW	Negative	30-34	Hispanic	Negative	0.25	0.5	8	0.015	0.008	0.004	0.25	Lineage A	12	1901	-	3020	5.002	1	1	1	100	3	100	0	0	FALSE	DEL	G	G	A	R	G	L	D	Y	FALSE	WT	T	H	I	N	R
GCWGS-7302	W	6-a	4	PRJNA317462	SAMN12609991	SRR16644242	MSMW	Negative	20-24	Hispanic	Negative	1	4	8	0.03	0.015	0.015	1	Lineage A	16	1579	7289	139	9.001	1	8	1	100	2	100	0	0	FALSE	DEL	G	G	A	R	G	L	D	Y	FALSE	WT	T	H	I	N	R
GCWGS-7303	W	6-a	4	PRJNA317462	SAMN12609992	SRR16644241	MSW	Unknown	≤19	Hispanic	Positive	0.5	0.5	2	0.015	0.015	8	0.125	Lineage A	0	16063	-	3970	4.001	448	11	100	1	3	100	0	0	FALSE	A	G	G	T	R	G	L	D	H	TRUE	WT	T	H	I	N	R
GCWGS-7304	W	6-a	4	PRJNA317462	SAMN12609993	SRR16644226	MSW	Negative	45-49	Hispanic	Negative	0.25	1	8	0.03	0.015	0.008	1	Lineage A	20.2	9363	16206	2885	2.001	39	3	100	100	100	100	0	0	TRUE	C	G	A	A	R	G	L	N	H	FALSE	WT	T	H	I	D	R
GCWGS-7499	W	6-a	5	PRJNA317462	SAMN12708626	SRR16644484	MSW	Negative	50-54	White	Negative	0.5	2	16	0.03	0.015	0.004	0.125	Lineage A	16	13532	-	4004	9.001	105	1	1	100	2	100	0	0	FALSE	A	G	G	T	R	D	L	D	H	FALSE	WT	T	H	I	N	R
GCWGS-7500	W	6-a	5	PRJNA317462	SAMN12708627	SRR16644483	MSM	Positive	20-24	Black	Negative	1	1	8	0.015	0.008	4	0.25	Lineage A	17.2	10314	19665	2148	5.002	122	3	1	7	3	100	0	0	FALSE	A	G	G	T	R	G	L	D	H	FALSE	WT	T	H	I	N	R
GCWGS-7501	W	6-a	5	PRJNA317462	SAMN12708628	SRR16644125	MSW	Unknown	50-54	Hispanic	Negative	0.5	0.25	8	0.03	0.015	0.004	0.125	Lineage B	9	8154	-	3096	19.001	11	100	100	100	2	100	0	0	FALSE	A	G	G	T	R	G	L	D	H	FALSE	WT	T	H	I	N	R
GCWGS-7502	W	6-a	5	PRJNA317462	SAMN12708629	SRR16644502	MSW	Unknown	35-39	Black	Negative	0.5	1	8	0.03	0.008	0.004	0.125	Lineage B	0	8122	292	4044	22.001	439	3	100	100	1	100	0	0	FALSE	A	G	G	A	R	G	L	D	Y	FALSE	WT	T	H	I	N	R
GCWGS-7503	W	6-a	5	PRJNA317462	SAMN12708630	SRR16644501	MSW	Unknown	20-24	Hispanic	Negative	0.25	0.25	8	0.015	0.008	0.004	0.125	Lineage B	9	8154	8959	4041	22.001	354	100	100	100	2	100	0	0	FALSE	A	G	G	T	R	G	L	D	H	FALSE	WT	T	H	I	N	R
GCWGS-7641	W	6-a	6	PRJNA317462	SAMN12723242	SRR16644105	MSW	Negative	55-59	Black	Positive	8	1	8	0.015	0.008	2	0.03	Lineage A	11	1588	-	3101	19.001	24	1	1	7	15	100	0	0	FALSE	A	G	G	T	R	G	L	D	H	FALSE	2bp	T	H	I	N	R
GCWGS-7642	W	6-a	6	PRJNA317462	SAMN12723243	SRR16644103	MSW	Unknown	40-44	Black	Negative	0.125	0.5	8	0.015	0.008	0.004	0.25	Lineage A	20.1	9363	11025	301	2.001	9	3	100	100	100	100	0	0	FALSE	A	G	G	T	H	G	L	D	H	FALSE	WT	N	R	T	D	Q
GCWGS-7643	W	6-a	6	PRJNA317462	SAMN12723244	SRR16644310	MSW	Unknown	30-34	Hispanic	Negative	0.5	1	8	0.015	0.008	0.004	0.25	Lineage A	12	1901	-	3020	5.002	1	1	1	100	3	100	0	0	FALSE	DEL	G	G	A	R	G	L	D	Y	FALSE	WT	T	H	I	N	R
GCWGS-7644	W	6-a	6	PRJNA317462	SAMN12723245	SRR16644309	MSW	Unknown	40-44	Hispanic	Negative	0.25	1	8	0.015	0.008	0.004	0.125	Lineage B	0	8149	2499	688	22.001	104	3	100	100	7	100	0	0	FALSE	A	G	G	A	R	G	L	D	H	TRUE	WT	T	H	I	N	R
GCWGS-7645	W	6-a	6	PRJNA317462	SAMN12723246	SRR16644308	MSW	Unknown	40-44	White	Negative	0.5	1	16	0.03	0.015	0.004	0.25	Lineage A	12	1901	-	3020	5.002	1	1	1	100	3	100	0	0	FALSE	DEL	G	G	A	R	G	L	D	Y	FALSE	WT	T	H	I	N	R
GCWGS-8226	W	6-a	7	PRJNA317462	SAMN12860796	SRR16644657	MSW	Negative	55-59	Hispanic	Negative	0.25	1	8	0.015	0.008	0.002	0.06	Lineage A	16	13532	-	3031	9.001	105	100	1	6	2	100	0	0	FALSE	A	G	G	T	R	D	L	D	H	FALSE	WT	T	H	I	N	R
GCWGS-8227	W	6-a	7	PRJNA317462	SAMN12860797	SRR16644656	MSW	Negative	30-34	White	Positive	4	2	8	0.015	0.008	2	0.03	Lineage A	11	1588	-	3101	19.001	24	1	1	7	15	100	0	0	FALSE	A	G	G	T	R	G	L	D	H	FALSE	2bp	T	H	I	N	R
GCWGS-8228	W	6-a	7	PRJNA317462	SAMN12860798	SRR16644655	MSW	Unknown	40-44	Black	Negative	0.5	2	16	0.015	0.008	0.004	0.125	Lineage A	12	1901	6734	3986	5.002	161	17	1	100	3	100	0	0	FALSE	A	G	G	A	R	G	L	N	Y	FALSE	WT	T	H	I	N	R
GCWGS-8229	W	6-a	7	PRJNA317462	SAMN12860799	SRR16644653	MSW	Unknown	20-24	Hispanic	Positive	2	1	8	0.008	0.004	2	0.03	Lineage A	11	1588	-	3101	19.001	24	1	1	7	15	100	0	0	FALSE	A	G	G	T	R	G	L	D	H	FALSE	2bp	T	H	I	N	R
GCWGS-8230	W	6-a	7	PRJNA317462	SAMN12860800	SRR16644652	MSW	Unknown	35-39	Unknown	Negative	0.25	2	8	0.015	0.008	0.03	0.5	Lineage A	20.1	9363	730	2941	2.001	9	3	100	22	100	100	0	0	FALSE	A	G	G	T	H	G	L	D	H	FALSE	WT	N	R	T	D	Q
GCWGS-9257	W	6-a	8	PRJNA317462	SAMN13446563	SRR16644410	MSW	Unknown	35-39	Hispanic	Negative	0.25	0.5	8	0.03	0.015	0.004	0.06	Lineage A	16	13532	20626	4004	9.001	105	1	1	100	2	100	0	0	FALSE	A	G	G	T	R	D	L	D	H	FALSE	WT	T	H	I	N	R
GCWGS-9258	W	6-a	8	PRJNA317462	SAMN13446564	SRR16644409	MSMW	Negative	30-34	Hispanic	Negative	0.25	2	16	0.03	0.015	0.004	0.125	Lineage A	16	13532	-	4004	9.001	105	1	1	100	2	100	0	0	FALSE	A	G	G	T	R	D	L	D	H	FALSE	WT	T	H	I	N	R
GCWGS-9259	W	6-a	8	PRJNA317462	SAMN13446565	SRR16644408	MSW	Unknown	25-29	Hispanic	Negative	0.25	1	8	0.03	0.015	0.004	0.06	Lineage A	16	13532	20627	3029	9.001	105	3	1	6	2	100	0	0	FALSE	A	G	G	T	R	D	L	D	H	FALSE	WT	T	H	I	N	R
GCWGS-9260	W	6-a	8	PRJNA317462	SAMN13446566	SRR16644407	MSM	Negative	25-29	Hispanic	Negative	0.25	2	8	0.03	0.015	0.004	0.5	Lineage A	20.1	11982	-	3118	22.001	9	1	100	100	2	100	0	0	FALSE	A	G	G	T	H	G	L	D	H	FALSE	WT	N	R	T	D	Q
GCWGS-9261	W	6-a	8	PRJNA317462	SAMN13446567	SRR16644406	MSW	Unknown	35-39	Unknown	Negative	0.25	0.25	8	0.03	0.015	0.004	0.25	Lineage B	21	6962	-	3127	22.001	161	100	100	100	2	100	0	0	FALSE	A	G	G	A	R	G	L	N	Y	FALSE	WT	T	H	I	N	R
GCWGS-10352	W	6-a	9	PRJNA317462	SAMN13896478	SRR16999630	MSMW	Negative	20-24	Hispanic	Negative	0.25	0.25	8	0.015	0.004	0.004	0.25	Lineage A	19.2	1583	-	2889	2.001	1	3	1	100	2	100	0	0	FALSE	DEL	G	G	A	R	G	L	D	Y	FALSE	WT	T	H	I	N	R
GCWGS-10353	W	6-a	9	PRJNA317462	SAMN13896479	SRR16999629	MSM	Positive	30-34	Hispanic	Negative	1	2	8	0.03	0.015	8	1	Lineage A	17.2	10314	19665	2148	5.002	122	3	1	7	3	100	0	0	FALSE	A	G	G	T	R	G	L	D	H	FALSE	WT	T	H	I	N	R
GCWGS-10354	W	6-a	9	PRJNA317462	SAMN13896480	SRR16999628	MSW	Unknown	20-24	Hispanic	Negative	0.125	0.25	4	0.008	0.004	0.004	0.125	Lineage B	5	1594	356	NEW	1.013	3|5|6*	100	100	100	1	100	0	0	FALSE	A	G	G	A	R	G	L	D	H	TRUE	WT	T	H	I	N	R
GCWGS-10355	W	6-a	9	PRJNA317462	SAMN13896481	SRR16999627	MSM	Negative	20-24	White	Negative	0.125	1	8	0.03	0.008	0.03	0.5	Lineage A	20.1	16203	730	2941	2.001	9	3	100	22	100	100	0	0	FALSE	A	G	G	T	H	G	L	D	H	FALSE	WT	N	R	T	D	Q
GCWGS-10356	W	6-a	9	PRJNA317462	SAMN13896482	SRR16999626	MSW	Negative	25-29	Hispanic	Negative	0.25	1	8	0.015	0.004	0.004	0.25	Lineage B	0	8149	2499	688	22.001	104	3	100	100	7	100	0	0	FALSE	A	G	G	A	R	G	L	D	H	TRUE	WT	T	H	I	N	R
GCWGS-10726	W	6-a	10	PRJNA317462	SAMN13957808	SRR16999716	MSW	Negative	20-24	Unknown	Negative	0.25	2	8	0.06	0.015	0.06	0.25	Lineage A	20.1	9363	758	3912	2.001	9	13	100	22	100	100	0	0	FALSE	A	G	G	T	H	G	L	D	H	FALSE	WT	N	R	T	D	Q
GCWGS-10727	W	6-a	10	PRJNA317462	SAMN13957809	SRR16999715	MSM	Unknown	25-29	Hispanic	Negative	0.25	4	8	0.06	0.015	0.008	0.25	Lineage A	20.1	9363	-	63	2.001	9	1	100	100	100	100	0	0	FALSE	A	G	G	T	H	G	L	D	H	FALSE	WT	N	R	T	D	Q
GCWGS-10728	W	6-a	10	PRJNA317462	SAMN13957810	SRR16999714	MSW	Unknown	30-34	White	Negative	2	0.5	4	0.008	0.004	1	0.008	Lineage A	11	1588	-	3101	19.001	24	1	1	7	15	100	0	0	FALSE	A	G	G	T	R	G	L	D	H	FALSE	2bp	T	H	I	N	R
GCWGS-10729	W	6-a	10	PRJNA317462	SAMN13957811	SRR16999713	MSW	Negative	55-59	Black	Negative	0.5	4	16	0.125	0.06	0.03	0.125	Lineage A	12	1901	19974	3024	5.002	1	17	1	100	3	100	0	0	FALSE	DEL	G	G	A	R	G	L	D	Y	FALSE	WT	T	H	I	N	R
GCWGS-10730	W	6-a	10	PRJNA317462	SAMN13957812	SRR16999712	MSM	Positive	35-39	White	Negative	0.5	2	8	0.25	0.03	4	0.125	Lineage A	22.3	7827	19975	4045	34.001	19	3	1	7	9	100	0	0	FALSE	DEL	G	G	A	R	D	L	D	H	FALSE	WT	T	H	I	N	R
GCWGS-10936	W	6-a	11	PRJNA317462	SAMN14078968	SRR16999491	MSM	Negative	25-29	Hispanic	Negative	1	4	8	0.03	0.015	0.03	2	Lineage A	20.2	11422	3935	193	2.001	39	11	100	100	100	100	0	0	TRUE	C	G	A	A	R	G	L	N	H	FALSE	WT	N	R	T	D	R
GCWGS-10937	W	6-a	11	PRJNA317462	SAMN14078969	SRR16999490	MSM	Negative	20-24	Hispanic	Negative	0.25	1	8	0.03	0.015	0.004	2	Lineage A	20.2	11422	964	2921	2.001	39	1	100	100	2	100	0	0	TRUE	C	G	A	A	R	G	L	N	H	FALSE	WT	N	R	T	D	R
GCWGS-10938	W	6-a	11	PRJNA317462	SAMN14078970	SRR16999489	MSW	Unknown	30-34	Hispanic	Negative	0.125	1	8	0.03	0.015	0.06	0.5	Lineage A	20.1	9363	730	2941	2.001	9	3	100	22	100	100	0	0	FALSE	A	G	G	T	H	G	L	D	H	FALSE	WT	N	R	T	D	Q
GCWGS-10939	W	6-a	11	PRJNA317462	SAMN14078971	SRR16999488	MSW	Unknown	45-49	Black	Negative	0.25	1	16	0.015	0.015	8	0.5	Lineage A	18.2	8143	9918	3955	2.002	442	100	100	7	3	100	0	0	FALSE	DEL	G	G	A	R	G	L	D	H	TRUE	WT	T	H	I	N	R
GCWGS-10940	W	6-a	11	PRJNA317462	SAMN14078972	SRR16999487	MSM	Negative	35-39	Amer Ind	Negative	0.125	1	8	0.015	0.015	0.004	0.5	Lineage A	20.1	9363	20477	301	2.001	9	3	100	100	100	100	0	0	FALSE	A	G	G	T	H	G	L	D	H	FALSE	WT	N	R	T	D	Q
GCWGS-11244	W	6-a	12	PRJNA317462	SAMN14226342	SRR16999441	MSW	Unknown	45-49	Hispanic	Negative	0.125	0.25	8	0.008	0.004	0.004	0.125	Lineage B	21	6962	-	3127	22.001	161	100	100	100	2	100	0	0	FALSE	A	G	G	A	R	G	L	N	Y	FALSE	WT	T	H	I	N	R
GCWGS-11245	W	6-a	12	PRJNA317462	SAMN14226343	SRR16999440	MSW	Unknown	35-39	Hispanic	Negative	0.25	0.5	8	0.015	0.008	0.004	0.125	Lineage A	12	1901	-	3020	5.002	1	1	1	100	3	100	0	0	FALSE	DEL	G	G	A	R	G	L	D	Y	FALSE	WT	T	H	I	N	R
GCWGS-11246	W	6-a	12	PRJNA317462	SAMN14226344	SRR16999437	MSW	Negative	45-49	Unknown	Positive	8	0.5	8	0.008	0.004	2	0.03	Lineage A	11	1588	-	3101	19.001	24	1	1	7	15	100	0	0	FALSE	A	G	G	T	R	G	L	D	H	FALSE	2bp	T	H	I	N	R
GCWGS-11247	W	6-a	12	PRJNA317462	SAMN14226345	SRR16999436	MSM	Unknown	20-24	Hispanic	Negative	0.5	2	4	0.008	0.008	0.015	1	Lineage A	16	1579	7289	139	9.001	1	8	1	100	2	100	0	0	FALSE	DEL	G	G	A	R	G	L	D	Y	FALSE	WT	T	H	I	N	R
GCWGS-11248	W	6-a	12	PRJNA317462	SAMN14226346	SRR16999435	MSW	Negative	35-39	Hispanic	Positive	8	0.5	8	0.008	0.004	2	0.03	Lineage A	11	1588	-	3101	19.001	24	1	1	7	15	100	0	0	FALSE	A	G	G	T	R	G	L	D	H	FALSE	2bp	T	H	I	N	R
GCWGS-10002	W	10-a	1	PRJNA317462	SAMN13918327	SRR16999587	MSW	Unknown	30-34	Amer Ind	Negative	0.5	2	8	0.03	0.015	8	0.25	Lineage A	15	7363	-	158	44.001	16	10	1	1	10	100	0	0	FALSE	DEL	G	G	A	R	G	L	N	Y	FALSE	2bp	T	H	I	N	R
GCWGS-9998	W	10-a	1	PRJNA317462	SAMN13918362	SRR16644571	MSW	Unknown	30-34	Black	Negative	1	2	8	0.03	0.015	8	0.25	Lineage A	15	7363	16897	158	44.001	16	10	1	1	10	100	0	0	FALSE	DEL	G	G	A	R	G	L	N	Y	FALSE	WT	T	H	I	N	R
GCWGS-10181	W	10-a	1	PRJNA317462	SAMN13918449	SRR16999679	MSW	Negative	30-34	Black	Negative	0.5	1	8	0.015	0.008	0.008	0.25	Lineage A	19.1	15222	-	162	14.001	1	100	1	100	2	100	0	0	FALSE	DEL	G	G	A	R	G	L	D	Y	FALSE	WT	T	H	I	N	R
GCWGS-10017	W	10-a	1	PRJNA317462	SAMN13918320	SRR16999335	MSW	Negative	20-24	Amer Ind	Negative	0.5	1	8	0.03	0.015	0.004	0.25	Lineage A	20.1	9363	18485	63	2.001	9	1	100	100	100	100	0	0	FALSE	A	G	G	T	H	G	L	D	H	FALSE	WT	N	R	T	D	Q
GCWGS-9999	W	10-a	1	PRJNA317462	SAMN13918300	SRR16644569	MSW	Unknown	25-29	Hispanic	Negative	1	2	8	0.06	0.03	8	0.25	Lineage A	15	7363	16897	158	44.001	16	10	1	1	10	100	0	0	FALSE	DEL	G	G	A	R	G	L	N	Y	FALSE	WT	T	H	I	N	R
GCWGS-10182	W	10-a	2	PRJNA317462	SAMN13918458	SRR16999668	MSW	Unknown	50-54	Amer Ind	Negative	0.5	1	8	0.008	0.004	4	0.03	Lineage A	12	1901	6734	2549	5.002	1	17	1	1	3	100	0	0	FALSE	DEL	G	G	A	R	G	L	D	Y	FALSE	2bp	T	H	I	N	R
GCWGS-10003	W	10-a	2	PRJNA317462	SAMN13918336	SRR16999439	MSW	Negative	40-44	Hispanic	Negative	0.25	0.5	8	0.015	0.008	0.004	0.125	Lineage B	10	1584	-	178	14.001	29	1	100	100	7	100	0	0	FALSE	A	G	G	A	R	G	L	D	H	TRUE	WT	T	H	I	N	R
GCWGS-10183	W	10-a	2	PRJNA317462	SAMN13976893	SRR16999656	MSW	Negative	30-34	Amer Ind	Negative	0.25	1	8	0.008	0.004	0.004	0.03	Lineage A	0	8126	-	302	2.001	25	100	100	100	100	100	0	0	FALSE	A	G	G	A	R	D	L	D	H	FALSE	2bp	T	H	I	N	R
GCWGS-10184	W	10-a	3	PRJNA317462	SAMN13918475	SRR16999645	MSW	Negative	35-39	Black	Negative	1	1	8	0.03	0.015	0.004	0.25	Lineage A	0	8126	-	302	2.001	25	100	100	100	100	100	0	0	FALSE	A	G	G	A	R	D	L	D	H	FALSE	WT	T	H	I	N	R
GCWGS-10001	W	10-a	3	PRJNA317462	SAMN13918318	SRR16999634	MSW	Unknown	45-49	Black	Negative	0.5	0.5	8	0.06	0.015	4	0.125	Lineage A	15	7363	-	480	44.001	16	3	1	1	10	100	0	0	FALSE	DEL	G	G	A	R	G	L	N	Y	FALSE	2bp	T	H	I	N	R
GCWGS-9997	W	10-a	3	PRJNA317462	SAMN13918353	SRR16644572	MSW	Negative	45-49	Black	Negative	0.5	2	4	0.03	0.015	8	0.25	Lineage A	15	7363	16897	158	44.001	16	10	1	1	10	100	0	0	FALSE	DEL	G	G	A	R	G	L	N	Y	FALSE	WT	T	H	I	N	R
GCWGS-10000	W	10-a	3	PRJNA317462	SAMN13918309	SRR16999635	MSW	Negative	50-54	Black	Negative	0.25	0.5	8	0.008	0.004	0.004	0.03	Lineage A	0	8126	-	302	2.001	25	100	100	100	100	100	0	0	FALSE	A	G	G	A	R	D	L	D	H	FALSE	2bp	T	H	I	N	R
GCWGS-9663	W	10-a	4	PRJNA317462	SAMN13839949	SRR16644214	MSW	Unknown	35-39	Black	Negative	0.25	1	16	0.008	0.004	0.004	0.03	Lineage A	0	8126	-	302	2.001	25	100	100	100	100	100	0	0	FALSE	A	G	G	A	R	D	L	D	H	FALSE	2bp	T	H	I	N	R
GCWGS-9664	W	10-a	4	PRJNA317462	SAMN13839950	SRR16644213	MSW	Unknown	35-39	Black	Negative	0.5	1	4	0.03	0.015	8	0.125	Lineage A	15	7363	20010	158	44.001	16	10	1	1	10	100	0	0	FALSE	DEL	G	G	A	R	G	L	N	Y	FALSE	WT	T	H	I	N	R
GCWGS-9665	W	10-a	4	PRJNA317462	SAMN13839951	SRR16644618	MSW	Unknown	40-44	Black	Negative	0.25	0.5	8	0.008	0.004	4	0.03	Lineage A	12	1901	20509	2549	5.002	1	17	1	1	3	100	0	0	FALSE	DEL	G	G	A	R	G	L	D	Y	FALSE	2bp	T	H	I	N	R
GCWGS-9666	W	10-a	4	PRJNA317462	SAMN13839952	SRR16644617	MSW	Unknown	20-24	Black	Negative	0.5	1	8	0.015	0.008	0.004	0.25	Lineage A	0	8126	25	302	2.001	25	100	100	100	100	100	0	0	FALSE	A	G	G	A	R	D	L	D	H	FALSE	WT	T	H	I	N	R
GCWGS-9667	W	10-a	4	PRJNA317462	SAMN13839953	SRR16644615	MSW	Unknown	50-54	Black	Negative	1	2	4	0.03	0.03	8	0.25	Lineage A	15	7363	16897	158	44.001	16	10	1	1	10	100	0	0	FALSE	DEL	G	G	A	R	G	L	N	Y	FALSE	WT	T	H	I	N	R
GCWGS-9668	W	10-a	5	PRJNA317462	SAMN13839954	SRR16644614	MSW	Unknown	25-29	Black	Negative	0.5	1	4	0.015	0.008	4	0.125	Lineage A	15	7363	20643	931	44.001	16	100	1	1	10	100	0	0	FALSE	DEL	G	G	A	R	G	L	N	Y	FALSE	WT	T	H	I	N	R
GCWGS-9669	W	10-a	5	PRJNA317462	SAMN13839955	SRR16644613	MSW	Unknown	≤19	Amer Ind	Negative	0.5	2	8	0.03	0.03	8	0.25	Lineage A	15	7363	16897	158	44.001	16	10	1	1	10	100	0	0	FALSE	DEL	G	G	A	R	G	L	N	Y	FALSE	WT	T	H	I	N	R
GCWGS-9670	W	10-a	5	PRJNA317462	SAMN13839956	SRR16644612	MSW	Negative	25-29	Amer Ind	Negative	0.25	0.5	4	0.015	0.008	4	0.125	Lineage A	15	7363	-	480	44.001	16	3	1	1	10	100	0	0	FALSE	DEL	G	G	A	R	G	L	N	Y	FALSE	WT	T	H	I	N	R
GCWGS-9671	W	10-a	5	PRJNA317462	SAMN13839957	SRR16644611	MSW	Unknown	60-64	Black	Negative	0.5	2	4	0.03	0.015	8	0.25	Lineage A	15	7363	16897	158	44.001	16	10	1	1	10	100	0	0	FALSE	DEL	G	G	A	R	G	L	N	Y	FALSE	WT	T	H	I	N	R
GCWGS-9672	W	10-a	5	PRJNA317462	SAMN13839958	SRR16644610	Unknown	Unknown	30-34	Unknown	Negative	0.5	1	8	0.03	0.015	0.008	0.5	Lineage A	20.1	8126	18485	63	2.001	9	1	100	100	100	100	0	0	FALSE	A	G	G	T	H	G	L	D	H	FALSE	WT	N	R	T	D	Q
GCWGS-9673	W	10-a	6	PRJNA317462	SAMN13839959	SRR16644609	MSW	Unknown	25-29	Black	Negative	0.5	1	8	0.015	0.008	0.004	0.25	Lineage A	0	8126	-	302	2.001	25	100	100	100	100	100	0	0	FALSE	A	G	G	A	R	D	L	D	H	FALSE	WT	T	H	I	N	R
GCWGS-9674	W	10-a	6	PRJNA317462	SAMN13839960	SRR16644608	MSW	Unknown	50-54	Black	Negative	1	2	8	0.03	0.03	8	0.25	Lineage A	15	11648	16897	158	44.001	16	10	1	1	10	100	0	0	FALSE	DEL	G	G	A	R	G	L	N	Y	FALSE	WT	T	H	I	N	R
GCWGS-9675	W	10-a	6	PRJNA317462	SAMN13839961	SRR16644607	MSW	Unknown	40-44	Black	Negative	0.5	1	8	0.03	0.015	0.008	0.25	Lineage A	0	8126	-	302	2.001	25	100	100	100	100	100	0	0	FALSE	A	G	G	A	R	D	L	D	H	FALSE	WT	T	H	I	N	R
GCWGS-9676	W	10-a	6	PRJNA317462	SAMN13839962	SRR16644606	Unknown	Unknown	40-44	Unknown	Negative	1	1	8	0.03	0.015	0.004	0.25	Lineage A	0	8126	-	302	2.001	25	100	100	100	100	100	0	0	FALSE	A	G	G	A	R	D	L	D	H	FALSE	WT	T	H	I	N	R
GCWGS-9677	W	10-a	6	PRJNA317462	SAMN13839963	SRR16644220	MSW	Unknown	35-39	Black	Negative	0.25	1	8	0.015	0.008	0.004	0.25	Lineage A	20.1	9363	18485	63	2.001	9	1	100	100	100	100	0	0	FALSE	A	G	G	T	H	G	L	D	H	FALSE	WT	N	R	T	D	Q
GCWGS-9678	W	10-a	7	PRJNA317462	SAMN13839964	SRR16644219	MSMW	Negative	25-29	Black	Negative	1	2	4	0.03	0.03	8	0.25	Lineage A	15	7363	16897	158	44.001	16	10	1	1	10	100	0	0	FALSE	DEL	G	G	A	R	G	L	N	Y	FALSE	WT	T	H	I	N	R
GCWGS-9679	W	10-a	7	PRJNA317462	SAMN13839965	SRR16644218	MSW	Unknown	30-34	Hispanic	Negative	1	2	4	0.03	0.03	8	0.25	Lineage A	15	7363	16897	158	44.001	16	10	1	1	10	100	0	0	FALSE	DEL	G	G	A	R	G	L	N	Y	FALSE	WT	T	H	I	N	R
GCWGS-9680	W	10-a	7	PRJNA317462	SAMN13839966	SRR16644217	MSW	Unknown	35-39	Black	Negative	0.25	1	16	0.008	0.004	0.004	0.06	Lineage A	0	8126	-	240	2.001	25	1	100	100	100	100	0	0	FALSE	A	G	G	A	R	D	L	D	H	FALSE	2bp	T	H	I	N	R
GCWGS-9681	W	10-a	7	PRJNA317462	SAMN13839967	SRR16644193	MSW	Unknown	30-34	Multi-racial	Negative	0.25	1	8	0.008	0.004	0.004	0.06	Lineage A	0	8126	-	302	2.001	25	100	100	100	100	100	0	0	FALSE	A	G	G	A	R	D	L	D	H	FALSE	2bp	T	H	I	N	R
GCWGS-10314	W	10-a	8	PRJNA317462	SAMN13918456	SRR16999322	MSW	Unknown	25-29	Black	Negative	0.25	1	4	0.03	0.015	4	0.125	Lineage A	15	7363	20459	419	44.001	16	1	1	1	10	100	0	0	FALSE	DEL	G	G	A	R	G	L	N	Y	FALSE	WT	T	H	I	N	R
GCWGS-10315	W	10-a	8	PRJNA317462	SAMN13918465	SRR16999321	MSW	Unknown	25-29	White	Negative	0.25	32	8	0.015	0.008	0.008	0.125	Lineage B	7	1599	-	520	14.001	130	3	100	100	2	100	0	0	FALSE	A	G	G	T	R	G	L	D	H	FALSE	WT	T	H	I	N	R
GCWGS-10316	W	10-a	8	PRJNA317462	SAMN13918473	SRR16999320	MSW	Unknown	35-39	White	Negative	0.25	1	8	0.008	0.004	0.004	0.03	Lineage A	0	8126	-	240	2.001	25	1	100	100	100	100	0	0	FALSE	A	G	G	A	R	D	L	D	H	FALSE	2bp	T	H	I	N	R
GCWGS-10317	W	10-a	8	PRJNA317462	SAMN13918481	SRR16999319	MSW	Unknown	35-39	Black	Negative	0.25	1	8	0.008	0.004	0.004	0.03	Lineage A	0	8126	-	302	2.001	25	100	100	100	100	100	0	0	FALSE	A	G	G	A	R	D	L	D	H	FALSE	2bp	T	H	I	N	R
GCWGS-10318	W	10-a	8	PRJNA317462	SAMN13918490	SRR16999318	MSW	Negative	45-49	White	Negative	0.5	1	8	0.015	0.015	0.004	0.25	Lineage A	0	8126	-	302	2.001	25	100	100	100	100	100	0	0	FALSE	A	G	G	A	R	D	L	D	H	FALSE	WT	T	H	I	N	R
GCWGS-11077	W	10-a	9	PRJNA317462	SAMN14170468	SRR16999554	MSM	Negative	20-24	Asian	Negative	0.25	1	4	0.015	0.008	8	0.125	Lineage A	15	7363	16897	158	44.001	16	10	1	1	10	100	0	0	FALSE	DEL	G	G	A	R	G	L	N	Y	FALSE	WT	T	H	I	N	R
GCWGS-11078	W	10-a	9	PRJNA317462	SAMN14170469	SRR16999553	MSW	Unknown	≥65	Black	Negative	0.5	1	4	0.03	0.015	8	0.25	Lineage A	15	7363	16897	158	44.001	16	10	1	1	10	100	0	0	FALSE	DEL	G	G	A	R	G	L	N	Y	FALSE	WT	T	H	I	N	R
GCWGS-11079	W	10-a	9	PRJNA317462	SAMN14170470	SRR16999552	MSW	Negative	20-24	Amer Ind	Negative	0.25	1	8	0.015	0.008	0.008	0.25	Lineage A	20.1	8126	18485	63	2.001	9	1	100	100	100	100	0	0	FALSE	A	G	G	T	H	G	L	D	H	FALSE	WT	N	R	T	D	Q
GCWGS-11080	W	10-a	9	PRJNA317462	SAMN14170471	SRR16999551	MSW	Unknown	20-24	White	Negative	0.5	1	8	0.015	0.008	0.008	0.25	Lineage A	0	8126	-	302	2.001	25	100	100	100	100	100	0	0	FALSE	A	G	G	A	R	D	L	D	H	FALSE	WT	T	H	I	N	R
GCWGS-12026	W	10-a	10	PRJNA317462	SAMN14835663	SRR16999642	MSW	Unknown	45-49	Amer Ind	Negative	0.5	0.5	8	0.008	0.004	4	0.03	Lineage A	12	1901	20509	2549	5.002	1	17	1	1	3	100	0	0	FALSE	DEL	G	G	A	R	G	L	D	Y	FALSE	2bp	T	H	I	N	R
GCWGS-12027	W	10-a	10	PRJNA317462	SAMN14835664	SRR16999641	MSW	Unknown	55-59	Amer Ind	Negative	0.5	1	8	0.03	0.015	0.004	0.5	Lineage A	20.1	8126	18485	63	2.001	9	1	100	100	100	100	0	0	FALSE	A	G	G	T	H	G	L	D	H	FALSE	WT	N	R	T	D	Q
GCWGS-12028	W	10-a	10	PRJNA317462	SAMN14835665	SRR16999640	MSW	Unknown	50-54	Amer Ind	Negative	1	1	4	0.03	0.015	4	0.125	Lineage A	15	7363	-	480	44.001	16	3	1	1	10	100	0	0	FALSE	DEL	G	G	A	R	G	L	N	Y	FALSE	WT	T	H	I	N	R
GCWGS-12029	W	10-a	10	PRJNA317462	SAMN14835666	SRR16999639	MSW	Unknown	40-44	Other	Negative	1	1	4	0.03	0.015	8	0.25	Lineage A	15	7363	16897	158	44.001	16	10	1	1	10	100	0	0	FALSE	DEL	G	G	A	R	G	L	N	Y	FALSE	WT	T	H	I	N	R
GCWGS-12030	W	10-a	10	PRJNA317462	SAMN14835667	SRR16999638	MSM	Unknown	30-34	Natv Haw	Negative	1	2	4	0.03	0.03	8	0.25	Lineage A	15	7363	16897	158	44.001	16	10	1	1	10	100	0	0	FALSE	DEL	G	G	A	R	G	L	N	Y	FALSE	WT	T	H	I	N	R
GCWGS-11594	W	10-a	11	PRJNA317462	SAMN14544044	SRR16999689	MSW	Negative	30-34	Black	Negative	1	1	8	0.015	0.008	0.004	0.25	Lineage A	0	8126	-	302	2.001	25	100	100	100	100	100	0	0	FALSE	A	G	G	A	R	D	L	D	H	FALSE	WT	T	H	I	N	R
GCWGS-11738	W	10-a	12	PRJNA317462	SAMN14640478	SRR16999662	MSW	Unknown	30-34	Black	Negative	0.25	0.5	2	0.015	0.015	8	0.125	Lineage A	15	7363	16897	158	44.001	16	10	1	1	10	100	0	0	FALSE	DEL	G	G	A	R	G	L	N	Y	FALSE	WT	T	H	I	N	R
GCWGS-11739	W	10-a	12	PRJNA317462	SAMN14640479	SRR16999661	MSW	Unknown	25-29	Amer Ind	Negative	1	1	8	0.015	0.008	0.004	0.25	Lineage A	0	8126	-	302	2.001	25	100	100	100	100	100	0	0	FALSE	A	G	G	A	R	D	L	D	H	FALSE	WT	T	H	I	N	R
GCWGS-11740	W	10-a	12	PRJNA317462	SAMN14640480	SRR16999660	MSW	Unknown	35-39	Hispanic	Negative	0.5	1	4	0.03	0.015	8	0.125	Lineage A	15	7363	16897	158	44.001	16	10	1	1	10	100	0	0	FALSE	DEL	G	G	A	R	G	L	N	Y	FALSE	WT	T	H	I	N	R
GCWGS-6145	S	3-c	3	PRJNA317462	SAMN11477560	SRR16644715	Unknown	Unknown	25-29	Black	Negative	0.25	0.5	8	0.015	0.008	0.008	1	Lineage A	20.2	8134	18293	211	2.001	39	100	100	100	100	100	0	0	TRUE	C	G	A	A	R	G	L	N	H	FALSE	WT	T	H	I	D	R
GCWGS-6146	S	3-c	3	PRJNA317462	SAMN11477561	SRR16644716	MSW	Negative	20-24	Black	Negative	0.25	0.25	8	0.008	0.001	0.004	0.03	Lineage A	19.2	13736	20534	3171	63.001	1	1	1	100	2	100	0	0	FALSE	DEL	G	G	A	R	G	L	D	Y	FALSE	2bp	T	H	I	N	R
GCWGS-6147	S	3-c	3	PRJNA317462	SAMN11515058	SRR16644717	MSW	Negative	40-44	Black	Negative	1	0.5	8	0.03	0.004	0.008	0.25	Lineage A	19.2	13736	-	832	63.001	1	100	1	100	2	100	0	0	FALSE	DEL	G	G	A	R	G	L	D	Y	FALSE	WT	T	H	I	N	R
GCWGS-6148	S	3-c	3	PRJNA317462	SAMN11515059	SRR16644345	MSW	Negative	35-39	Black	Negative	1	0.5	8	0.015	0.004	0.008	0.5	Lineage A	19.2	13736	7694	3171	63.001	1	1	1	100	2	100	0	0	FALSE	DEL	G	G	A	R	G	L	D	Y	FALSE	WT	T	H	I	N	R
GCWGS-6149	S	3-c	3	PRJNA317462	SAMN11515060	SRR16644719	MSW	Negative	45-49	Black	Negative	1	0.5	8	0.015	0.002	0.008	0.25	Lineage A	19.2	13736	-	832	63.001	1	100	1	100	2	100	0	0	FALSE	DEL	G	G	A	R	G	L	D	Y	FALSE	WT	T	H	I	N	R
GCWGS-7985	S	3-c	5	PRJNA317462	SAMN12880939	SRR16643973	MSM	Positive	40-44	Black	Negative	1	1	8	0.015	0.008	4	0.25	Lineage A	17.2	9902	16293	2148	5.002	122	3	1	7	3	100	0	0	FALSE	A	G	G	T	R	G	L	D	H	FALSE	WT	T	H	I	N	R
GCWGS-7986	S	3-c	5	PRJNA317462	SAMN12880940	SRR16643972	MSW	Negative	50-54	Black	Negative	0.5	1	8	0.015	0.015	0.004	1	Lineage A	20.2	9363	-	3922	2.001	39	37	100	100	100	100	0	0	TRUE	C	G	A	A	R	G	L	N	H	FALSE	WT	N	R	T	D	R
GCWGS-7987	S	3-c	5	PRJNA317462	SAMN12880941	SRR16643969	Unknown	Unknown	35-39	Black	Negative	0.5	1	8	0.015	0.008	2	0.25	Lineage A	18.1	8143	13966	426	2.002	40	13	100	7	4	100	0	0	FALSE	A	G	G	T	R	G	L	D	H	TRUE	WT	T	H	I	N	R
GCWGS-7988	S	3-c	5	PRJNA317462	SAMN12880942	SRR16644473	MSW	Unknown	≤19	Black	Negative	0.5	1	8	0.06	0.015	0.004	0.25	Lineage A	20.1	11428	20590	63	2.001	9	1	100	100	100	100	0	0	FALSE	A	G	G	T	H	G	L	D	H	FALSE	WT	N	R	T	D	Q
GCWGS-7989	S	3-c	5	PRJNA317462	SAMN12880943	SRR16643965	MSW	Unknown	≤19	Black	Negative	2	64	16	0.06	0.03	0.008	0.25	Lineage A	14	16189	437	4000	9.001	69	8	1	100	2	100	0	0	FALSE	A	G	G	A	R	G	L	D	Y	FALSE	WT	T	H	I	N	R
GCWGS-8743	S	3-c	6	PRJNA317462	SAMN13149149	SRR16644266	MSM	Positive	30-34	Black	Negative	1	1	8	0.008	0.008	8	0.25	Lineage A	17.2	9902	16293	2148	5.002	122	3	1	7	3	100	0	0	FALSE	A	G	G	T	R	G	L	D	H	FALSE	WT	T	H	I	N	R
GCWGS-8744	S	3-c	6	PRJNA317462	SAMN13149150	SRR16644265	MSW	Negative	25-29	Black	Negative	1	1	8	0.015	0.008	8	0.25	Lineage A	17.2	10314	11461	2148	5.002	122	3	1	7	3	100	0	0	FALSE	A	G	G	T	R	G	L	D	H	FALSE	WT	T	H	I	N	R
GCWGS-8745	S	3-c	6	PRJNA317462	SAMN13149151	SRR16643939	MSW	Negative	35-39	Unknown	Negative	1	1	8	0.06	0.015	4	0.25	Lineage A	15	7363	18463	419	44.001	16	1	1	1	10	100	0	0	FALSE	DEL	G	G	A	R	G	L	N	Y	FALSE	WT	T	H	I	N	R
GCWGS-8746	S	3-c	6	PRJNA317462	SAMN13149152	SRR16643937	MSM	Negative	35-39	Multi-racial	Positive	64	1	8	0.008	0.004	8	0.5	Lineage A	18.2	13526	9918	436	2.002	40	100	100	7	3	100	0	0	FALSE	A	G	G	T	R	G	L	D	H	TRUE	WT	T	H	I	N	R
GCWGS-8747	S	3-c	6	PRJNA317462	SAMN13149153	SRR16644261	MSMW	Positive	40-44	Black	Negative	1	1	8	0.008	0.008	8	0.5	Lineage A	17.2	9902	16293	2148	5.002	122	3	1	7	3	100	0	0	FALSE	A	G	G	T	R	G	L	D	H	FALSE	WT	T	H	I	N	R
GCWGS-8755	S	3-c	7	PRJNA317462	SAMN13149160	SRR16644260	MSW	Negative	45-49	Black	Negative	1	1	8	0.015	0.015	0.004	1	Lineage A	20.2	9363	-	3922	2.001	39	37	100	100	100	100	0	0	TRUE	C	G	A	A	R	G	L	N	H	FALSE	WT	N	R	T	D	R
GCWGS-8783	S	3-c	7	PRJNA317462	SAMN13330202	SRR16644259	MSW	Negative	35-39	Black	Positive	64	1	16	0.008	0.008	4	0.5	Lineage A	18.1	8143	13966	426	2.002	40	13	100	7	4	100	0	0	FALSE	A	G	G	T	R	G	L	D	H	TRUE	WT	T	H	I	N	R
GCWGS-8933	S	3-c	8	PRJNA317462	SAMN13330250	SRR16644449	MSW	Unknown	30-34	Black	Negative	0.25	1	8	0.008	0.004	0.004	0.03	Lineage A	19.1	13536	20446	1617	14.001	1	3	1	100	2	100	0	0	FALSE	DEL	G	G	A	R	G	L	D	Y	FALSE	2bp	T	H	I	N	R
GCWGS-8934	S	3-c	8	PRJNA317462	SAMN13330251	SRR16644448	MSW	Negative	35-39	Black	Negative	0.5	2	8	0.015	0.015	0.004	1	Lineage A	20.2	9363	-	3922	2.001	39	37	100	100	100	100	0	0	TRUE	C	G	A	A	R	G	L	N	H	FALSE	WT	N	R	T	D	R
GCWGS-8935	S	3-c	8	PRJNA317462	SAMN13330252	SRR16644447	MSW	Negative	40-44	Black	Negative	0.25	1	8	0.008	0.004	0.002	0.03	Lineage A	20.1	9363	15922	63	2.001	9	1	100	100	100	100	0	0	FALSE	A	G	G	T	H	G	L	D	H	FALSE	2bp	N	R	T	D	Q
GCWGS-8936	S	3-c	8	PRJNA317462	SAMN13330253	SRR16644446	MSW	Negative	55-59	Black	Positive	64	1	8	0.008	0.008	4	0.25	Lineage A	18.1	8143	13966	426	2.002	40	13	100	7	4	100	0	0	FALSE	A	G	G	T	R	G	L	D	H	TRUE	WT	T	H	I	N	R
GCWGS-8937	S	3-c	8	PRJNA317462	SAMN13330254	SRR16644445	MSW	Negative	45-49	Black	Positive	64	1	8	0.008	0.008	4	1	Lineage A	18.1	8143	13966	426	2.002	40	13	100	7	4	100	0	0	FALSE	A	G	G	T	R	G	L	D	H	TRUE	WT	T	H	I	N	R
GCWGS-9852	S	3-c	9	PRJNA317462	SAMN13560989	SRR16644039	Unknown	Unknown	60-64	Black	Negative	1	2	8	0.03	0.002	8	0.125	Lineage A	17.1	7822	9120	3978	5.002	105	6	1	7	3	100	0	0	FALSE	A	G	G	T	R	D	L	D	H	FALSE	WT	T	H	I	N	R
GCWGS-9853	S	3-c	9	PRJNA317462	SAMN13560990	SRR16644038	MSW	Negative	45-49	Black	Negative	2	2	8	0.03	0.015	32	0.5	Lineage A	17.1	7822	20468	3979	5.002	105	8	1	7	3	100	0	0	FALSE	A	G	G	T	R	D	L	D	H	FALSE	WT	T	H	I	N	R
GCWGS-9854	S	3-c	9	PRJNA317462	SAMN13560991	SRR16644037	MSW	Negative	≥65	Black	Negative	2	2	16	0.03	0.03	16	0.5	Lineage A	17.1	7822	20468	3979	5.002	105	8	1	7	3	100	0	0	FALSE	A	G	G	T	R	D	L	D	H	FALSE	WT	T	H	I	N	R
GCWGS-9855	S	3-c	9	PRJNA317462	SAMN13560992	SRR16644036	MSW	Negative	50-54	Black	Negative	0.5	1	8	0.06	0.03	0.004	0.5	Lineage A	20.1	11428	4244	63	2.001	9	1	100	100	100	100	0	0	FALSE	A	G	G	T	H	G	L	D	H	FALSE	WT	N	R	T	D	Q
GCWGS-9856	S	3-c	9	PRJNA317462	SAMN13560993	SRR16644034	MSW	Unknown	30-34	Black	Negative	0.5	0.5	8	0.03	0.03	0.004	0.5	Lineage A	19.2	13736	-	3171	63.001	1	1	1	100	2	100	0	0	FALSE	DEL	G	G	A	R	G	L	D	Y	FALSE	WT	T	H	I	N	R
GCWGS-10552	S	3-c	10	PRJNA317462	SAMN13873858	SRR16999512	MSW	Negative	25-29	Black	Negative	0.25	1	8	0.015	0.004	0.004	0.125	Lineage B	7	1599	20467	520	14.001	130	3	100	100	2	100	0	0	FALSE	A	G	G	T	R	G	L	D	H	FALSE	WT	T	H	I	N	R
GCWGS-10553	S	3-c	10	PRJNA317462	SAMN13873859	SRR16999511	MSW	Unknown	≤19	Black	Positive	64	1	8	0.015	0.008	2	0.25	Lineage A	18.1	8143	13966	426	2.002	40	13	100	7	4	100	0	0	FALSE	A	G	G	T	R	G	L	D	H	TRUE	WT	T	H	I	N	R
GCWGS-10554	S	3-c	10	PRJNA317462	SAMN13873860	SRR16999510	MSW	Unknown	35-39	Black	Negative	0.5	1	8	0.03	0.008	4	0.125	Lineage A	17.1	7822	9120	3978	5.002	105	6	1	7	3	100	0	0	FALSE	A	G	G	T	R	D	L	D	H	FALSE	WT	T	H	I	N	R
GCWGS-10555	S	3-c	10	PRJNA317462	SAMN13873861	SRR16999508	MSW	Negative	60-64	Black	Negative	0.125	0.25	4	0.015	0.001	0.001	0.06	Lineage A	19.2	13736	-	3171	63.001	1	1	1	100	2	100	0	0	FALSE	DEL	G	G	A	R	G	L	D	Y	FALSE	2bp	T	H	I	N	R
GCWGS-10556	S	3-c	10	PRJNA317462	SAMN13873862	SRR16999507	MSW	Unknown	20-24	Other	Negative	1	2	8	0.03	0.015	8	0.125	Lineage A	17.1	7822	20468	3979	5.002	105	8	1	7	3	100	0	0	FALSE	A	G	G	T	R	D	L	D	H	FALSE	WT	T	H	I	N	R
GCWGS-11374	S	3-c	11	PRJNA317462	SAMN14347654	SRR16999732	MSW	Negative	25-29	Black	Negative	0.25	32	8	0.015	0.008	0.004	0.125	Lineage B	7	1599	11461	520	14.001	130	3	100	100	2	100	0	0	FALSE	A	G	G	T	R	G	L	D	H	FALSE	WT	T	H	I	N	R
GCWGS-11375	S	3-c	11	PRJNA317462	SAMN14347655	SRR16999434	MSW	Negative	30-34	Black	Negative	0.5	0.5	8	0.03	0.004	0.004	0.25	Lineage A	19.2	13736	-	3171	63.001	1	1	1	100	2	100	0	0	FALSE	DEL	G	G	A	R	G	L	D	Y	FALSE	WT	T	H	I	N	R
GCWGS-11376	S	3-c	11	PRJNA317462	SAMN14347656	SRR16999433	MSW	Negative	35-39	Black	Negative	0.25	1	16	0.015	0.008	0.004	0.25	Lineage B	7	1599	20467	520	14.001	130	3	100	100	2	100	0	0	FALSE	A	G	G	T	R	G	L	D	H	FALSE	WT	T	H	I	N	R
GCWGS-11377	S	3-c	11	PRJNA317462	SAMN14347657	SRR16999432	MSW	Negative	20-24	Black	Positive	64	1	8	0.015	0.008	4	0.25	Lineage A	18.1	8143	13966	426	2.002	40	13	100	7	4	100	0	0	FALSE	A	G	G	T	R	G	L	D	H	TRUE	WT	T	H	I	N	R
GCWGS-11378	S	3-c	11	PRJNA317462	SAMN14347658	SRR16999431	MSM	Positive	25-29	Black	Negative	1	1	16	0.015	0.015	0.25	0.25	Lineage A	17.2	9902	-	3982	5.002	122	3	1	7	1	100	0	0	FALSE	A	G	G	T	R	G	L	D	H	FALSE	WT	T	H	I	N	R
GCWGS-11408	S	3-c	12	PRJNA317462	SAMN14484854	SRR16999419	MSW	Unknown	55-59	Black	Negative	0.25	32	8	0.015	0.008	0.004	0.125	Lineage B	7	1599	11461	520	14.001	130	3	100	100	2	100	0	0	FALSE	A	G	G	T	R	G	L	D	H	FALSE	WT	T	H	I	N	R
GCWGS-11409	S	3-c	12	PRJNA317462	SAMN14484855	SRR16999418	MSW	Negative	25-29	Other	Negative	0.25	1	8	0.008	0.004	4	0.25	Lineage A	18.1	13266	20494	1804	2.002	40	1	100	7	4	100	0	0	FALSE	A	G	G	T	R	G	L	D	H	TRUE	WT	T	H	I	N	R
GCWGS-11410	S	3-c	12	PRJNA317462	SAMN14484856	SRR16999417	MSW	Unknown	40-44	Black	Negative	0.25	32	8	0.015	0.004	0.004	0.125	Lineage B	7	1599	11461	520	14.001	130	3	100	100	2	100	0	0	FALSE	A	G	G	T	R	G	L	D	H	FALSE	WT	T	H	I	N	R
GCWGS-11411	S	3-c	12	PRJNA317462	SAMN14484857	SRR16999416	MSW	Unknown	≤19	Black	Negative	1	1	8	0.03	0.015	0.004	1	Lineage A	20.2	9363	-	3922	2.001	39	37	100	100	100	100	0	0	TRUE	C	G	A	A	R	G	L	N	H	FALSE	WT	N	R	T	D	R
GCWGS-11412	S	3-c	12	PRJNA317462	SAMN14484858	SRR16999414	MSMW	Negative	35-39	Black	Negative	2	1	8	0.015	0.015	8	0.25	Lineage A	17.2	10314	-	2148	5.002	122	3	1	7	3	100	0	0	FALSE	A	G	G	T	R	G	L	D	H	FALSE	WT	T	H	I	N	R
GCWGS-5286	S	4-b	1	PRJNA317462	SAMN11038137	SRR16644225	MSW	Negative	20-24	Black	Negative	0.5	2	8	0.03	0.03	0.004	0.25	Lineage A	15	12546	-	4054	44.001	16	100	1	100	10	100	0	0	FALSE	DEL	G	G	A	R	G	L	N	Y	FALSE	WT	T	H	I	N	R
GCWGS-5662	S	4-b	1	PRJNA317462	SAMN11288770	SRR16644286	MSW	Negative	20-24	Black	Negative	0.125	1	4	0.03	0.008	0.004	0.25	Lineage A	20.1	9363	11025	301	2.001	9	3	100	100	100	100	0	0	FALSE	A	G	G	T	H	G	L	D	H	FALSE	WT	N	R	T	D	Q
GCWGS-5663	S	4-b	1	PRJNA317462	SAMN11288771	SRR16644133	MSW	Negative	25-29	Black	Negative	0.25	0.25	4	0.015	0.004	0.002	0.03	Lineage B	13	10931	508	86	22.001	19	6	1	100	2	100	0	0	FALSE	DEL	G	G	A	R	D	L	D	H	FALSE	2bp	T	H	I	N	R
GCWGS-5664	S	4-b	1	PRJNA317462	SAMN11288772	SRR16644263	MSW	Negative	≤19	Black	Positive	64	1	8	0.015	0.008	4	0.25	Lineage A	18.2	13526	-	436	2.002	40	100	100	7	3	100	0	0	FALSE	A	G	G	T	R	G	L	D	H	TRUE	WT	T	H	I	N	R
GCWGS-5665	S	4-b	1	PRJNA317462	SAMN11288773	SRR16644274	MSW	Negative	30-34	Black	Negative	1	4	4	0.06	0.03	8	0.25	Lineage A	15	7363	17932	165	44.001	16	11	1	1	10	100	0	0	FALSE	DEL	G	G	A	R	G	L	N	Y	FALSE	WT	T	H	I	N	R
GCWGS-8001	S	4-b	2	PRJNA317462	SAMN12767823	SRR16643957	MSW	Negative	25-29	Black	Negative	0.125	0.5	4	0.015	0.004	0.004	0.125	Lineage B	2	12905	-	3917	2.001	24	1	100	100	2	62	0	0	FALSE	A	G	G	T	R	G	L	D	H	FALSE	WT	T	H	I	N	R
GCWGS-8002	S	4-b	2	PRJNA317462	SAMN12767824	SRR16643956	MSW	Negative	20-24	Black	Negative	0.5	1	8	0.06	0.015	0.004	0.25	Lineage A	15	12546	-	4054	44.001	16	100	1	100	10	100	0	0	FALSE	DEL	G	G	A	R	G	L	N	Y	FALSE	WT	T	H	I	N	R
GCWGS-6728	S	4-b	3	PRJNA317462	SAMN12172745	SRR16644183	MSW	Negative	25-29	Black	Negative	0.25	1	8	0.008	0.008	4	0.25	Lineage A	18.2	8143	9918	436	2.002	40	100	100	7	3	100	0	0	FALSE	A	G	G	T	R	G	L	D	H	TRUE	WT	T	H	I	N	R
GCWGS-6729	S	4-b	4	PRJNA317462	SAMN12276137	SRR16644182	MSW	Negative	≤19	Black	Negative	0.25	32	8	0.015	0.008	0.004	0.125	Lineage B	8	13533	20549	239	22.001	25	100	100	100	1	100	0	0	FALSE	A	G	G	A	R	D	L	D	H	FALSE	WT	T	H	I	N	R
GCWGS-10226	S	4-b	4	PRJNA317462	SAMN13672892	SRR16999390	MSMW	Negative	≤19	Black	Negative	0.5	1	4	0.03	0.03	4	0.125	Lineage A	15	11648	20455	1059	44.001	58	10	1	1	10	100	0	0	FALSE	A	G	G	A	R	G	L	N	Y	FALSE	WT	T	H	I	N	R
GCWGS-6731	S	4-b	4	PRJNA317462	SAMN12276138	SRR16644181	MSM	Negative	20-24	Black	Negative	1	4	8	0.015	0.03	0.015	2	Lineage A	20.2	9363	3935	193	2.001	39	11	100	100	100	100	0	0	TRUE	C	G	A	A	R	G	L	N	H	FALSE	WT	N	R	T	D	R
GCWGS-7082	S	4-b	5	PRJNA317462	SAMN12497029	SRR16644583	MSW	Negative	25-29	Black	Negative	1	0.5	8	0.06	0.015	0.004	0.125	Lineage A	16	1601	731	3037	9.001	105	14	1	100	2	100	0	0	FALSE	A	G	G	T	R	D	L	D	H	FALSE	WT	T	H	I	N	R
GCWGS-7083	S	4-b	5	PRJNA317462	SAMN12497030	SRR16644604	MSW	Negative	35-39	Black	Positive	64	1	8	0.015	0.004	4	0.25	Lineage A	18.2	13526	19996	436	2.002	40	100	100	7	3	100	0	0	FALSE	A	G	G	T	R	G	L	D	H	TRUE	WT	T	H	I	N	R
GCWGS-7085	S	4-b	5	PRJNA317462	SAMN12583071	SRR16644257	MSW	Negative	45-49	Black	Negative	1	1	4	0.03	0.008	0.004	0.5	Lineage B	13	10931	8	3175	68.001	19	14	1	100	2	100	0	0	FALSE	DEL	G	G	A	R	D	L	D	H	FALSE	WT	T	H	I	N	R
GCWGS-7086	S	4-b	6	PRJNA317462	SAMN12497032	SRR16644253	MSW	Negative	40-44	Black	Negative	0.5	1	4	0.06	0.03	4	0.125	Lineage A	15	11648	20455	1059	44.001	58	10	1	1	10	100	0	0	FALSE	A	G	G	A	R	G	L	N	Y	FALSE	WT	T	H	I	N	R
GCWGS-8432	S	4-b	8	PRJNA317462	SAMN12913316	SRR16644262	Unknown	Negative	20-24	Black	Negative	1	0.5	4	0.03	0.008	0.004	0.5	Lineage B	13	10931	8	3175	68.001	19	14	1	100	2	100	0	0	FALSE	DEL	G	G	A	R	D	L	D	H	FALSE	WT	T	H	I	N	R
GCWGS-8433	S	4-b	8	PRJNA317462	SAMN12913317	SRR16644283	Unknown	Negative	≤19	Black	Negative	0.5	1	4	0.06	0.03	8	0.125	Lineage A	15	11648	20455	1059	44.001	58	10	1	1	10	100	0	0	FALSE	A	G	G	A	R	G	L	N	Y	FALSE	WT	T	H	I	N	R
GCWGS-8434	S	4-b	8	PRJNA317462	SAMN12913318	SRR16644282	Unknown	Negative	≤19	Black	Negative	0.125	1	8	0.008	0.004	0.004	0.25	Lineage B	2	12905	20606	55	2.001	24	1	100	100	2	100	0	0	FALSE	A	G	G	T	R	G	L	D	H	FALSE	WT	T	H	I	N	R
GCWGS-8435	S	4-b	8	PRJNA317462	SAMN12913319	SRR16644281	Unknown	Negative	25-29	Black	Negative	0.25	1	8	0.015	0.004	4	0.125	Lineage A	18.2	13526	20607	436	2.002	40	100	100	7	3	100	0	0	FALSE	A	G	G	T	R	G	L	D	H	TRUE	WT	T	H	I	N	R
GCWGS-9256	S	4-b	9	PRJNA317462	SAMN13320668	SRR16644411	MSW	Unknown	20-24	Black	Negative	0.5	32	8	0.015	0.004	0.004	0.25	Lineage B	8	13533	20492	239	22.001	25	100	100	100	1	100	0	0	FALSE	A	G	G	A	R	D	L	D	H	FALSE	WT	T	H	I	N	R
GCWGS-9617	S	4-b	9	PRJNA317462	SAMN13412365	SRR16644630	MSW	Negative	30-34	Black	Negative	0.5	1	8	0.03	0.015	0.008	0.25	Lineage A	16	13413	-	1950	9.001	105	3	100	100	2	100	0	0	FALSE	A	G	G	T	R	D	L	D	H	FALSE	WT	T	H	I	N	R
GCWGS-9618	S	4-b	9	PRJNA317462	SAMN13412366	SRR16644629	MSW	Negative	≤19	Black	Negative	0.5	32	8	0.015	0.008	0.004	0.25	Lineage B	8	13533	20471	239	22.001	25	100	100	100	1	100	0	0	FALSE	A	G	G	A	R	D	L	D	H	FALSE	WT	T	H	I	N	R
GCWGS-9620	S	4-b	9	PRJNA317462	SAMN13412368	SRR16644628	MSW	Negative	45-49	Black	Negative	0.5	32	8	0.015	0.015	0.004	0.5	Lineage B	8	13533	20492	239	22.001	25	100	100	100	1	100	0	0	FALSE	A	G	G	A	R	D	L	D	H	FALSE	WT	T	H	I	N	R
GCWGS-10222	S	4-b	10	PRJNA317462	SAMN13672888	SRR16999348	MSW	Negative	25-29	Black	Negative	0.06	0.125	4	0.002	0.001	0.004	0.25	Lineage B	4	11414	-	3164	45.001	8	1	100	6	1	100	0	0	FALSE	A	G	G	A	R	G	L	D	H	FALSE	WT	T	H	I	N	R
GCWGS-10223	S	4-b	10	PRJNA317462	SAMN13672889	SRR16999400	MSW	Unknown	20-24	Black	Positive	32	1	8	0.008	0.008	4	0.25	Lineage A	18.2	13526	10158	436	2.002	40	100	100	7	3	100	0	0	FALSE	A	G	G	T	R	G	L	D	H	TRUE	WT	T	H	I	N	R
GCWGS-10224	S	4-b	10	PRJNA317462	SAMN13672890	SRR16999392	MSW	Negative	25-29	Black	Positive	32	1	8	0.008	0.008	4	0.125	Lineage A	18.2	13526	10158	436	2.002	40	100	100	7	3	100	0	0	FALSE	A	G	G	T	R	G	L	D	H	TRUE	WT	T	H	I	N	R
GCWGS-10225	S	4-b	10	PRJNA317462	SAMN13672891	SRR16999391	MSW	Negative	25-29	Black	Negative	0.06	0.25	8	0.002	0.001	0.004	0.25	Lineage B	4	11414	7210	3166	45.001	15	100	100	6	1	100	0	0	FALSE	A	G	G	A	R	G	L	D	Y	FALSE	WT	N	R	T	D	Q
GCWGS-10619	S	4-b	11	PRJNA317462	SAMN13871908	SRR16999726	MSW	Negative	≤19	Black	Positive	64	1	8	0.008	0.008	4	0.25	Lineage A	18.2	13526	10158	436	2.002	40	100	100	7	3	100	0	0	FALSE	A	G	G	T	R	G	L	D	H	TRUE	WT	T	H	I	N	R
GCWGS-10620	S	4-b	11	PRJNA317462	SAMN13871909	SRR16999725	MSM	Unknown	40-44	Black	Negative	0.25	1	16	0.015	0.008	0.008	0.125	Lineage B	7	1599	14764	520	14.001	130	3	100	100	2	100	0	0	FALSE	A	G	G	T	R	G	L	D	H	FALSE	WT	T	H	I	N	R
GCWGS-10621	S	4-b	11	PRJNA317462	SAMN13871910	SRR16999724	MSM	Negative	55-59	White	Negative	0.25	1	8	0.03	0.015	0.004	0.25	Lineage A	20.1	11428	20425	63	2.001	9	1	100	100	100	100	0	0	FALSE	A	G	G	T	H	G	L	D	H	FALSE	WT	N	R	T	D	Q
GCWGS-10623	S	4-b	11	PRJNA317462	SAMN13871912	SRR16999723	MSM	Positive	25-29	Black	Negative	0.5	1	8	0.03	0.015	0.004	1	Lineage A	20.2	8134	20471	211	2.001	39	100	100	100	100	100	0	0	TRUE	C	G	A	A	R	G	L	N	H	FALSE	WT	T	H	I	D	R
GCWGS-11335	S	4-b	12	PRJNA317462	SAMN14214360	SRR16999746	MSW	Negative	35-39	Black	Negative	0.125	1	4	0.015	0.008	0.004	0.25	Lineage A	20.1	9363	11025	301	2.001	9	3	100	100	100	100	0	0	FALSE	A	G	G	T	H	G	L	D	H	FALSE	WT	N	R	T	D	Q
GCWGS-11336	S	4-b	12	PRJNA317462	SAMN14214361	SRR16999744	MSW	Negative	≤19	Black	Negative	1	32	8	0.015	0.008	0.004	0.125	Lineage B	8	13533	20492	239	22.001	25	100	100	100	1	100	0	0	FALSE	A	G	G	A	R	D	L	D	H	FALSE	WT	T	H	I	N	R
GCWGS-11337	S	4-b	12	PRJNA317462	SAMN14214362	SRR16999743	MSW	Negative	55-59	Black	Negative	0.5	32	8	0.03	0.008	1	0.25	Lineage A	11	1588	3307	53	19.001	38	1	1	7	15	100	0	0	FALSE	A	G	G	T	R	G	L	D	H	TRUE	WT	T	H	I	N	R
GCWGS-11338	S	4-b	12	PRJNA317462	SAMN14214363	SRR16999742	MSW	Negative	≤19	Black	Negative	0.25	1	8	0.03	0.008	0.004	1	Lineage A	20.1	9363	6831	2963	2.001	183	100	100	100	100	100	0	0	FALSE	C	G	G	T	R	G	L	N	H	TRUE	WT	N	R	T	D	Q
GCWGS-5375	NE	2-a	1	PRJNA317462	SAMN11108611	SRR16643949	MSW	Negative	20-24	Black	Negative	0.25	0.25	8	0.015	0.004	0.004	0.015	Lineage B	9	8154	17712	207	2.002	11	100	100	100	2	100	0	0	FALSE	A	G	G	T	R	G	L	D	H	FALSE	WT	T	H	I	N	R
GCWGS-5376	NE	2-a	1	PRJNA317462	SAMN11108612	SRR16644527	MSW	Negative	45-49	Black	Negative	1	2	8	0.06	0.03	32	0.5	Lineage A	15	7363	8115	933	44.001	16	10	1	1	45	100	0	0	FALSE	DEL	G	G	A	R	G	L	N	Y	FALSE	WT	T	H	I	N	R
GCWGS-5377	NE	2-a	1	PRJNA317462	SAMN11108613	SRR16644047	MSW	Negative	25-29	Black	Negative	1	2	8	0.06	0.06	16	0.015	Lineage A	15	7363	2400	158	44.001	16	10	1	1	10	100	0	0	FALSE	DEL	G	G	A	R	G	L	N	Y	FALSE	WT	T	H	I	N	R
GCWGS-5378	NE	2-a	1	PRJNA317462	SAMN11108614	SRR16644562	MSW	Negative	≤19	Black	Negative	0.25	0.5	4	0.015	0.008	0.008	0.015	Lineage B	9	8154	17712	207	2.002	11	100	100	100	2	100	0	0	FALSE	A	G	G	T	R	G	L	D	H	FALSE	WT	T	H	I	N	R
GCWGS-5379	NE	2-a	1	PRJNA317462	SAMN11108615	SRR16644223	MSW	Negative	55-59	Black	Negative	1	4	8	0.06	0.03	16	0.5	Lineage A	15	7363	6360	158	44.001	16	10	1	1	10	100	0	0	FALSE	DEL	G	G	A	R	G	L	N	Y	FALSE	WT	T	H	I	N	R
GCWGS-5579	NE	2-a	2	PRJNA317462	SAMN11341581	SRR16644585	MSW	Negative	30-34	Black	Negative	0.5	2	4	0.03	0.03	16	0.125	Lineage A	15	7363	6360	158	44.001	16	10	1	1	10	100	0	0	FALSE	DEL	G	G	A	R	G	L	N	Y	FALSE	WT	T	H	I	N	R
GCWGS-5580	NE	2-a	2	PRJNA317462	SAMN11341596	SRR16644591	MSW	Negative	20-24	White	Negative	1	1	8	0.015	0.015	16	0.125	Lineage A	12	1901	19987	124	5.002	1	11	1	1	3	100	0	0	FALSE	DEL	G	G	A	R	G	L	D	Y	FALSE	WT	T	H	I	N	R
GCWGS-5581	NE	2-a	2	PRJNA317462	SAMN11341597	SRR16644577	MSW	Negative	50-54	Black	Negative	1	2	8	0.03	0.03	16	0.125	Lineage A	15	7363	6360	158	44.001	16	10	1	1	10	100	0	0	FALSE	DEL	G	G	A	R	G	L	N	Y	FALSE	WT	T	H	I	N	R
GCWGS-5582	NE	2-a	2	PRJNA317462	SAMN11341598	SRR16644489	MSW	Negative	30-34	Black	Negative	0.125	1	8	0.008	0.004	0.004	0.03	Lineage B	10	1584	865	4018	14.001	29	1	100	100	7	53	0	0	FALSE	A	G	G	A	R	G	L	D	H	TRUE	2bp	T	H	I	N	R
GCWGS-5583	NE	2-a	2	PRJNA317462	SAMN11341582	SRR16644499	MSW	Negative	≤19	Black	Negative	0.25	1	8	0.015	0.015	0.015	0.06	Lineage A	16	13413	15745	2976	2.002	105	1	100	100	2	100	0	0	FALSE	A	G	G	T	R	D	L	D	H	FALSE	WT	T	H	I	N	R
GCWGS-6136	NE	2-a	3	PRJNA317462	SAMN11477551	SRR16644054	MSW	Negative	25-29	Black	Negative	0.25	2	8	0.03	0.03	16	0.5	Lineage A	15	7363	8115	933	44.001	16	10	1	1	45	100	0	0	FALSE	DEL	G	G	A	R	G	L	N	Y	FALSE	WT	T	H	I	N	R
GCWGS-6137	NE	2-a	3	PRJNA317462	SAMN11477552	SRR16644053	MSW	Negative	25-29	Black	Negative	0.25	0.25	4	0.015	0.008	0.008	0.125	Lineage B	9	8154	17712	207	2.002	11	100	100	100	2	100	0	0	FALSE	A	G	G	T	R	G	L	D	H	FALSE	WT	T	H	I	N	R
GCWGS-6138	NE	2-a	3	PRJNA317462	SAMN11477553	SRR16644051	MSW	Negative	30-34	Black	Negative	0.015	0.06	8	0.004	0.004	0.008	0.06	Lineage B	3	12467	8213	716	2.002	134	100	100	100	2	100	0	0	FALSE	A	G	G	A	R	G	L	N	Y	TRUE	WT	T	H	I	N	R
GCWGS-6139	NE	2-a	3	PRJNA317462	SAMN11477554	SRR16644050	MSW	Negative	60-64	Black	Negative	0.25	0.5	8	0.008	0.004	0.008	0.125	Lineage B	0	11713	1348	3112	22.001	5	100	100	100	1	100	0	0	FALSE	A	G	G	A	R	G	L	D	H	FALSE	WT	T	H	I	N	R
GCWGS-6538	NE	2-a	4	PRJNA317462	SAMN12635950	SRR16644067	Unknown	Negative	35-39	Black	Negative	0.25	0.5	2	0.004	0.002	0.008	0.06	Lineage A	17.2	14253	20543	1615	5.002	122	1	1	7	3	100	0	0	FALSE	A	G	G	T	R	G	L	D	H	FALSE	WT	T	H	I	N	R
GCWGS-6539	NE	2-a	4	PRJNA317462	SAMN12635951	SRR16644066	Unknown	Negative	25-29	Black	Negative	0.25	0.5	8	0.008	0.004	0.004	0.125	Lineage A	20.1	11428	9654	63	2.001	9	1	100	100	100	100	0	0	FALSE	A	G	G	T	H	G	L	D	H	FALSE	WT	N	R	T	D	Q
GCWGS-6540	NE	2-a	4	PRJNA317462	SAMN12635952	SRR16644064	Unknown	Negative	≤19	Asian	Negative	0.125	0.5	8	0.015	0.004	0.004	0.125	Lineage B	10	1584	4907	3080	14.001	29	14	100	100	7	100	0	0	FALSE	A	G	G	A	R	G	L	D	H	TRUE	WT	T	H	I	N	R
GCWGS-6541	NE	2-a	4	PRJNA317462	SAMN12635953	SRR16644063	Unknown	Negative	25-29	Black	Negative	0.5	2	8	0.03	0.03	16	0.125	Lineage A	15	7363	8115	933	44.001	16	10	1	1	45	100	0	0	FALSE	DEL	G	G	A	R	G	L	N	Y	FALSE	WT	T	H	I	N	R
GCWGS-6542	NE	2-a	4	PRJNA317462	SAMN12635954	SRR16643921	Unknown	Negative	25-29	Black	Negative	1	2	8	0.06	0.03	16	0.125	Lineage A	15	7363	8115	158	44.001	16	10	1	1	10	100	0	0	FALSE	DEL	G	G	A	R	G	L	N	Y	FALSE	WT	T	H	I	N	R
GCWGS-6752	NE	2-a	5	PRJNA317462	SAMN12636040	SRR16644168	Unknown	Negative	30-34	Black	Negative	0.25	2	8	0.06	0.03	16	0.125	Lineage A	15	7363	2400	158	44.001	16	10	1	1	10	100	0	0	FALSE	DEL	G	G	A	R	G	L	N	Y	FALSE	WT	T	H	I	N	R
GCWGS-6753	NE	2-a	5	PRJNA317462	SAMN12636041	SRR16644166	Unknown	Negative	35-39	Black	Negative	1	2	8	0.06	0.03	16	0.125	Lineage A	15	7363	6360	158	44.001	16	10	1	1	10	100	0	0	FALSE	DEL	G	G	A	R	G	L	N	Y	FALSE	WT	T	H	I	N	R
GCWGS-6754	NE	2-a	5	PRJNA317462	SAMN12636042	SRR16644165	Unknown	Negative	≥65	Multi-racial	Negative	0.5	2	8	0.015	0.008	0.004	0.25	Lineage A	20.1	11428	20552	63	2.001	9	1	100	100	100	100	0	0	FALSE	A	G	G	T	H	G	L	D	H	FALSE	WT	N	R	T	D	Q
GCWGS-6755	NE	2-a	5	PRJNA317462	SAMN12636043	SRR16644164	Unknown	Negative	20-24	Black	Negative	0.125	0.06	4	0.008	0.001	0.004	0.125	Lineage B	9	8154	17712	207	2.002	11	100	100	100	2	100	0	0	FALSE	A	G	G	T	R	G	L	D	H	FALSE	WT	T	H	I	N	R
GCWGS-6756	NE	2-a	5	PRJNA317462	SAMN12636044	SRR16644163	Unknown	Negative	≤19	Black	Negative	0.25	2	8	0.015	0.015	0.008	0.125	Lineage A	16	1579	21	139	9.001	1	8	1	100	2	100	0	0	FALSE	DEL	G	G	A	R	G	L	D	Y	FALSE	WT	T	H	I	N	R
GCWGS-7440	NE	2-a	6	PRJNA317462	SAMN12788887	SRR16644513	Unknown	Negative	20-24	Black	Negative	1	0.5	4	0.015	0.008	0.004	0.125	Lineage B	13	10931	9607	86	22.001	19	6	1	100	2	100	0	0	FALSE	DEL	G	G	A	R	D	L	D	H	FALSE	WT	T	H	I	N	R
GCWGS-7441	NE	2-a	6	PRJNA317462	SAMN12788888	SRR16644512	Unknown	Negative	25-29	Black	Negative	1	2	4	0.03	0.03	8	0.125	Lineage A	15	7363	8115	158	44.001	16	10	1	1	10	100	0	0	FALSE	DEL	G	G	A	R	G	L	N	Y	FALSE	WT	T	H	I	N	R
GCWGS-7442	NE	2-a	6	PRJNA317462	SAMN12788889	SRR16644511	Unknown	Negative	25-29	Black	Negative	0.25	32	8	0.008	0.004	0.002	0.06	Lineage B	7	1599	-	520	14.001	130	3	100	100	2	100	0	0	FALSE	A	G	G	T	R	G	L	D	H	FALSE	WT	T	H	I	N	R
GCWGS-7443	NE	2-a	6	PRJNA317462	SAMN12788890	SRR16644510	Unknown	Negative	35-39	Black	Negative	1	32	8	0.03	0.015	0.5	0.25	Lineage A	1	1583	17370	2875	43.002	122	3	100	7	6	100	0	0	FALSE	A	G	G	T	R	G	L	D	H	FALSE	WT	T	H	I	N	R
GCWGS-7444	NE	2-a	6	PRJNA317462	SAMN12788891	SRR16644509	Unknown	Negative	≤19	Black	Negative	0.06	0.125	8	0.002	0.001	0.001	0.015	Lineage B	3	12467	8213	716	2.002	134	100	100	100	2	100	0	0	FALSE	A	G	G	A	R	G	L	N	Y	TRUE	2bp	T	H	I	N	R
GCWGS-7814	NE	2-a	7	PRJNA317462	SAMN12788933	SRR16644297	Unknown	Negative	30-34	Hispanic	Positive	64	1	8	0.008	0.004	8	0.5	Lineage A	18.1	8143	20454	2933	2.001	40	3	100	7	3	100	0	0	FALSE	A	G	G	T	R	G	L	D	H	TRUE	WT	T	H	I	N	R
GCWGS-7815	NE	2-a	7	PRJNA317462	SAMN12788934	SRR16644296	Unknown	Negative	25-29	Black	Negative	0.5	2	8	0.008	0.004	8	0.25	Lineage A	18.2	13526	20002	436	2.002	40	100	100	7	3	100	0	0	FALSE	A	G	G	T	R	G	L	D	H	TRUE	WT	T	H	I	N	R
GCWGS-7816	NE	2-a	7	PRJNA317462	SAMN12788935	SRR16644295	Unknown	Negative	≤19	Black	Negative	1	64	8	0.06	0.03	4	0.25	Lineage A	14	16189	20411	4001	9.001	69	12	1	100	2	100	0	0	FALSE	A	G	G	A	R	G	L	D	Y	FALSE	WT	T	H	I	N	R
GCWGS-7817	NE	2-a	7	PRJNA317462	SAMN12788936	SRR16644294	Unknown	Negative	55-59	White	Negative	0.5	2	8	0.06	0.03	8	0.125	Lineage A	15	7363	6360	158	44.001	16	10	1	1	10	100	0	0	FALSE	DEL	G	G	A	R	G	L	N	Y	FALSE	WT	T	H	I	N	R
GCWGS-7818	NE	2-a	7	PRJNA317462	SAMN12788937	SRR16644293	Unknown	Negative	30-34	Black	Negative	1	1	8	0.03	0.015	0.004	0.5	Lineage B	13	11075	1572	1	22.001	10	13	100	100	2	100	0	0	FALSE	A	A	G	T	R	G	L	D	H	FALSE	WT	T	H	I	N	R
GCWGS-8381	NE	2-a	8	PRJNA317462	SAMN13825611	SRR16644130	Unknown	Negative	25-29	Black	Negative	0.25	0.25	8	0.015	0.004	0.004	0.25	Lineage B	3	12467	-	716	2.002	134	100	100	100	2	100	0	0	FALSE	A	G	G	A	R	G	L	N	Y	TRUE	WT	T	H	I	N	R
GCWGS-8382	NE	2-a	8	PRJNA317462	SAMN13825612	SRR16644129	Unknown	Negative	30-34	Black	Negative	0.5	1	16	0.008	0.004	8	0.5	Lineage A	18.2	13526	20002	436	2.002	40	100	100	7	3	100	0	0	FALSE	A	G	G	T	R	G	L	D	H	TRUE	WT	T	H	I	N	R
GCWGS-8383	NE	2-a	8	PRJNA317462	SAMN13825613	SRR16644128	Unknown	Negative	45-49	Black	Negative	0.125	1	8	0.008	0.004	0.004	0.125	Lineage B	10	1584	4907	3080	14.001	29	14	100	100	7	100	0	0	FALSE	A	G	G	A	R	G	L	D	H	TRUE	WT	T	H	I	N	R
GCWGS-8384	NE	2-a	8	PRJNA317462	SAMN13825614	SRR16644127	Unknown	Negative	25-29	Black	Negative	0.25	0.25	8	0.008	0.004	0.004	0.25	Lineage B	9	8154	17712	207	2.002	11	100	100	100	2	100	0	0	FALSE	A	G	G	T	R	G	L	D	H	FALSE	WT	T	H	I	N	R
GCWGS-8941	NE	2-a	9	PRJNA317462	SAMN13330258	SRR16644421	Unknown	Negative	30-34	Black	Negative	0.125	0.25	8	0.008	0.004	0.004	0.125	Lineage B	9	8154	-	2974	2.002	11	1	100	100	2	100	0	0	FALSE	A	G	G	T	R	G	L	D	H	FALSE	WT	T	H	I	N	R
GCWGS-8942	NE	2-a	9	PRJNA317462	SAMN13330259	SRR16644441	Unknown	Negative	25-29	Black	Negative	0.125	0.25	8	0.008	0.004	0.004	0.008	Lineage B	3	12467	8213	716	2.002	134	100	100	100	2	100	0	0	FALSE	A	G	G	A	R	G	L	N	Y	TRUE	2bp	T	H	I	N	R
GCWGS-8943	NE	2-a	9	PRJNA317462	SAMN13330260	SRR16644440	Unknown	Negative	30-34	Black	Negative	0.25	1	8	0.008	0.004	0.004	0.125	Lineage B	0	11713	1348	3112	22.001	5	100	100	100	1	100	0	0	FALSE	A	G	G	A	R	G	L	D	H	FALSE	WT	T	H	I	N	R
GCWGS-8944	NE	2-a	9	PRJNA317462	SAMN13330261	SRR16644439	Unknown	Negative	20-24	Hispanic	Negative	0.125	1	8	0.008	0.004	0.004	0.03	Lineage B	10	1584	865	4018	14.001	29	1	100	100	7	53	0	0	FALSE	A	G	G	A	R	G	L	D	H	TRUE	2bp	T	H	I	N	R
GCWGS-8945	NE	2-a	9	PRJNA317462	SAMN13330262	SRR16644438	Unknown	Negative	20-24	Black	Negative	0.25	0.25	8	0.008	0.004	0.008	0.125	Lineage B	3	12467	8213	716	2.002	134	100	100	100	2	100	0	0	FALSE	A	G	G	A	R	G	L	N	Y	TRUE	WT	T	H	I	N	R
GCWGS-10570	NE	2-a	10	PRJNA317462	SAMN13873876	SRR16999506	Unknown	Negative	50-54	Black	Negative	0.25	32	8	0.015	0.004	0.004	0.125	Lineage B	7	1599	-	520	14.001	130	3	100	100	2	100	0	0	FALSE	A	G	G	T	R	G	L	D	H	FALSE	WT	T	H	I	N	R
GCWGS-10571	NE	2-a	10	PRJNA317462	SAMN13873877	SRR16999505	Unknown	Negative	30-34	Black	Negative	0.25	0.5	8	0.008	0.004	0.004	0.25	Lineage B	3	12467	8213	716	2.002	134	100	100	100	2	100	0	0	FALSE	A	G	G	A	R	G	L	N	Y	TRUE	WT	T	H	I	N	R
GCWGS-11186	NE	2-a	11	PRJNA317462	SAMN14210594	SRR16999458	Unknown	Negative	20-24	Black	Negative	0.125	0.5	8	0.015	0.008	0.004	0.125	Lineage B	10	1584	4907	3080	14.001	29	14	100	100	7	100	0	0	FALSE	A	G	G	A	R	G	L	D	H	TRUE	WT	T	H	I	N	R
GCWGS-11187	NE	2-a	11	PRJNA317462	SAMN14210609	SRR16999457	Unknown	Negative	≤19	Black	Negative	0.125	0.5	8	0.008	0.004	0.004	0.03	Lineage B	10	1584	865	NEW	14.001	29	1	100	100	7	1|5|10*	0	0	FALSE	A	G	G	A	R	G	L	D	H	TRUE	2bp	T	H	I	N	R
GCWGS-11561	NE	2-a	12	PRJNA317462	SAMN14828590	SRR16999691	Unknown	Negative	55-59	Black	Negative	0.25	32	8	0.008	0.004	0.004	0.06	Lineage B	7	1599	-	520	14.001	130	3	100	100	2	100	0	0	FALSE	A	G	G	T	R	G	L	D	H	FALSE	WT	T	H	I	N	R
GCWGS-12068	NE	2-a	12	PRJNA317462	SAMN14828591	SRR16999354	Unknown	Negative	20-24	Black	Negative	0.125	0.5	8	0.004	0.008	0.004	0.03	Lineage B	10	1584	865	NEW	14.001	29	1	100	100	7	1|5|10*	0	0	FALSE	A	G	G	A	R	G	L	D	H	TRUE	2bp	T	H	I	N	R
GCWGS-6545	NE	2-c	4	PRJNA317462	SAMN12635957	SRR16643920	MSM	Negative	25-29	Black	Negative	4	2	8	0.25	0.06	16	0.25	Lineage A	12	1901	8989	90	34.001	1	11	1	1	3	100	0	0	FALSE	DEL	G	G	A	R	G	L	D	Y	FALSE	WT	T	H	I	N	R
GCWGS-6546	NE	2-c	4	PRJNA317462	SAMN12635958	SRR16643919	MSM	Negative	20-24	Black	Negative	0.5	1	8	0.015	0.008	32	0.25	Lineage A	20.1	9363	11025	301	2.001	9	3	100	100	100	100	0	0	FALSE	A	G	G	T	H	G	L	D	H	FALSE	WT	N	R	T	D	Q
GCWGS-6744	NE	2-c	5	PRJNA317462	SAMN12636032	SRR16644015	MSM	Unknown	≤19	White	Negative	1	4	4	0.008	0.015	0.015	2	Lineage A	20.2	9363	3935	193	2.001	39	11	100	100	100	100	0	0	TRUE	C	G	A	A	R	G	L	N	H	FALSE	WT	N	R	T	D	R
GCWGS-6745	NE	2-c	5	PRJNA317462	SAMN12636033	SRR16644014	MSM	Negative	25-29	Black	Negative	0.5	1	16	0.008	0.015	0.004	0.25	Lineage A	19.1	13536	6339	1617	14.001	1	3	1	100	2	100	0	0	FALSE	DEL	G	G	A	R	G	L	D	Y	FALSE	WT	T	H	I	N	R
GCWGS-6746	NE	2-c	5	PRJNA317462	SAMN12636034	SRR16644013	MSW	Negative	20-24	Black	Positive	2	1	8	0.015	0.008	0.004	0.25	Lineage B	10	10317	20551	178	14.001	29	1	100	100	7	100	0	0	FALSE	A	G	G	A	R	G	L	D	H	TRUE	WT	T	H	I	N	R
GCWGS-6747	NE	2-c	5	PRJNA317462	SAMN12636035	SRR16644170	MSW	Negative	20-24	Black	Negative	0.5	0.25	8	0.015	0.008	0.004	0.125	Lineage A	16	1601	18462	694	9.001	105	14	1	100	7	100	0	0	FALSE	A	G	G	T	R	D	L	D	H	FALSE	WT	T	H	I	N	R
GCWGS-6748	NE	2-c	5	PRJNA317462	SAMN12636036	SRR16644169	MSW	Negative	55-59	Hispanic	Positive	8	1	8	0.008	0.004	0.004	0.06	Lineage B	10	10317	-	178	14.001	29	1	100	100	7	100	0	0	FALSE	A	G	G	A	R	G	L	D	H	TRUE	2bp	T	H	I	N	R
GCWGS-8181	NE	2-c	6	PRJNA317462	SAMN12880956	SRR16644455	MSM	Unknown	30-34	Black	Negative	0.125	2	8	0.015	0.015	0.008	0.125	Lineage A	20.2	9363	-	193	2.001	39	11	100	100	100	100	0	0	TRUE	C	G	A	A	R	G	L	N	H	FALSE	WT	N	R	T	D	R
GCWGS-8179	NE	2-c	6	PRJNA317462	SAMN12880954	SRR16644459	MSW	Negative	≤19	Black	Negative	0.125	1	4	0.008	0.004	4	0.008	Lineage A	11	1588	-	4024	19.001	1	3	1	7	15	100	0	0	FALSE	DEL	G	G	A	R	G	L	D	Y	FALSE	2bp	T	H	I	N	R
GCWGS-8180	NE	2-c	6	PRJNA317462	SAMN12880955	SRR16644456	MSW	Negative	20-24	Black	Negative	0.25	1	8	0.015	0.008	0.008	0.125	Lineage A	20.1	9363	11025	301	2.001	9	3	100	100	100	100	0	0	FALSE	A	G	G	T	H	G	L	D	H	FALSE	WT	N	R	T	D	Q
GCWGS-8182	NE	2-c	6	PRJNA317462	SAMN12880957	SRR16644454	MSM	Negative	20-24	Black	Negative	0.25	1	8	0.015	0.008	0.004	0.25	Lineage A	20.1	9363	11025	301	2.001	9	3	100	100	100	100	0	0	FALSE	A	G	G	T	H	G	L	D	H	FALSE	WT	N	R	T	D	Q
GCWGS-7820	NE	2-c	7	PRJNA317462	SAMN12788939	SRR16643970	MSM	Negative	30-34	Black	Negative	2	2	8	0.015	0.015	8	0.5	Lineage A	17.1	7822	20468	3979	5.002	105	8	1	7	3	100	0	0	FALSE	A	G	G	T	R	D	L	D	H	FALSE	WT	T	H	I	N	R
GCWGS-7821	NE	2-c	7	PRJNA317462	SAMN12788940	SRR16643968	MSM	Negative	25-29	Black	Positive	64	1	8	0.015	0.008	4	0.25	Lineage A	18.1	13732	20586	3591	2.002	29	13	100	7	4	100	0	0	FALSE	A	G	G	A	R	G	L	D	H	TRUE	WT	T	H	I	N	R
GCWGS-8385	NE	2-c	8	PRJNA317462	SAMN13825615	SRR16644126	MSW	Negative	35-39	Asian	Negative	1	2	8	0.03	0.015	16	16	Lineage A	20.2	14101	20602	NEW	2.001	39	11	100	7	4	1|5|42*	0	2	TRUE	C	G	A	A	R	G	L	N	H	FALSE	WT	N	R	T	D	R
GCWGS-8386	NE	2-c	8	PRJNA317462	SAMN13825616	SRR16644289	MSW	Negative	20-24	Black	Negative	1	1	8	0.008	0.008	4	16	Lineage A	12	1579	20603	3935	2.002	1	100	1	1	3	2	4	0	FALSE	DEL	G	G	A	R	G	L	D	Y	FALSE	WT	T	H	I	N	R
GCWGS-8387	NE	2-c	8	PRJNA317462	SAMN13873857	SRR16644288	MSW	Negative	30-34	Black	Negative	0.5	0.5	8	0.015	0.004	0.004	0.5	Lineage A	19.2	1583	20604	3931	2.002	1	5	1	100	2	100	0	0	FALSE	DEL	G	G	A	R	G	L	D	Y	FALSE	WT	T	H	I	N	R
GCWGS-8716	NE	2-c	8	PRJNA317462	SAMN13149122	SRR16644279	MSW	Negative	20-24	Black	Negative	0.5	0.5	4	0.004	0.004	0.004	0.125	Lineage B	0	16160	-	17	100.001	18	14	100	100	1	100	0	0	FALSE	A	G	G	A	R	G	L	N	Y	FALSE	WT	T	H	I	N	R
GCWGS-8717	NE	2-c	8	PRJNA317462	SAMN13149123	SRR16644278	MSW	Negative	≤19	Black	Positive	4	1	8	0.008	0.004	0.004	0.125	Lineage B	10	10317	-	178	14.001	29	1	100	100	7	100	0	0	FALSE	A	G	G	A	R	G	L	D	H	TRUE	2bp	T	H	I	N	R
GCWGS-8830	NE	2-c	9	PRJNA317462	SAMN13330249	SRR16643940	MSW	Negative	25-29	Black	Negative	0.25	1	8	0.008	0.004	0.004	0.125	Lineage B	10	1584	865	178	14.001	29	1	100	100	7	100	0	0	FALSE	A	G	G	A	R	G	L	D	H	TRUE	WT	T	H	I	N	R
GCWGS-8827	NE	2-c	9	PRJNA317462	SAMN13330246	SRR16643943	MSW	Negative	25-29	Hispanic	Positive	64	1	8	0.008	0.004	8	0.25	Lineage A	18.2	8143	19647	436	2.002	40	100	100	7	3	100	0	0	FALSE	A	G	G	T	R	G	L	D	H	TRUE	WT	T	H	I	N	R
GCWGS-8828	NE	2-c	9	PRJNA317462	SAMN13330247	SRR16643942	MSW	Unknown	20-24	Black	Negative	0.5	1	8	0.008	0.008	4	16	Lineage A	12	1579	20603	3935	2.002	1	100	1	1	3	2	4	0	FALSE	DEL	G	G	A	R	G	L	D	Y	FALSE	WT	T	H	I	N	R
GCWGS-8829	NE	2-c	9	PRJNA317462	SAMN13330248	SRR16643941	MSW	Negative	25-29	Black	Negative	0.5	1	8	0.008	0.008	4	16	Lineage A	12	1579	20603	3935	2.002	1	100	1	1	3	2	4	0	FALSE	DEL	G	G	A	R	G	L	D	Y	FALSE	WT	T	H	I	N	R
GCWGS-9898	NE	2-c	10	PRJNA317462	SAMN13688773	SRR16644556	MSW	Unknown	40-44	Black	Negative	1	1	8	0.015	0.015	16	16	Lineage A	12	1579	20603	3935	2.002	1	100	1	1	3	2	4	0	FALSE	DEL	G	G	A	R	G	L	D	Y	FALSE	WT	T	H	I	N	R
GCWGS-11190	NE	2-c	11	PRJNA317462	SAMN14210597	SRR16999454	MSM	Negative	30-34	Black	Negative	2	2	8	0.015	0.015	16	0.25	Lineage A	17.1	7822	20468	3979	5.002	105	8	1	7	3	100	0	0	FALSE	A	G	G	T	R	D	L	D	H	FALSE	WT	T	H	I	N	R
GCWGS-11188	NE	2-c	11	PRJNA317462	SAMN14210595	SRR16999456	MSM	Negative	40-44	Asian	Negative	2	2	8	0.06	0.03	0.25	0.25	Lineage A	22.3	13489	10259	3064	13.001	19	10	1	1	9	100	0	0	FALSE	DEL	G	G	A	R	D	L	D	H	FALSE	WT	T	H	I	N	R
GCWGS-11189	NE	2-c	11	PRJNA317462	SAMN14210596	SRR16999455	MSW	Negative	25-29	Black	Positive	32	32	8	0.125	0.03	4	0.25	Lineage A	22.4	7363	-	4046	34.007	40	100	100	7	62	100	0	0	FALSE	A	G	G	T	R	G	L	D	H	TRUE	WT	T	H	I	N	R
GCWGS-11191	NE	2-c	11	PRJNA317462	SAMN14210598	SRR16999453	MSW	Unknown	45-49	Black	Negative	0.25	32	8	0.015	0.008	0.004	0.125	Lineage B	7	1599	13484	2152	14.001	130	1	100	100	2	100	0	0	FALSE	A	G	G	T	R	G	L	D	H	FALSE	WT	T	H	I	N	R
GCWGS-11192	NE	2-c	11	PRJNA317462	SAMN14210599	SRR16999452	MSW	Unknown	30-34	Hispanic	Negative	0.5	0.5	8	0.015	0.008	4	0.125	Lineage A	20.1	10932	16205	3911	2.001	9	1	100	1	71	100	0	0	FALSE	A	G	G	T	H	G	L	D	H	FALSE	WT	T	H	I	N	R
GCWGS-11555	NE	2-c	12	PRJNA317462	SAMN23567790	SRR17188741	MSM	Negative	25-29	Black	Negative	2	2	8	0.03	0.03	0.03	2	Lineage A	20.2	11422	3935	193	2.001	39	11	100	100	100	100	0	0	TRUE	C	G	A	A	R	G	L	N	H	FALSE	WT	N	R	T	D	R
GCWGS-11556	NE	2-c	12	PRJNA317462	SAMN23567791	SRR17188740	MSM	Negative	30-34	Black	Negative	0.25	0.25	8	0.002	0.004	0.002	0.03	Lineage B	13	10931	508	86	22.001	19	6	1	100	2	100	0	0	FALSE	DEL	G	G	A	R	D	L	D	H	FALSE	2bp	T	H	I	N	R
GCWGS-11557	NE	2-c	12	PRJNA317462	SAMN14828586	SRR16999694	MSW	Negative	20-24	Black	Negative	2	2	8	0.015	0.008	4	16	Lineage A	12	1579	20498	3932	2.002	1	6	1	1	3	2	4	0	FALSE	DEL	G	G	A	R	G	L	D	Y	FALSE	WT	T	H	I	N	R
GCWGS-11558	NE	2-c	12	PRJNA317462	SAMN14828587	SRR16999693	MSW	Unknown	20-24	Hispanic	Negative	0.25	0.25	8	0.004	0.004	0.004	0.25	Lineage A	19.2	1583	20499	3934	2.002	1	14	1	100	2	100	0	0	FALSE	DEL	G	G	A	R	G	L	D	Y	FALSE	WT	T	H	I	N	R
GCWGS-11559	NE	2-c	12	PRJNA317462	SAMN14828588	SRR16999692	MSW	Negative	30-34	Hispanic	Negative	0.25	1	8	0.015	0.008	0.004	0.125	Lineage A	19.1	13536	-	1617	14.001	1	3	1	100	2	100	0	0	FALSE	DEL	G	G	A	R	G	L	D	Y	FALSE	WT	T	H	I	N	R
GCWGS-5650	MW	5-a	1	PRJNA317462	SAMN11288759	SRR16643971	MSW	Unknown	20-24	Black	Negative	0.125	0.5	16	0.008	0.002	0.004	0.125	Lineage B	4	16188	8425	4057	45.003	8	3	100	6	1	100	0	0	FALSE	A	G	G	A	R	G	L	D	H	FALSE	WT	T	H	I	N	R
GCWGS-5651	MW	5-a	1	PRJNA317462	SAMN11288760	SRR16643980	MSW	Negative	20-24	Black	Negative	0.25	1	8	0.015	0.008	0.004	0.5	Lineage A	20.1	9363	8709	63	2.001	9	1	100	100	100	100	0	0	FALSE	A	G	G	T	H	G	L	D	H	FALSE	WT	N	R	T	D	Q
GCWGS-5652	MW	5-a	1	PRJNA317462	SAMN11288761	SRR16644470	MSW	Negative	35-39	Black	Negative	0.125	0.5	8	0.015	0.004	0.004	0.125	Lineage B	2	12905	4908	55	2.001	24	1	100	100	2	100	0	0	FALSE	A	G	G	T	R	G	L	D	H	FALSE	WT	T	H	I	N	R
GCWGS-5653	MW	5-a	1	PRJNA317462	SAMN11288762	SRR16644481	MSM	Negative	35-39	White	Negative	0.5	4	8	0.03	0.015	8	2	Lineage A	20.2	9363	12302	168	2.001	39	11	100	7	4	100	0	0	TRUE	C	G	A	A	R	G	L	N	H	FALSE	WT	N	R	T	D	R
GCWGS-5654	MW	5-a	1	PRJNA317462	SAMN11288763	SRR16644469	MSW	Negative	35-39	Natv Haw	Negative	0.06	0.5	4	0.03	0.008	0.004	0.06	Lineage B	5	1594	25	146	1.003	5	100	100	100	1	100	0	0	FALSE	A	G	G	A	R	G	L	D	H	FALSE	WT	T	H	I	N	R
GCWGS-6017	MW	5-a	2	PRJNA317462	SAMN11463695	SRR16644538	MSW	Negative	25-29	Black	Negative	0.25	1	4	0.015	0.004	8	0.125	Lineage A	12	1901	-	102	35.001	1	11	1	1	3	100	0	0	FALSE	DEL	G	G	A	R	G	L	D	Y	FALSE	WT	T	H	I	N	R
GCWGS-6018	MW	5-a	2	PRJNA317462	SAMN11463696	SRR16644526	MSMW	Negative	30-34	Hispanic	Negative	0.25	1	8	0.03	0.008	0.004	0.5	Lineage A	20.2	11982	19759	2885	2.001	39	3	100	100	100	100	0	0	TRUE	C	G	A	A	R	G	L	N	H	FALSE	WT	T	H	I	D	R
GCWGS-6163	MW	5-a	2	PRJNA317462	SAMN11514956	SRR16644348	MSW	Negative	20-24	Black	Negative	0.125	0.125	4	0.008	0.004	0.004	0.06	Lineage B	3	13149	-	893	2.002	18	100	100	100	2	100	0	0	FALSE	A	G	G	A	R	G	L	N	Y	FALSE	WT	T	H	I	N	R
GCWGS-6164	MW	5-a	2	PRJNA317462	SAMN11514957	SRR16644349	MSM	Negative	20-24	Hispanic	Negative	0.25	32	8	0.015	0.008	0.004	0.06	Lineage B	7	1599	11461	520	14.001	130	3	100	100	2	100	0	0	FALSE	A	G	G	T	R	G	L	D	H	FALSE	WT	T	H	I	N	R
GCWGS-6341	MW	5-a	3	PRJNA317462	SAMN11784718	SRR16644323	MSM	Negative	25-29	Hispanic	Negative	0.5	32	4	0.015	0.008	0.004	1	Lineage A	20.2	9363	-	211	2.001	39	100	100	100	100	100	0	0	TRUE	C	G	A	A	R	G	L	N	H	FALSE	WT	N	R	T	D	R
GCWGS-6343	MW	5-a	3	PRJNA317462	SAMN11784720	SRR16644343	MSW	Negative	20-24	Black	Negative	1	0.5	4	0.03	0.015	0.004	0.125	Lineage B	13	10931	508	86	22.001	19	6	1	100	2	100	0	0	FALSE	DEL	G	G	A	R	D	L	D	H	FALSE	WT	T	H	I	N	R
GCWGS-6344	MW	5-a	3	PRJNA317462	SAMN11784721	SRR16644342	MSW	Unknown	20-24	Black	Negative	0.25	1	8	0.015	0.008	0.004	0.125	Lineage B	10	1584	865	178	14.001	29	1	100	100	7	100	0	0	FALSE	A	G	G	A	R	G	L	D	H	TRUE	WT	T	H	I	N	R
GCWGS-6345	MW	5-a	3	PRJNA317462	SAMN11784722	SRR16644341	MSM	Negative	35-39	Hispanic	Positive	64	1	8	0.015	0.008	4	0.25	Lineage A	18.2	8143	18360	2982	2.002	40	3	1	7	3	100	0	0	FALSE	A	G	G	T	R	G	L	D	H	TRUE	WT	T	H	I	N	R
GCWGS-6346	MW	5-a	3	PRJNA317462	SAMN11784723	SRR16644340	MSM	Negative	25-29	White	Positive	64	0.5	4	0.008	0.008	2	0.125	Lineage A	18.1	1582	5624	2621	3.001	40	13	100	7	4	100	0	0	FALSE	A	G	G	T	R	G	L	D	H	TRUE	WT	T	H	I	N	R
GCWGS-6640	MW	5-a	4	PRJNA317462	SAMN12172720	SRR16643893	MSM	Negative	25-29	White	Positive	4	1	8	0.015	0.008	0.004	0.25	Lineage B	10	10317	5268	178	14.001	29	1	100	100	7	100	0	0	FALSE	A	G	G	A	R	G	L	D	H	TRUE	WT	T	H	I	N	R
GCWGS-6641	MW	5-a	4	PRJNA317462	SAMN12058436	SRR16643892	MSW	Negative	25-29	Black	Negative	0.25	2	8	0.03	0.015	0.004	0.25	Lineage A	20.1	9363	-	63	2.001	9	1	100	100	100	100	0	0	FALSE	A	G	G	T	H	G	L	D	H	FALSE	WT	N	R	T	D	Q
GCWGS-6642	MW	5-a	4	PRJNA317462	SAMN12058437	SRR16644189	MSW	Negative	55-59	White	Negative	0.25	32	4	0.008	0.008	2	0.06	Lineage A	0	12463	16450	1978	69.001	10	13	100	1	4	100	0	0	FALSE	A	G	G	T	R	G	L	D	H	FALSE	WT	T	H	I	N	R
GCWGS-6644	MW	5-a	4	PRJNA317462	SAMN12058439	SRR16644188	MSMW	Negative	30-34	Black	Negative	0.06	0.5	8	0.004	0.001	0.004	0.125	Lineage B	21	6962	25	3734	15.001	361	100	100	100	2	100	0	0	FALSE	A	G	G	A	R	G	L	N	Y	FALSE	WT	T	H	I	N	R
GCWGS-6913	MW	5-a	5	PRJNA317462	SAMN12341820	SRR16644694	MSW	Negative	20-24	Black	Negative	0.5	1	8	0.03	0.008	4	0.125	Lineage A	12	1901	19994	3991	5.013	274	100	1	1	3	100	0	0	FALSE	A	G	G	T	R	G	L	D	H	FALSE	WT	T	H	I	N	R
GCWGS-6914	MW	5-a	5	PRJNA317462	SAMN12341821	SRR16644693	MSW	Positive	35-39	Black	Positive	1	32	8	0.03	0.015	0.004	0.125	Lineage A	1	1583	15589	4049	43.002	122	100	100	100	6	100	0	0	FALSE	A	G	G	T	R	G	L	D	H	FALSE	WT	T	H	I	N	R
GCWGS-6915	MW	5-a	5	PRJNA317462	SAMN12276140	SRR16644692	MSW	Unknown	35-39	Hispanic	Negative	0.5	2	8	0.03	0.015	8	0.125	Lineage A	15	15679	13708	4061	77.001	358	10	1	7	10	100	0	0	FALSE	C	G	G	A	R	G	L	D	Y	FALSE	WT	T	H	T	N	R
GCWGS-6916	MW	5-a	5	PRJNA317462	SAMN12276141	SRR16644691	MSW	Negative	35-39	Hispanic	Negative	0.5	1	8	0.015	0.008	0.004	0.25	Lineage A	19.1	1584	8437	432	14.001	1	1	1	100	2	100	0	0	FALSE	DEL	G	G	A	R	G	L	D	Y	FALSE	WT	T	H	I	N	R
GCWGS-7078	MW	5-a	6	PRJNA317462	SAMN12583070	SRR16644675	MSW	Negative	25-29	Black	Negative	0.5	1	4	0.03	0.008	0.004	0.125	Lineage A	16	11181	19995	395	9.001	1	3	1	100	2	100	0	0	FALSE	DEL	G	G	A	R	G	L	D	Y	FALSE	WT	T	H	I	N	R
GCWGS-7080	MW	5-a	6	PRJNA317462	SAMN12497027	SRR16644673	MSW	Negative	20-24	Black	Negative	1	1	8	0.03	0.008	0.004	0.25	Lineage B	13	10931	8	3175	68.001	19	14	1	100	2	100	0	0	FALSE	DEL	G	G	A	R	D	L	D	H	FALSE	WT	T	H	I	N	R
GCWGS-7081	MW	5-a	6	PRJNA317462	SAMN12497028	SRR16644584	MSW	Negative	20-24	Black	Negative	0.5	32	8	0.015	0.008	0.004	0.125	Lineage B	8	13533	-	2968	2.002	25	100	100	100	1	100	0	0	FALSE	A	G	G	A	R	D	L	D	H	FALSE	WT	T	H	I	N	R
GCWGS-8419	MW	5-a	7	PRJNA317462	SAMN12913303	SRR16644264	MSW	Negative	25-29	Hispanic	Negative	0.25	0.25	4	0.015	0.008	0.004	0.125	Lineage B	13	10931	-	86	22.001	19	6	1	100	2	100	0	0	FALSE	DEL	G	G	A	R	D	L	D	H	FALSE	WT	T	H	I	N	R
GCWGS-8152	MW	5-a	7	PRJNA317462	SAMN12821373	SRR16643955	MSW	Negative	35-39	Black	Negative	0.125	0.5	8	0.008	0.004	4	0.03	Lineage A	18.2	13526	20422	436	2.002	40	100	100	7	3	100	0	0	FALSE	A	G	G	T	R	G	L	D	H	TRUE	2bp	T	H	I	N	R
GCWGS-8153	MW	5-a	7	PRJNA317462	SAMN12821374	SRR16644482	MSW	Negative	35-39	Black	Negative	0.25	0.5	8	0.015	0.008	0.004	1	Lineage A	20.2	8134	18293	211	2.001	39	100	100	100	100	100	0	0	TRUE	C	G	A	A	R	G	L	N	H	FALSE	WT	T	H	I	D	R
GCWGS-8154	MW	5-a	7	PRJNA317462	SAMN12821375	SRR16644480	MSW	Negative	35-39	Black	Negative	0.25	1	8	0.03	0.015	0.004	1	Lineage A	20.2	8134	18293	211	2.001	39	100	100	100	100	100	0	0	TRUE	C	G	A	A	R	G	L	N	H	FALSE	WT	T	H	I	D	R
GCWGS-8157	MW	5-a	7	PRJNA317462	SAMN12821378	SRR16644479	MSM	Negative	35-39	Black	Negative	0.5	1	8	0.03	0.015	4	0.5	Lineage A	15	1583	11692	480	44.001	16	3	1	1	10	100	0	0	FALSE	DEL	G	G	A	R	G	L	N	Y	FALSE	WT	T	H	I	N	R
GCWGS-9004	MW	5-a	8	PRJNA317462	SAMN13191821	SRR16644424	MSW	Negative	≤19	Black	Negative	0.25	0.25	4	0.015	0.008	4	0.125	Lineage A	18.2	13526	20005	3953	2.002	161	100	100	7	3	100	0	0	FALSE	A	G	G	A	R	G	L	N	Y	FALSE	WT	T	H	I	N	R
GCWGS-9241	MW	5-a	8	PRJNA317462	SAMN13320654	SRR16644417	MSW	Negative	55-59	Black	Negative	0.25	0.5	8	0.008	0.008	4	0.25	Lineage A	18.2	13526	20422	436	2.002	40	100	100	7	3	100	0	0	FALSE	A	G	G	T	R	G	L	D	H	TRUE	WT	T	H	I	N	R
GCWGS-9243	MW	5-a	8	PRJNA317462	SAMN13320656	SRR16644396	MSM	Negative	35-39	Black	Negative	0.25	1	8	0.03	0.004	0.004	1	Lineage A	20.2	8134	-	2885	2.001	39	3	100	100	100	100	0	0	TRUE	C	G	A	A	R	G	L	N	H	FALSE	WT	T	H	I	D	R
GCWGS-9244	MW	5-a	8	PRJNA317462	SAMN13320657	SRR16644395	MSM	Negative	25-29	White	Negative	0.5	0.5	8	0.015	0.008	4	0.25	Lineage A	17.2	10314	20623	3018	5.002	122	100	1	7	3	100	0	0	FALSE	A	G	G	T	R	G	L	D	H	FALSE	WT	T	H	I	N	R
GCWGS-9252	MW	5-a	9	PRJNA317462	SAMN13320664	SRR16644416	MSW	Negative	20-24	Black	Negative	0.03	0.125	8	0.002	0.001	0.004	0.25	Lineage B	4	11414	-	116	45.001	8	100	100	6	1	100	0	0	FALSE	A	G	G	A	R	G	L	D	H	FALSE	WT	T	H	I	N	R
GCWGS-9253	MW	5-a	9	PRJNA317462	SAMN13320665	SRR16644415	MSM	Negative	30-34	Hispanic	Negative	0.03	0.25	8	0.004	0.001	0.004	0.25	Lineage B	21	6962	20624	3895	15.001	361	3	100	100	2	100	0	0	FALSE	A	G	G	A	R	G	L	N	Y	FALSE	WT	T	H	I	N	R
GCWGS-9254	MW	5-a	9	PRJNA317462	SAMN13320666	SRR16644414	MSM	Negative	≤19	Black	Negative	0.25	1	8	0.015	0.008	0.004	1	Lineage A	20.1	11428	-	63	2.001	9	1	100	100	100	100	0	0	FALSE	A	G	G	T	H	G	L	D	H	FALSE	WT	N	R	T	D	Q
GCWGS-9255	MW	5-a	9	PRJNA317462	SAMN13320667	SRR16644413	MSM	Negative	30-34	White	Positive	4	0.5	8	0.015	0.008	0.004	0.5	Lineage B	10	11418	-	178	14.001	29	1	100	100	7	100	0	0	FALSE	A	G	G	A	R	G	L	D	H	TRUE	WT	T	H	I	N	R
GCWGS-10065	MW	5-a	10	PRJNA317462	SAMN13578274	SRR16999313	MSW	Negative	25-29	Black	Negative	1	0.5	4	0.015	0.015	0.004	0.25	Lineage B	13	10931	9120	86	22.001	19	6	1	100	2	100	0	0	FALSE	DEL	G	G	A	R	D	L	D	H	FALSE	WT	T	H	I	N	R
GCWGS-10067	MW	5-a	10	PRJNA317462	SAMN13578276	SRR16999633	MSW	Negative	35-39	Black	Negative	0.25	1	8	0.015	0.015	0.004	1	Lineage A	20.2	11982	19917	213	2.001	39	1	100	100	100	100	0	0	TRUE	C	G	G	A	R	G	L	N	H	FALSE	WT	T	H	I	D	R
GCWGS-10193	MW	5-a	10	PRJNA317462	SAMN13672893	SRR16999370	MSMW	Negative	30-34	Black	Negative	0.5	1	8	0.03	0.015	0.004	1	Lineage A	20.2	8134	18293	211	2.001	39	100	100	100	100	100	0	0	TRUE	C	G	A	A	R	G	L	N	H	FALSE	WT	T	H	I	D	R
GCWGS-10194	MW	5-a	10	PRJNA317462	SAMN13672894	SRR16999359	MSW	Unknown	30-34	Black	Negative	0.25	1	8	0.03	0.03	4	0.125	Lineage A	15	15679	13708	4061	77.001	358	10	1	7	10	100	0	0	FALSE	C	G	G	A	R	G	L	D	Y	FALSE	WT	T	H	T	N	R
GCWGS-10535	MW	5-a	11	PRJNA317462	SAMN13838357	SRR16999517	MSW	Negative	25-29	Black	Negative	0.5	1	8	0.015	0.008	0.004	1	Lineage A	20.2	8134	4907	212	2.001	39	14	100	100	100	100	0	0	TRUE	C	G	A	A	R	G	L	N	H	FALSE	WT	T	H	I	D	R
GCWGS-10536	MW	5-a	11	PRJNA317462	SAMN13838358	SRR16999516	MSW	Negative	20-24	Black	Negative	0.5	1	8	0.008	0.004	4	0.25	Lineage A	18.2	13526	20422	436	2.002	40	100	100	7	3	100	0	0	FALSE	A	G	G	T	R	G	L	D	H	TRUE	WT	T	H	I	N	R
GCWGS-10539	MW	5-a	11	PRJNA317462	SAMN13838361	SRR16999515	MSM	Negative	25-29	White	Negative	1	1	8	0.015	0.008	8	1	Lineage A	17.2	11706	19194	2178	5.002	40	3	1	7	3	100	0	0	FALSE	A	G	G	T	R	G	L	D	H	TRUE	WT	T	H	I	N	R
GCWGS-10541	MW	5-a	11	PRJNA317462	SAMN13838363	SRR16999514	MSM	Negative	20-24	Unknown	Negative	2	2	8	0.015	0.015	16	0.25	Lineage A	17.2	10314	18791	1816	5.002	122	8	1	7	3	100	0	0	FALSE	A	G	G	T	R	G	L	D	H	FALSE	WT	T	H	I	N	R
GCWGS-10903	MW	5-a	12	PRJNA317462	SAMN13975289	SRR16999577	MSW	Negative	≤19	Hispanic	Positive	32	0.5	4	0.015	0.004	4	0.03	Lineage A	18.2	13526	19977	534	2.002	40	1	100	7	3	100	0	0	FALSE	A	G	G	T	R	G	L	D	H	TRUE	2bp	T	H	I	N	R
GCWGS-10904	MW	5-a	12	PRJNA317462	SAMN13975290	SRR16999576	MSM	Negative	25-29	Black	Negative	0.25	0.5	8	0.03	0.015	0.002	0.06	Lineage A	16	13413	-	1845	9.001	105	1	100	100	2	100	0	0	FALSE	A	G	G	T	R	D	L	D	H	FALSE	WT	T	H	I	N	R
GCWGS-10906	MW	5-a	12	PRJNA317462	SAMN13975292	SRR16999574	MSW	Negative	25-29	Black	Negative	0.25	1	8	0.015	0.008	8	0.25	Lineage A	18.2	13526	20422	436	2.002	40	100	100	7	3	100	0	0	FALSE	A	G	G	A	R	G	L	D	H	TRUE	WT	T	H	I	N	R
GCWGS-10907	MW	5-a	12	PRJNA317462	SAMN13975293	SRR16999573	MSW	Negative	20-24	Black	Negative	0.125	0.5	4	0.015	0.008	0.002	0.06	Lineage A	16	1895	20474	3951	2.002	105	14	100	100	2	100	0	0	FALSE	A	G	G	T	R	D	L	D	H	FALSE	WT	T	H	I	N	R
GCWGS-11349	MW	5-a	12	PRJNA317462	SAMN14214374	SRR16999737	MSW	Negative	35-39	Hispanic	Negative	0.06	16	4	0.008	0.004	0.002	0.03	Lineage B	8	13541	-	NEW	22.001	10	100	100	100	3	100	0	0	FALSE	A	G	G	T	R	G	L	D	H	FALSE	WT	T	H	I	N	R
GCWGS-5380	MW	5-b	1	PRJNA317462	SAMN11108616	SRR16644052	MSW	Negative	55-59	Black	Negative	0.5	1	8	0.015	0.008	0.004	0.5	Lineage A	20.1	9363	20515	63	2.001	9	1	100	100	100	100	0	0	FALSE	A	G	G	T	H	G	L	D	H	FALSE	WT	N	R	T	D	Q
GCWGS-5381	MW	5-b	1	PRJNA317462	SAMN11108617	SRR16644718	Unknown	Positive	25-29	Black	Negative	1	1	8	0.015	0.015	4	0.25	Lineage A	17.1	7822	20383	1387	5.002	122	14	1	7	3	100	0	0	FALSE	A	G	G	T	R	G	L	D	H	FALSE	WT	T	H	I	N	R
GCWGS-5382	MW	5-b	1	PRJNA317462	SAMN11108618	SRR16644705	MSW	Negative	25-29	Black	Negative	2	2	8	0.015	0.015	0.008	0.25	Lineage B	13	10931	508	86	22.001	19	6	1	100	2	100	0	0	FALSE	DEL	G	G	A	R	D	L	D	H	FALSE	WT	T	H	I	N	R
GCWGS-5383	MW	5-b	1	PRJNA317462	SAMN11108619	SRR16644326	MSW	Negative	25-29	Black	Negative	0.25	1	8	0.03	0.015	0.004	0.25	Lineage A	20.1	9363	-	63	2.001	9	1	100	100	100	100	0	0	FALSE	A	G	G	T	H	G	L	D	H	FALSE	WT	N	R	T	D	Q
GCWGS-5384	MW	5-b	1	PRJNA317462	SAMN11108620	SRR16644336	MSW	Negative	30-34	Black	Negative	0.5	1	8	0.06	0.008	0.008	0.25	Lineage A	20.1	11428	20517	301	2.001	9	3	100	100	100	100	0	0	FALSE	A	G	G	T	H	G	L	D	H	FALSE	WT	N	R	T	D	Q
GCWGS-5572	MW	5-b	2	PRJNA317462	SAMN11341574	SRR16643995	MSW	Negative	45-49	Black	Negative	1	1	8	0.03	0.015	0.004	0.125	Lineage A	14	1893	18447	2919	2.001	25	1	1	100	2	100	0	0	FALSE	A	G	G	A	R	D	L	D	H	FALSE	WT	T	H	I	N	R
GCWGS-5573	MW	5-b	2	PRJNA317462	SAMN11341575	SRR16644699	MSW	Unknown	30-34	Black	Negative	0.25	1	8	0.015	0.008	0.004	0.25	Lineage A	20.1	11428	9654	63	2.001	9	1	100	100	100	100	0	0	FALSE	A	G	G	T	H	G	L	D	H	FALSE	WT	N	R	T	D	Q
GCWGS-5574	MW	5-b	2	PRJNA317462	SAMN11341576	SRR16644688	MSW	Negative	30-34	Black	Negative	0.25	1	8	0.015	0.008	0.004	0.25	Lineage A	20.1	11428	20517	301	2.001	9	3	100	100	100	100	0	0	FALSE	A	G	G	T	H	G	L	D	H	FALSE	WT	N	R	T	D	Q
GCWGS-5575	MW	5-b	2	PRJNA317462	SAMN11341577	SRR16644679	Unknown	Positive	40-44	Hispanic	Negative	2	1	8	0.015	0.015	8	0.125	Lineage A	17.2	10314	19986	2148	5.002	122	3	1	7	3	100	0	0	FALSE	A	G	G	T	R	G	L	D	H	FALSE	WT	T	H	I	N	R
GCWGS-5576	MW	5-b	2	PRJNA317462	SAMN11341578	SRR16644674	MSMW	Negative	20-24	Black	Negative	1	0.5	8	0.03	0.015	0.004	0.125	Lineage B	13	10931	8	3175	68.001	19	14	1	100	2	100	0	0	FALSE	DEL	G	G	A	R	D	L	D	H	FALSE	WT	T	H	I	N	R
GCWGS-6132	MW	5-b	3	PRJNA317462	SAMN11477547	SRR16644058	MSW	Negative	30-34	Black	Negative	0.25	0.5	4	0.015	0.008	8	0.25	Lineage A	12	1592	6339	2891	5.002	58	3	1	1	3	100	0	0	FALSE	A	G	G	A	R	G	L	N	Y	FALSE	WT	T	H	I	N	R
GCWGS-6133	MW	5-b	3	PRJNA317462	SAMN11477548	SRR16644057	MSW	Negative	55-59	Black	Negative	0.125	0.5	8	0.015	0.008	0.008	0.5	Lineage A	20.1	11428	15680	301	2.001	9	3	100	100	100	100	0	0	FALSE	A	G	G	T	H	G	L	D	H	FALSE	WT	N	R	T	D	Q
GCWGS-6134	MW	5-b	3	PRJNA317462	SAMN11477549	SRR16644056	MSW	Negative	25-29	Black	Negative	0.125	0.06	2	0.002	0.004	0.008	0.5	Lineage A	20.1	11428	15680	301	2.001	9	3	100	100	100	100	0	0	FALSE	A	G	G	T	H	G	L	D	H	FALSE	WT	N	R	T	D	Q
GCWGS-6135	MW	5-b	3	PRJNA317462	SAMN11477550	SRR16644055	MSW	Negative	20-24	Black	Negative	0.25	32	8	0.015	0.008	0.008	0.125	Lineage A	14	1893	20531	961	9.004	58	3	1	100	2	100	0	0	FALSE	A	G	G	A	R	G	L	N	Y	FALSE	WT	T	H	I	N	R
GCWGS-6974	MW	5-b	4	PRJNA317462	SAMN12662276	SRR16644251	MSMW	Negative	40-44	Black	Negative	0.25	0.5	8	0.015	0.008	0.004	0.125	Lineage B	2	12905	-	55	2.001	24	1	100	100	2	100	0	0	FALSE	A	G	G	T	R	G	L	D	H	FALSE	WT	T	H	I	N	R
GCWGS-6975	MW	5-b	4	PRJNA317462	SAMN12662277	SRR16644250	Unknown	Negative	20-24	Black	Negative	0.06	0.5	2	0.002	0.001	0.004	0.125	Lineage A	19.2	8156	15712	3083	15.001	1	3	1	100	2	100	0	0	FALSE	DEL	G	G	A	R	G	L	D	Y	FALSE	WT	T	H	I	N	R
GCWGS-6976	MW	5-b	4	PRJNA317462	SAMN12662278	SRR16644678	Unknown	Negative	45-49	Hispanic	Negative	0.25	2	8	0.015	0.015	0.004	0.5	Lineage A	20.1	11428	15680	301	2.001	9	3	100	100	100	100	0	0	FALSE	A	G	G	T	H	G	L	D	H	FALSE	WT	N	R	T	D	Q
GCWGS-6938	MW	5-b	5	PRJNA317462	SAMN12349448	SRR16644690	MSM	Positive	60-64	Black	Negative	0.25	1	8	0.008	0.002	0.004	0.06	Lineage A	16	13413	-	2976	2.002	105	1	100	100	2	100	0	0	FALSE	A	G	G	T	R	D	L	D	H	FALSE	WT	T	H	I	N	R
GCWGS-6939	MW	5-b	5	PRJNA317462	SAMN12349449	SRR16644689	Unknown	Negative	25-29	Black	Negative	0.25	32	16	0.015	0.008	0.008	0.125	Lineage B	7	1599	11461	520	14.001	130	3	100	100	2	100	0	0	FALSE	A	G	G	T	R	G	L	D	H	FALSE	WT	T	H	I	N	R
GCWGS-6940	MW	5-b	5	PRJNA317462	SAMN12349450	SRR16644687	MSM	Negative	30-34	White	Negative	1	2	8	0.03	0.03	0.015	1	Lineage A	20.2	9363	8241	193	2.001	39	11	100	100	100	100	0	0	TRUE	C	G	A	A	R	G	L	N	H	FALSE	WT	N	R	T	D	R
GCWGS-8183	MW	5-b	6	PRJNA317462	SAMN12880958	SRR16644453	Unknown	Positive	30-34	Black	Negative	0.5	1	4	0.015	0.015	0.008	0.25	Lineage A	20.2	9363	8300	193	2.001	39	11	100	100	100	100	0	0	TRUE	C	G	A	A	R	G	L	N	H	FALSE	WT	N	R	T	D	R
GCWGS-8184	MW	5-b	6	PRJNA317462	SAMN12880959	SRR16644452	MSW	Negative	25-29	Black	Negative	0.125	0.125	4	0.002	0.001	0.002	0.015	Lineage B	2	12905	13858	NEW	2.001	24	1	100	100	2	2|4|6*	0	0	FALSE	A	G	G	T	R	G	L	D	H	FALSE	2bp	T	H	I	N	R
GCWGS-8185	MW	5-b	6	PRJNA317462	SAMN12880960	SRR16644451	MSW	Negative	25-29	Black	Negative	0.125	1	8	0.015	0.008	0.004	0.125	Lineage A	20.1	9363	11025	301	2.001	9	3	100	100	100	100	0	0	FALSE	A	G	G	T	H	G	L	D	H	FALSE	WT	N	R	T	D	Q
GCWGS-8186	MW	5-b	6	PRJNA317462	SAMN12880961	SRR16644669	MSW	Negative	30-34	Black	Negative	0.25	1	4	0.015	0.008	0.25	0.125	Lineage A	20.1	9363	11025	301	2.001	9	3	100	100	100	100	0	0	FALSE	A	G	G	T	H	G	L	D	H	FALSE	WT	N	R	T	D	Q
GCWGS-7822	MW	5-b	7	PRJNA317462	SAMN12788941	SRR16643967	Unknown	Negative	25-29	Black	Negative	0.5	64	8	0.015	0.008	0.004	0.25	Lineage A	14	1893	8418	961	9.004	58	3	1	100	2	100	0	0	FALSE	A	G	G	A	R	G	L	N	Y	FALSE	WT	T	H	I	N	R
GCWGS-7823	MW	5-b	7	PRJNA317462	SAMN12788942	SRR16643966	Unknown	Negative	≤19	Black	Negative	1	4	8	0.03	0.015	0.015	2	Lineage A	20.2	9363	20587	193	2.001	39	11	100	100	100	100	0	0	TRUE	C	G	A	A	R	G	L	N	H	FALSE	WT	N	R	T	D	R
GCWGS-7824	MW	5-b	7	PRJNA317462	SAMN12788943	SRR16643986	Unknown	Negative	40-44	White	Negative	0.5	32	8	0.015	0.008	0.004	0.125	Lineage A	14	1893	8418	961	9.004	58	3	1	100	2	100	0	0	FALSE	A	G	G	A	R	G	L	N	Y	FALSE	WT	T	H	I	N	R
GCWGS-7976	MW	5-b	7	PRJNA317462	SAMN12880930	SRR16643975	Unknown	Negative	20-24	Black	Negative	0.06	64	8	0.004	0.001	0.004	0.25	Lineage A	14	1893	8418	4022	15.001	58	3	1	100	2	100	0	0	FALSE	A	G	G	A	R	G	L	N	Y	FALSE	WT	T	H	I	N	R
GCWGS-7977	MW	5-b	7	PRJNA317462	SAMN12880931	SRR16643974	Unknown	Negative	40-44	Black	Negative	0.25	1	8	0.015	0.004	0.002	0.125	Lineage B	0	1590	20588	3097	19.001	15	100	100	100	2	100	0	0	FALSE	A	G	G	A	R	G	L	D	Y	FALSE	WT	T	H	I	N	R
GCWGS-8738	MW	5-b	8	PRJNA317462	SAMN13149144	SRR16644271	Unknown	Negative	30-34	Black	Negative	1	1	4	0.015	0.015	0.004	0.25	Lineage A	14	1893	18447	2919	2.001	25	1	1	100	2	100	0	0	FALSE	A	G	G	A	R	D	L	D	H	FALSE	WT	T	H	I	N	R
GCWGS-8739	MW	5-b	8	PRJNA317462	SAMN13149145	SRR16644270	Unknown	Negative	25-29	Black	Negative	0.5	1	8	0.015	0.004	4	0.5	Lineage A	18.2	13526	9918	436	2.002	40	100	100	7	3	100	0	0	FALSE	A	G	G	T	R	G	L	D	H	TRUE	WT	T	H	I	N	R
GCWGS-8740	MW	5-b	8	PRJNA317462	SAMN13149146	SRR16644269	Unknown	Negative	30-34	Black	Negative	1	32	8	0.015	0.015	0.008	0.25	Lineage A	14	1893	8418	961	9.004	58	3	1	100	2	100	0	0	FALSE	A	G	G	A	R	G	L	N	Y	FALSE	WT	T	H	I	N	R
GCWGS-8741	MW	5-b	8	PRJNA317462	SAMN13149147	SRR16644268	Unknown	Unknown	20-24	Black	Negative	1	2	8	0.03	0.015	0.03	2	Lineage A	20.2	9363	3935	193	2.001	39	11	100	100	100	100	0	0	TRUE	C	G	A	A	R	G	L	N	H	FALSE	WT	N	R	T	D	R
GCWGS-8742	MW	5-b	8	PRJNA317462	SAMN13149148	SRR16644267	Unknown	Negative	20-24	Black	Negative	0.25	0.5	8	0.008	0.008	0.004	0.5	Lineage A	20.1	11428	20511	467	2.001	9	13	100	100	100	100	0	0	FALSE	A	G	G	T	H	G	L	D	H	FALSE	WT	N	R	T	D	Q
GCWGS-14276	MW	5-b	9	PRJNA317462	SAMN17298518	SRR16999394	Unknown	Negative	30-34	Black	Negative	0.25	1	8	0.015	0.008	0.004	0.5	Lineage B	2	11516	5793	55	2.001	24	1	100	100	2	100	0	0	FALSE	A	G	G	T	R	G	L	D	H	FALSE	WT	T	H	I	N	R
GCWGS-14259	MW	5-b	9	PRJNA317462	SAMN17298502	SRR16999398	Unknown	Negative	30-34	Black	Negative	0.25	1	8	0.015	0.015	0.004	0.5	Lineage B	2	11516	5793	55	2.001	24	1	100	100	2	100	0	0	FALSE	A	G	G	T	R	G	L	D	H	FALSE	WT	T	H	I	N	R
GCWGS-14260	MW	5-b	9	PRJNA317462	SAMN17298503	SRR16999397	Unknown	Unknown	50-54	Black	Negative	0.25	1	8	0.015	0.008	0.004	0.5	Lineage A	20.1	11428	20511	467	2.001	9	13	100	100	100	100	0	0	FALSE	A	G	G	T	H	G	L	D	H	FALSE	WT	N	R	T	D	Q
GCWGS-14261	MW	5-b	9	PRJNA317462	SAMN17298504	SRR16999396	Unknown	Unknown	20-24	Black	Negative	0.25	32	8	0.015	0.008	0.004	0.125	Lineage B	7	1599	11461	520	14.001	130	3	100	100	2	100	0	0	FALSE	A	G	G	T	R	G	L	D	H	FALSE	WT	T	H	I	N	R
GCWGS-9899	MW	5-b	10	PRJNA317462	SAMN13688774	SRR16644555	Unknown	Negative	20-24	Asian	Negative	2	1	16	0.015	0.008	8	0.25	Lineage A	17.2	10314	11461	2148	5.002	122	3	1	7	3	100	0	0	FALSE	A	G	G	T	R	G	L	D	H	FALSE	WT	T	H	I	N	R
GCWGS-10238	MW	5-b	10	PRJNA317462	SAMN13719639	SRR16999384	Unknown	Negative	20-24	Black	Negative	0.125	0.5	8	0.004	0.002	0.008	0.5	Lineage A	19.2	8156	15712	3083	15.001	1	3	1	100	2	100	0	0	FALSE	DEL	G	G	A	R	G	L	D	Y	FALSE	WT	T	H	I	N	R
GCWGS-10239	MW	5-b	10	PRJNA317462	SAMN13719640	SRR16999383	Unknown	Unknown	35-39	White	Negative	1	1	8	0.015	0.008	8	0.25	Lineage A	17.2	10314	11461	2148	5.002	122	3	1	7	3	100	0	0	FALSE	A	G	G	T	R	G	L	D	H	FALSE	WT	T	H	I	N	R
GCWGS-10240	MW	5-b	10	PRJNA317462	SAMN13719641	SRR16999382	Unknown	Negative	25-29	White	Negative	0.5	1	8	0.06	0.03	0.004	0.25	Lineage A	14	16162	-	3059	11.001	25	100	100	100	2	100	0	0	FALSE	A	G	G	A	R	D	L	D	H	FALSE	WT	T	H	I	N	R
GCWGS-10241	MW	5-b	10	PRJNA317462	SAMN13719642	SRR16999381	Unknown	Negative	25-29	Black	Negative	0.5	0.25	8	0.008	0.004	0.004	0.03	Lineage B	9	8154	-	3908	19.017	11	100	100	100	2	100	0	0	FALSE	A	G	G	T	R	G	L	D	H	FALSE	2bp	T	H	I	N	R
GCWGS-11196	MW	5-b	11	PRJNA317462	SAMN14210603	SRR16999451	Unknown	Negative	25-29	Black	Negative	0.25	1	8	0.015	0.008	0.004	0.25	Lineage A	20.1	9363	11025	301	2.001	9	3	100	100	100	100	0	0	FALSE	A	G	G	T	H	G	L	D	H	FALSE	WT	N	R	T	D	Q
GCWGS-11522	MW	5-b	12	PRJNA317462	SAMN14502225	SRR16999697	Unknown	Negative	20-24	Black	Negative	0.25	32	8	0.002	0.004	0.004	0.06	Lineage B	7	1599	13476	3075	14.001	130	13	100	100	2	100	0	0	FALSE	A	G	G	T	R	G	L	D	H	FALSE	WT	T	H	I	N	R
GCWGS-11523	MW	5-b	12	PRJNA317462	SAMN14502226	SRR16999696	Unknown	Negative	≤19	Black	Negative	0.25	1	8	0.015	0.008	0.004	0.25	Lineage A	20.1	9363	-	63	2.001	9	1	100	100	100	100	0	0	FALSE	A	G	G	T	H	G	L	D	H	FALSE	WT	N	R	T	D	Q
GCWGS-11524	MW	5-b	12	PRJNA317462	SAMN14502227	SRR16999695	Unknown	Negative	20-24	Hispanic	Negative	1	1	8	0.015	0.008	0.03	0.25	Lineage A	17.2	10314	11461	2148	5.002	122	3	1	7	3	100	0	0	FALSE	A	G	G	T	R	G	L	D	H	FALSE	WT	T	H	I	N	R
GCWGS-11525	MW	5-b	12	PRJNA317462	SAMN23567767	SRR17188737	Unknown	Negative	20-24	Black	Negative	1	2	8	0.03	0.015	0.015	1	Lineage A	20.2	9363	17905	193	2.001	39	11	100	100	100	100	0	0	TRUE	C	G	A	A	R	G	L	N	H	FALSE	WT	N	R	T	D	R
GCWGS-11526	MW	5-b	12	PRJNA317462	SAMN23567768	SRR17188736	Unknown	Negative	25-29	Black	Negative	0.125	0.5	8	0.004	0.002	0.03	0.03	Lineage A	18.2	8143	-	436	2.002	40	100	100	7	3	100	0	0	FALSE	A	G	G	T	R	G	L	D	H	TRUE	2bp	T	H	I	N	R
GCWGS-5397	MW	5-c	1	PRJNA317462	SAMN11108622	SRR16643901	MSM	Negative	25-29	Black	Negative	0.25	2	8	0.015	0.008	0.008	0.25	Lineage B	10	11986	28	178	14.001	29	1	100	100	7	100	0	0	FALSE	A	G	G	A	R	G	L	D	H	TRUE	WT	T	H	I	N	R
GCWGS-5398	MW	5-c	1	PRJNA317462	SAMN11108623	SRR16643891	MSW	Negative	35-39	Black	Negative	0.06	0.5	8	0.002	0.001	0.008	0.125	Lineage A	19.2	8156	-	3083	15.001	1	3	1	100	2	100	0	0	FALSE	DEL	G	G	A	R	G	L	D	Y	FALSE	WT	T	H	I	N	R
GCWGS-5399	MW	5-c	1	PRJNA317462	SAMN11108624	SRR16644179	MSW	Negative	25-29	Black	Negative	0.5	0.25	4	0.008	0.008	0.004	0.06	Lineage A	16	1601	20435	694	9.001	105	14	1	100	7	100	0	0	FALSE	A	G	G	T	R	D	L	D	H	FALSE	WT	T	H	I	N	R
GCWGS-5400	MW	5-c	1	PRJNA317462	SAMN11108625	SRR16644167	MSM	Negative	25-29	White	Negative	2	4	8	0.015	0.015	32	0.25	Lineage A	17.2	10314	-	1816	5.002	122	8	1	7	3	100	0	0	FALSE	A	G	G	T	R	G	L	D	H	FALSE	WT	T	H	I	N	R
GCWGS-5401	MW	5-c	1	PRJNA317462	SAMN11108626	SRR16643998	MSW	Negative	20-24	Black	Negative	0.5	2	8	0.008	0.004	8	0.25	Lineage A	18.2	13526	9918	436	2.002	40	100	100	7	3	100	0	0	FALSE	A	G	G	T	R	G	L	D	H	TRUE	WT	T	H	I	N	R
GCWGS-5674	MW	5-c	2	PRJNA317462	SAMN11341586	SRR16643938	MSW	Negative	40-44	Black	Negative	0.25	1	1	0.004	0.001	0.001	0.008	Lineage A	20.2	9363	8440	193	2.001	39	11	100	100	100	100	0	0	TRUE	C	G	A	A	R	G	L	N	H	FALSE	2bp	N	R	T	D	R
GCWGS-5675	MW	5-c	2	PRJNA317462	SAMN11341587	SRR16643948	MSW	Unknown	35-39	Black	Negative	1	2	8	0.015	0.015	0.015	1	Lineage A	20.2	9363	3935	193	2.001	39	11	100	100	100	100	0	0	TRUE	C	G	A	A	R	G	L	N	H	FALSE	WT	N	R	T	D	R
GCWGS-5676	MW	5-c	2	PRJNA317462	SAMN11341588	SRR16644442	MSW	Negative	35-39	Hispanic	Negative	0.25	0.25	1	0.004	0.004	0.001	0.008	Lineage A	20.2	9363	3935	193	2.001	39	11	100	100	100	100	0	0	TRUE	C	G	A	A	R	G	L	N	H	FALSE	2bp	N	R	T	D	R
GCWGS-5677	MW	5-c	2	PRJNA317462	SAMN11341589	SRR16643926	MSW	Negative	40-44	Black	Negative	0.5	2	8	0.008	0.015	0.015	0.5	Lineage A	20.2	9363	20436	2953	2.001	39	8	100	100	100	100	0	0	TRUE	C	G	A	A	R	G	L	N	H	FALSE	WT	N	R	T	D	R
GCWGS-5678	MW	5-c	2	PRJNA317462	SAMN11341590	SRR16644420	MSW	Negative	30-34	White	Negative	0.5	2	4	0.008	0.008	16	0.25	Lineage A	0	1901	-	177	12.004	1	8	1	1	3	100	0	0	FALSE	DEL	G	G	A	R	G	L	D	Y	FALSE	WT	T	H	I	N	R
GCWGS-6262	MW	5-c	3	PRJNA317462	SAMN11618841	SRR16644708	MSW	Negative	30-34	Other	Negative	0.5	4	8	0.03	0.015	0.015	1	Lineage A	20.2	9363	3935	193	2.001	39	11	100	100	100	100	0	0	TRUE	C	G	A	A	R	G	L	N	H	FALSE	WT	N	R	T	D	R
GCWGS-6263	MW	5-c	3	PRJNA317462	SAMN11618842	SRR16644709	MSW	Negative	20-24	Black	Negative	0.25	1	16	0.015	0.008	0.008	0.25	Lineage B	10	11986	-	178	14.001	29	1	100	100	7	100	0	0	FALSE	A	G	G	A	R	G	L	D	H	TRUE	WT	T	H	I	N	R
GCWGS-6264	MW	5-c	3	PRJNA317462	SAMN11618843	SRR16644710	MSW	Negative	25-29	Black	Negative	0.5	1	4	0.015	0.008	4	0.125	Lineage A	17.1	7822	20427	3017	5.002	105	14	1	7	3	100	0	0	FALSE	A	G	G	T	R	D	L	D	H	FALSE	WT	T	H	I	N	R
GCWGS-6265	MW	5-c	3	PRJNA317462	SAMN11618844	SRR16644711	MSW	Negative	45-49	Amer Ind	Negative	0.5	4	8	0.015	0.015	0.015	1	Lineage A	20.2	9363	3935	193	2.001	39	11	100	100	100	100	0	0	TRUE	C	G	A	A	R	G	L	N	H	FALSE	WT	N	R	T	D	R
GCWGS-6266	MW	5-c	3	PRJNA317462	SAMN11618845	SRR16644712	MSW	Negative	25-29	Black	Positive	4	1	4	0.015	0.008	4	0.06	Lineage A	11	1588	-	4027	19.001	29	1	1	7	15	100	0	0	FALSE	A	G	G	A	R	G	L	D	H	TRUE	WT	T	H	I	N	R
GCWGS-6594	MW	5-c	4	PRJNA317462	SAMN12635975	SRR16643903	MSW	Negative	30-34	Black	Negative	1	4	8	0.03	0.03	0.015	1	Lineage A	20.2	9363	3935	193	2.001	39	11	100	100	100	100	0	0	TRUE	C	G	A	A	R	G	L	N	H	FALSE	WT	N	R	T	D	R
GCWGS-6595	MW	5-c	4	PRJNA317462	SAMN12635976	SRR16643902	MSM	Negative	35-39	Black	Negative	2	2	8	0.015	0.015	16	0.25	Lineage A	17.2	10314	-	1816	5.002	122	8	1	7	3	100	0	0	FALSE	A	G	G	T	R	G	L	D	H	FALSE	WT	T	H	I	N	R
GCWGS-6596	MW	5-c	4	PRJNA317462	SAMN12635977	SRR16643900	MSW	Unknown	25-29	Black	Negative	0.25	0.25	4	0.008	0.004	0.002	0.03	Lineage B	13	10931	508	86	22.001	19	6	1	100	2	100	0	0	FALSE	DEL	G	G	A	R	D	L	D	H	FALSE	2bp	T	H	I	N	R
GCWGS-6597	MW	5-c	4	PRJNA317462	SAMN12635978	SRR16643899	MSW	Negative	35-39	Black	Negative	1	1	4	0.015	0.008	4	0.125	Lineage A	17.1	7822	20427	3017	5.002	105	14	1	7	3	100	0	0	FALSE	A	G	G	T	R	D	L	D	H	FALSE	WT	T	H	I	N	R
GCWGS-6598	MW	5-c	4	PRJNA317462	SAMN12635979	SRR16643898	MSW	Negative	40-44	Black	Negative	1	0.5	8	0.015	0.008	0.004	0.25	Lineage B	13	10931	-	3117	22.001	19	4	1	100	2	100	0	0	FALSE	DEL	G	G	A	R	D	L	D	H	FALSE	WT	T	H	I	N	R
GCWGS-6765	MW	5-c	5	PRJNA317462	SAMN12636053	SRR16644162	MSW	Negative	20-24	Black	Negative	2	4	8	0.015	0.015	0.015	0.5	Lineage A	16	12093	-	139	9.001	1	8	1	100	2	100	0	0	FALSE	DEL	G	G	A	R	G	L	D	Y	FALSE	WT	T	H	I	N	R
GCWGS-6766	MW	5-c	5	PRJNA317462	SAMN12636054	SRR16644161	MSW	Negative	30-34	Hispanic	Negative	1	2	8	0.015	0.015	8	0.5	Lineage A	17.2	11706	17972	1869	5.002	40	1	1	7	3	100	0	0	FALSE	A	G	G	T	R	G	L	D	H	TRUE	WT	T	H	I	N	R
GCWGS-6767	MW	5-c	5	PRJNA317462	SAMN12636055	SRR16644160	MSW	Negative	60-64	White	Negative	0.5	2	4	0.03	0.03	8	0.25	Lineage A	15	7363	20438	158	44.001	16	10	1	1	10	100	0	0	FALSE	DEL	G	G	A	R	G	L	N	Y	FALSE	WT	T	H	I	N	R
GCWGS-6768	MW	5-c	5	PRJNA317462	SAMN12636056	SRR16644159	MSM	Negative	20-24	White	Negative	0.125	0.25	4	0.008	0.001	0.001	0.008	Lineage A	19.2	13734	6339	1881	63.001	1	3	1	100	2	100	0	0	FALSE	DEL	G	G	A	R	G	L	D	Y	FALSE	2bp	T	H	I	N	R
GCWGS-6769	MW	5-c	5	PRJNA317462	SAMN12636057	SRR16644158	MSW	Negative	25-29	Black	Negative	1	0.25	4	0.015	0.002	0.004	0.125	Lineage B	13	10931	8	3175	68.001	19	14	1	100	2	100	0	0	FALSE	DEL	G	G	A	R	D	L	D	H	FALSE	WT	T	H	I	N	R
GCWGS-7415	MW	5-c	6	PRJNA317462	SAMN12662296	SRR16644504	MSW	Negative	40-44	White	Negative	0.25	0.5	8	0.008	0.008	4	0.125	Lineage A	17.1	7822	20427	3017	5.002	105	14	1	7	3	100	0	0	FALSE	A	G	G	T	R	D	L	D	H	FALSE	WT	T	H	I	N	R
GCWGS-7416	MW	5-c	6	PRJNA317462	SAMN12662297	SRR16644503	MSW	Negative	25-29	Black	Negative	0.25	32	8	0.008	0.004	0.004	0.25	Lineage A	0	11184	16969	NEW	2.001	441	3	100	100	100	100	0	0	FALSE	A	G	G	A	R	G	L	D	H	FALSE	WT	T	H	I	N	R
GCWGS-7417	MW	5-c	6	PRJNA317462	SAMN12662298	SRR16644581	MSW	Positive	60-64	Black	Negative	0.25	1	8	0.008	0.008	4	0.03	Lineage A	18.2	13526	19998	436	2.002	40	100	100	7	3	100	0	0	FALSE	A	G	G	T	R	G	L	D	H	TRUE	2bp	T	H	I	N	R
GCWGS-7418	MW	5-c	6	PRJNA317462	SAMN12662299	SRR16644580	MSM	Negative	20-24	Black	Positive	64	1	8	0.008	0.008	4	1	Lineage A	18.1	8143	3395	2936	2.001	40	13	100	7	4	100	0	0	FALSE	A	G	G	T	R	G	L	D	H	TRUE	WT	T	H	I	N	R
GCWGS-7419	MW	5-c	6	PRJNA317462	SAMN12662300	SRR16644579	MSM	Positive	25-29	White	Negative	0.25	0.25	8	0.002	0.004	0.008	0.125	Lineage B	21	6962	25	3734	15.001	361	100	100	100	2	100	0	0	FALSE	A	G	G	A	R	G	L	N	Y	FALSE	WT	T	H	I	N	R
GCWGS-7867	MW	5-c	7	PRJNA317462	SAMN12827974	SRR16643981	MSM	Positive	45-49	White	Negative	0.25	1	8	0.008	0.004	4	0.125	Lineage A	18.2	13526	-	NEW	2.002	40	100_14	100	7	3	100	0	0	FALSE	A	G	G	T	R	G	L	D	H	TRUE	WT	T	H	I	N	R
GCWGS-7868	MW	5-c	7	PRJNA317462	SAMN12827975	SRR16643979	MSW	Negative	50-54	Black	Negative	0.5	1	8	0.015	0.008	4	0.125	Lineage A	17.1	7822	20439	3017	5.002	105	14	1	7	3	100	0	0	FALSE	A	G	G	T	R	D	L	D	H	FALSE	WT	T	H	I	N	R
GCWGS-7869	MW	5-c	7	PRJNA317462	SAMN12827976	SRR16643978	MSW	Negative	50-54	Black	Negative	0.5	1	8	0.015	0.008	4	0.125	Lineage A	17.1	7822	18799	3017	5.002	105	14	1	7	3	100	0	0	FALSE	A	G	G	T	R	D	L	D	H	FALSE	WT	T	H	I	N	R
GCWGS-7870	MW	5-c	7	PRJNA317462	SAMN12827977	SRR16643977	MSM	Positive	45-49	Black	Negative	0.5	1	8	0.015	0.008	0.004	0.125	Lineage A	19.1	13536	5985	1617	14.001	1	3	1	100	2	100	0	0	FALSE	DEL	G	G	A	R	G	L	D	Y	FALSE	WT	T	H	I	N	R
GCWGS-7871	MW	5-c	7	PRJNA317462	SAMN12827978	SRR16643976	MSW	Negative	30-34	Black	Negative	0.25	1	8	0.015	0.004	0.004	0.06	Lineage A	14	13545	-	2580	9.001	25	100	100	100	2	100	0	0	FALSE	A	G	G	A	R	D	L	D	H	FALSE	2bp	T	H	I	N	R
GCWGS-8784	MW	5-c	8	PRJNA317462	SAMN13330203	SRR16644258	MSW	Negative	55-59	Multi-racial	Negative	0.5	0.25	4	0.015	0.008	0.001	0.03	Lineage A	16	1601	18462	694	9.001	105	14	1	100	7	100	0	0	FALSE	A	G	G	T	R	D	L	D	H	FALSE	WT	T	H	I	N	R
GCWGS-8785	MW	5-c	8	PRJNA317462	SAMN13330204	SRR16643954	MSW	Negative	60-64	Hispanic	Negative	1	0.5	8	0.015	0.008	4	0.125	Lineage A	17.1	7822	20427	3017	5.002	105	14	1	7	3	100	0	0	FALSE	A	G	G	T	R	D	L	D	H	FALSE	WT	T	H	I	N	R
GCWGS-8786	MW	5-c	8	PRJNA317462	SAMN13330205	SRR16643953	MSW	Negative	25-29	Black	Negative	0.25	1	8	0.015	0.008	0.004	0.5	Lineage A	20.1	9363	2597	3060	12.007	9	1	100	100	100	100	0	0	FALSE	A	G	G	T	H	G	L	D	H	FALSE	WT	N	R	T	D	Q
GCWGS-8787	MW	5-c	8	PRJNA317462	SAMN13330206	SRR16643952	MSW	Negative	40-44	Black	Negative	0.25	1	8	0.015	0.008	0.004	1	Lineage A	20.2	9363	-	2885	2.001	39	3	100	100	100	100	0	0	TRUE	C	G	A	A	R	G	L	N	H	FALSE	WT	N	R	T	D	R
GCWGS-8788	MW	5-c	8	PRJNA317462	SAMN13330207	SRR16643951	MSW	Negative	≤19	Black	Negative	0.25	0.5	4	0.008	0.008	0.004	0.25	Lineage A	20.1	11422	-	3927	2.001	201	1	100	100	100	100	0	0	FALSE	A	G	G	T	H	G	L	D	H	FALSE	WT	N	R	T	D	Q
GCWGS-9016	MW	5-c	9	PRJNA317462	SAMN13330285	SRR16644422	MSW	Negative	20-24	White	Negative	1	2	8	0.015	0.015	0.015	1	Lineage A	20.2	9363	20445	193	2.001	39	11	100	100	100	100	0	0	TRUE	C	G	A	A	R	G	L	N	H	FALSE	WT	N	R	T	D	R
GCWGS-9017	MW	5-c	9	PRJNA317462	SAMN13330286	SRR16644402	MSW	Negative	35-39	White	Negative	1	2	0.25	0.03	0.03	8	0.25	Lineage A	15	7363	8431	158	44.001	16	10	1	1	10	100	0	0	FALSE	DEL	G	G	A	R	G	L	N	Y	FALSE	WT	T	H	I	N	R
GCWGS-9018	MW	5-c	9	PRJNA317462	SAMN13330287	SRR16644400	MSW	Negative	50-54	Black	Negative	0.5	2	8	0.015	0.015	16	1	Lineage A	20.2	9363	12302	168	2.001	39	11	100	7	4	100	0	0	TRUE	C	G	A	A	R	G	L	N	H	FALSE	WT	N	R	T	D	R
GCWGS-9019	MW	5-c	9	PRJNA317462	SAMN13330288	SRR16644419	MSW	Negative	25-29	Black	Negative	0.125	0.25	8	0.008	0.004	0.004	0.125	Lineage B	9	8154	7949	4034	22.001	11	100	100	100	2	12	0	0	FALSE	A	G	G	T	R	G	L	D	H	FALSE	WT	T	H	I	N	R
GCWGS-9020	MW	5-c	9	PRJNA317462	SAMN13330289	SRR16644418	MSW	Negative	45-49	Black	Negative	0.25	1	8	0.008	0.004	8	0.5	Lineage A	18.2	8143	20006	436	2.002	40	100	100	7	3	100	0	0	FALSE	A	G	G	T	R	G	L	D	H	TRUE	WT	T	H	I	N	R
GCWGS-9866	MW	5-c	10	PRJNA317462	SAMN13561003	SRR16644033	MSW	Negative	40-44	Black	Negative	1	2	8	0.015	0.008	0.004	0.5	Lineage A	19.1	13536	20446	1617	14.001	1	3	1	100	2	100	0	0	FALSE	DEL	G	G	A	R	G	L	D	Y	FALSE	WT	T	H	I	N	R
GCWGS-9867	MW	5-c	10	PRJNA317462	SAMN13561004	SRR16644032	MSW	Negative	≤19	Black	Negative	1	4	16	0.03	0.03	0.25	4	Lineage A	20.2	9363	3935	193	2.001	39	11	100	100	100	100	0	0	TRUE	C	G	A	A	R	G	L	N	H	FALSE	WT	N	R	T	D	R
GCWGS-9868	MW	5-c	10	PRJNA317462	SAMN13561005	SRR16644031	MSW	Negative	25-29	Hispanic	Negative	0.125	0.25	8	0.008	0.002	0.002	0.03	Lineage B	13	10931	508	86	22.001	19	6	1	100	2	100	0	0	FALSE	DEL	G	G	A	R	D	L	D	H	FALSE	2bp	T	H	I	N	R
GCWGS-9869	MW	5-c	10	PRJNA317462	SAMN13561006	SRR16644030	MSW	Negative	30-34	Black	Negative	0.5	2	16	0.015	0.004	0.004	0.5	Lineage A	19.1	13536	5985	1617	14.001	1	3	1	100	2	100	0	0	FALSE	DEL	G	G	A	R	G	L	D	Y	FALSE	WT	T	H	I	N	R
GCWGS-9870	MW	5-c	10	PRJNA317462	SAMN13561007	SRR16644029	MSW	Negative	45-49	White	Negative	0.5	2	8	0.03	0.008	0.008	2	Lineage A	20.2	9363	18494	3921	2.001	39	31	100	100	100	100	0	0	TRUE	C	G	A	A	R	G	L	N	H	FALSE	WT	N	R	T	D	R
GCWGS-11390	MW	5-c	11	PRJNA317462	SAMN14404043	SRR16999424	MSW	Negative	30-34	Black	Negative	1	4	8	0.03	0.008	0.03	2	Lineage A	20.2	9363	3935	193	2.001	39	11	100	100	100	100	0	0	TRUE	C	G	A	A	R	G	L	N	H	FALSE	WT	N	R	T	D	R
GCWGS-11391	MW	5-c	11	PRJNA317462	SAMN14404044	SRR16999423	MSW	Negative	50-54	Black	Negative	0.5	0.5	8	0.008	0.008	4	0.125	Lineage A	17.1	7822	20427	3017	5.002	105	14	1	7	3	100	0	0	FALSE	A	G	G	T	R	D	L	D	H	FALSE	WT	T	H	I	N	R
GCWGS-11392	MW	5-c	11	PRJNA317462	SAMN14404045	SRR16999422	MSW	Negative	20-24	Multi-racial	Negative	1	2	8	0.03	0.03	0.002	2	Lineage A	20.2	11422	-	NEW	2.001	39	62	100	100	100	58	0	0	TRUE	C	G	A	A	R	G	L	N	H	FALSE	WT	N	R	T	D	R
GCWGS-11393	MW	5-c	11	PRJNA317462	SAMN14404046	SRR16999421	MSM	Positive	35-39	Black	Positive	64	1	8	0.008	0.008	4	1	Lineage A	18.1	8143	3395	2936	2.001	40	13	100	7	4	100	0	0	FALSE	A	G	G	T	R	G	L	D	H	TRUE	WT	T	H	I	N	R
GCWGS-11394	MW	5-c	11	PRJNA317462	SAMN14404047	SRR16999420	MSW	Negative	35-39	Black	Negative	0.5	1	8	0.03	0.015	0.004	1	Lineage A	20.2	11982	19759	2885	2.001	39	3	100	100	100	100	0	0	TRUE	C	G	A	A	R	G	L	N	H	FALSE	WT	T	H	I	D	R
GCWGS-11488	MW	5-c	12	PRJNA317462	SAMN14484864	SRR16999412	MSW	Negative	25-29	Black	Negative	1	2	8	0.03	0.03	8	2	Lineage A	20.2	9363	3935	193	2.001	39	11	100	100	100	100	0	0	TRUE	C	G	A	A	R	G	L	N	H	FALSE	WT	N	R	T	D	R
GCWGS-11489	MW	5-c	12	PRJNA317462	SAMN14484865	SRR16999411	MSW	Negative	≤19	Black	Negative	0.25	0.5	8	0.008	0.004	0.004	0.25	Lineage B	0	11713	20424	NEW	22.001	5	100	100	100	1	1|5|8*	0	0	FALSE	A	G	G	A	R	G	L	D	H	FALSE	WT	T	H	I	N	R
GCWGS-11490	MW	5-c	12	PRJNA317462	SAMN14484866	SRR16999410	MSM	Positive	40-44	White	Negative	1	1	8	0.015	0.008	0.5	0.25	Lineage A	17.2	16199	20414	3984	5.002	122	3	1	7	7	100	0	0	FALSE	A	G	G	T	R	G	L	D	H	FALSE	WT	T	H	I	N	R
GCWGS-11491	MW	5-c	12	PRJNA317462	SAMN14484867	SRR16999409	MSM	Negative	20-24	White	Positive	64	0.5	8	0.008	0.004	4	0.5	Lineage A	18.1	8143	3395	2936	2.001	40	13	100	7	4	100	0	0	FALSE	A	G	G	T	R	G	L	D	H	TRUE	WT	T	H	I	N	R
GCWGS-11492	MW	5-c	12	PRJNA317462	SAMN14484868	SRR16999408	MSW	Negative	45-49	Black	Negative	0.5	0.5	8	0.015	0.008	8	0.125	Lineage A	17.1	7822	20427	3017	5.002	105	14	1	7	3	100	0	0	FALSE	A	G	G	T	R	D	L	D	H	FALSE	WT	T	H	I	N	R
GCWGS-6025	S	6-b	1	PRJNA317462	SAMN11811025	SRR16644198	MSW	Negative	25-29	Black	Negative	0.03	0.25	8	0.004	0.001	0.004	0.125	Lineage B	21	6962	51	3734	15.001	361	100	100	100	2	100	0	0	FALSE	A	G	G	A	R	G	L	N	Y	FALSE	WT	T	H	I	N	R
GCWGS-6026	S	6-b	1	PRJNA317462	SAMN11811026	SRR16644383	MSW	Unknown	20-24	Black	Negative	1	0.25	4	0.015	0.015	0.004	0.25	Lineage B	13	10931	508	86	22.001	19	6	1	100	2	100	0	0	FALSE	DEL	G	G	A	R	D	L	D	H	FALSE	WT	T	H	I	N	R
GCWGS-6027	S	6-b	1	PRJNA317462	SAMN11811027	SRR16644372	MSM	Negative	40-44	Hispanic	Negative	0.25	0.25	8	0.015	0.015	0.002	0.25	Lineage A	14	1893	25	2580	9.001	25	100	100	100	2	100	0	0	FALSE	A	G	G	A	R	D	L	D	H	FALSE	WT	T	H	I	N	R
GCWGS-6028	S	6-b	1	PRJNA317462	SAMN11811028	SRR16644361	MSM	Negative	25-29	Black	Negative	0.125	32	8	0.015	0.008	0.004	0.06	Lineage B	7	1599	-	520	14.001	130	3	100	100	2	100	0	0	FALSE	A	G	G	T	R	G	L	D	H	FALSE	WT	T	H	I	N	R
GCWGS-6029	S	6-b	1	PRJNA317462	SAMN11811029	SRR16644046	MSW	Negative	25-29	Black	Negative	0.25	32	8	0.008	0.004	0.004	0.06	Lineage B	8	16202	20416	239	22.001	25	100	100	100	1	100	0	0	FALSE	A	G	G	A	R	D	L	D	H	FALSE	WT	T	H	I	N	R
GCWGS-6401	S	6-b	2	PRJNA317462	SAMN12587530	SRR16644329	MSW	Negative	25-29	Black	Negative	0.125	0.5	8	0.015	0.008	0.004	0.125	Lineage B	2	15245	-	2049	2.001	24	3	100	100	2	100	0	0	FALSE	A	G	G	T	R	G	L	D	H	FALSE	WT	T	H	I	N	R
GCWGS-6402	S	6-b	2	PRJNA317462	SAMN12587531	SRR16644328	MSW	Negative	30-34	Other	Negative	0.25	1	8	0.015	0.004	4	0.25	Lineage A	18.2	8143	9918	436	2.002	40	100	100	7	3	100	0	0	FALSE	A	G	G	T	R	G	L	D	H	TRUE	WT	T	H	I	N	R
GCWGS-6403	S	6-b	2	PRJNA317462	SAMN12587532	SRR16644327	MSW	Negative	55-59	Hispanic	Negative	0.5	1	8	0.03	0.015	0.004	0.25	Lineage A	0	11184	-	394	2.001	25	14	100	100	100	100	0	0	FALSE	A	G	G	A	R	D	L	D	H	FALSE	WT	T	H	I	N	R
GCWGS-6404	S	6-b	2	PRJNA317462	SAMN12587533	SRR16644080	MSMW	Negative	25-29	Black	Positive	64	0.5	8	0.008	0.004	0.004	0.25	Lineage A	18.2	8143	19990	3957	2.002	446	100	100	100	3	100	0	0	FALSE	A	G	G	T	R	G	L	D	H	TRUE	WT	T	H	I	N	R
GCWGS-6405	S	6-b	2	PRJNA317462	SAMN12587534	SRR16644078	MSW	Negative	35-39	Black	Negative	1	0.25	4	0.015	0.015	0.002	0.25	Lineage B	13	10931	508	86	22.001	19	6	1	100	2	100	0	0	FALSE	DEL	G	G	A	R	D	L	D	H	FALSE	WT	T	H	I	N	R
GCWGS-6786	S	6-b	3	PRJNA317462	SAMN12545760	SRR16643993	MSW	Negative	30-34	Unknown	Negative	0.5	2	8	0.03	0.008	0.25	0.125	Lineage A	16	13413	20453	4006	9.001	105	100	100	7	2	100	0	0	FALSE	A	G	G	T	R	D	L	D	H	FALSE	WT	T	H	I	N	R
GCWGS-6787	S	6-b	3	PRJNA317462	SAMN12545761	SRR16643992	MSW	Negative	35-39	Black	Negative	0.5	0.5	8	0.015	0.008	0.004	0.25	Lineage A	19.2	8156	-	3002	2.017	1	100	1	100	2	100	0	0	FALSE	DEL	G	G	A	R	G	L	D	Y	FALSE	WT	T	H	I	N	R
GCWGS-6788	S	6-b	3	PRJNA317462	SAMN12545762	SRR16643991	MSW	Negative	30-34	Black	Positive	64	0.5	8	0.015	0.008	2	0.5	Lineage A	18.1	8143	5624	426	2.002	40	13	100	7	4	100	0	0	FALSE	A	G	G	T	R	G	L	D	H	TRUE	WT	T	H	I	N	R
GCWGS-6789	S	6-b	3	PRJNA317462	SAMN12545763	SRR16644012	MSW	Negative	20-24	Black	Negative	0.06	0.5	8	0.008	0.002	0.004	0.125	Lineage B	21	6962	20453	NEW	100.001	361	100	100	100	2	100	0	0	FALSE	A	G	G	A	R	G	L	N	Y	FALSE	WT	T	H	I	N	R
GCWGS-6790	S	6-b	3	PRJNA317462	SAMN12545764	SRR16644011	MSW	Negative	30-34	Black	Negative	0.25	0.5	8	0.015	0.008	0.004	0.5	Lineage A	19.2	11189	799	3930	2.001	447	1	100	100	2	100	0	0	TRUE	C	G	A	A	R	G	L	N	H	FALSE	WT	N	R	T	D	R
GCWGS-7305	S	6-b	4	PRJNA317462	SAMN12609994	SRR16644605	MSW	Negative	≤19	Multi-racial	Negative	1	0.25	4	0.015	0.008	0.004	0.25	Lineage B	13	10931	508	86	22.001	19	6	1	100	2	100	0	0	FALSE	DEL	G	G	A	R	D	L	D	H	FALSE	WT	T	H	I	N	R
GCWGS-7404	S	6-b	4	PRJNA317462	SAMN12684801	SRR16644588	MSW	Negative	≤19	Hispanic	Negative	0.25	4	8	0.03	0.015	0.015	2	Lineage A	20.2	9363	-	2961	2.001	39	26	100	100	100	100	0	0	TRUE	C	G	A	A	R	G	L	N	H	FALSE	WT	N	R	T	D	R
GCWGS-7306	S	6-b	4	PRJNA317462	SAMN12723195	SRR16644240	MSW	Negative	45-49	Black	Negative	0.5	1	8	0.03	0.015	0.004	1	Lineage A	20.2	9363	19997	213	2.001	39	1	100	100	100	100	0	0	TRUE	C	G	A	A	R	G	L	N	H	FALSE	WT	N	R	T	D	R
GCWGS-7307	S	6-b	4	PRJNA317462	SAMN12609995	SRR16644239	MSW	Negative	55-59	Black	Positive	64	1	8	0.008	0.004	4	0.06	Lineage A	18.2	8143	12317	436	2.002	40	100	100	7	3	100	0	0	FALSE	A	G	G	T	R	G	L	D	H	TRUE	2bp	T	H	I	N	R
GCWGS-7308	S	6-b	4	PRJNA317462	SAMN12609996	SRR16644238	MSW	Positive	45-49	Asian	Positive	16	16	8	0.03	0.008	4	0.06	Lineage A	22.4	1587	20566	3953	2.002	161	100	100	7	3	100	0	0	FALSE	A	G	G	A	R	G	L	N	Y	FALSE	WT	T	H	I	N	R
GCWGS-7504	S	6-b	5	PRJNA317462	SAMN12708631	SRR16644500	MSW	Negative	30-34	Hispanic	Negative	0.125	0.5	8	0.015	0.008	0.004	0.125	Lineage B	9	8154	-	153	22.001	11	100	100	100	2	100	0	0	FALSE	A	G	G	T	R	G	L	D	H	FALSE	WT	T	H	I	N	R
GCWGS-7505	S	6-b	5	PRJNA317462	SAMN12708632	SRR16644498	MSW	Negative	25-29	Black	Negative	0.25	0.5	4	0.015	0.004	0.002	0.125	Lineage A	16	12093	424	3992	9.001	1	14	1	100	2	100	0	0	FALSE	DEL	G	G	A	R	G	L	D	Y	FALSE	WT	T	H	I	N	R
GCWGS-7506	S	6-b	5	PRJNA317462	SAMN12739110	SRR16644497	MSW	Negative	25-29	Hispanic	Negative	0.25	1	16	0.015	0.004	8	0.25	Lineage A	18.2	13526	20572	436	2.002	40	100	100	7	3	100	0	0	FALSE	A	G	G	T	R	G	L	D	H	TRUE	WT	T	H	I	N	R
GCWGS-7507	S	6-b	5	PRJNA317462	SAMN12708633	SRR16644496	MSMW	Negative	30-34	Black	Negative	0.25	0.25	8	0.015	0.008	0.004	0.5	Lineage A	19.2	1584	799	3930	2.001	447	1	100	100	2	100	0	0	TRUE	C	G	A	A	R	G	L	N	H	FALSE	WT	N	R	T	D	R
GCWGS-7508	S	6-b	5	PRJNA317462	SAMN12708634	SRR16644495	MSW	Negative	20-24	Black	Negative	0.25	1	8	0.03	0.015	0.004	0.5	Lineage A	20.2	9363	20442	211	2.001	39	100	100	100	100	100	0	0	TRUE	C	G	A	A	R	G	L	N	H	FALSE	WT	T	H	I	D	R
GCWGS-7646	S	6-b	6	PRJNA317462	SAMN12746312	SRR16644101	MSW	Negative	25-29	Black	Negative	0.06	0.5	16	0.004	0.002	0.002	0.06	Lineage A	16	16196	20413	4067	199.001	14	1	100	100	2	100	0	0	FALSE	A	G	G	A	R	G	L	D	H	FALSE	WT	N	R	T	D	R
GCWGS-7647	S	6-b	6	PRJNA317462	SAMN12746313	SRR16644100	MSW	Negative	30-34	Black	Negative	1	1	8	0.015	0.008	4	0.125	Lineage A	12	1901	-	387	5.002	15	100	1	1	3	100	0	0	FALSE	A	G	G	A	R	G	L	D	Y	FALSE	WT	T	H	I	N	R
GCWGS-7648	S	6-b	6	PRJNA317462	SAMN12723247	SRR16644099	MSW	Negative	40-44	Black	Negative	1	1	16	0.03	0.015	4	0.25	Lineage A	17.2	10314	-	3018	5.002	122	100	1	7	3	100	0	0	FALSE	A	G	G	T	R	G	L	D	H	FALSE	WT	T	H	I	N	R
GCWGS-7649	S	6-b	6	PRJNA317462	SAMN12723248	SRR16644098	MSM	Negative	40-44	Black	Negative	0.015	0.25	16	0.002	0.001	0.004	0.03	Lineage B	21	6962	20453	NEW	100.001	361	100	100	100	2	100	0	0	FALSE	A	G	G	A	R	G	L	N	Y	FALSE	2bp	T	H	I	N	R
GCWGS-7650	S	6-b	6	PRJNA317462	SAMN12723249	SRR16644097	MSW	Negative	≤19	Hispanic	Negative	0.5	1	16	0.015	0.008	0.004	0.25	Lineage A	0	11184	20576	240	2.001	25	1	100	100	100	100	0	0	FALSE	A	G	G	A	R	D	L	D	H	FALSE	WT	T	H	I	N	R
GCWGS-8231	S	6-b	7	PRJNA317462	SAMN12860801	SRR16644651	MSW	Negative	40-44	Black	Negative	0.5	1	16	0.03	0.015	0.004	0.5	Lineage A	19.1	13536	20462	NEW	14.001	1	14_100	1	100	2	100	0	0	FALSE	DEL	G	G	A	R	G	L	D	Y	FALSE	WT	T	H	I	N	R
GCWGS-8232	S	6-b	7	PRJNA317462	SAMN12860802	SRR16644650	MSW	Negative	20-24	Black	Negative	0.5	0.25	8	0.03	0.015	0.004	0.25	Lineage B	13	10931	20594	4062	90.001	19	100	1	100	2	100	0	0	FALSE	DEL	G	G	A	R	D	L	D	H	FALSE	WT	T	H	I	N	R
GCWGS-8233	S	6-b	7	PRJNA317462	SAMN12860803	SRR16644649	MSW	Negative	25-29	White	Negative	0.25	1	16	0.015	0.004	0.004	0.25	Lineage B	2	12905	4908	3918	2.001	24	1	100	100	100	100	0	0	FALSE	A	G	G	T	R	G	L	D	H	FALSE	WT	T	H	I	N	R
GCWGS-8234	S	6-b	7	PRJNA317462	SAMN12860804	SRR16644648	MSW	Negative	50-54	Black	Negative	1	4	8	0.06	0.03	8	0.5	Lineage A	15	15679	20595	158	44.001	16	10	1	1	10	100	0	0	FALSE	DEL	G	G	A	R	G	L	N	Y	FALSE	WT	T	H	I	N	R
GCWGS-8235	S	6-b	7	PRJNA317462	SAMN12860805	SRR16644647	MSW	Negative	60-64	Black	Negative	0.125	1	8	0.008	0.004	4	0.03	Lineage A	18.2	8143	19647	436	2.002	40	100	100	7	3	100	0	0	FALSE	A	G	G	T	R	G	L	D	H	TRUE	2bp	T	H	I	N	R
GCWGS-9262	S	6-b	8	PRJNA317462	SAMN13446568	SRR16644405	MSW	Negative	20-24	Black	Negative	0.25	2	8	0.015	0.008	0.004	0.5	Lineage A	20.1	11864	20628	439	2.001	9	1	100	100	1	100	0	0	FALSE	A	G	G	T	H	G	L	D	H	FALSE	WT	N	R	T	D	Q
GCWGS-9263	S	6-b	8	PRJNA317462	SAMN13446569	SRR16644404	MSM	Positive	25-29	Black	Negative	1	2	16	0.015	0.008	4	0.25	Lineage A	17.2	10314	18274	2148	5.002	122	3	1	7	3	100	0	0	FALSE	A	G	G	T	R	G	L	D	H	FALSE	WT	T	H	I	N	R
GCWGS-9264	S	6-b	8	PRJNA317462	SAMN13446570	SRR16644403	MSW	Negative	35-39	Black	Negative	0.25	2	8	0.015	0.008	4	0.25	Lineage A	18.2	13526	20007	436	2.002	40	100	100	7	3	100	0	0	FALSE	A	G	G	T	R	G	L	D	H	TRUE	WT	T	H	I	N	R
GCWGS-9265	S	6-b	8	PRJNA317462	SAMN13446571	SRR16644541	MSW	Negative	35-39	Hispanic	Negative	0.5	2	16	0.03	0.015	8	0.5	Lineage A	18.2	12973	20008	2986	2.002	9	100	100	7	3	100	0	0	FALSE	A	G	G	T	H	G	L	D	H	FALSE	WT	N	R	T	D	Q
GCWGS-9266	S	6-b	8	PRJNA317462	SAMN13446572	SRR16644539	MSM	Positive	55-59	Black	Positive	32	2	16	0.03	0.015	4	0.5	Lineage A	18.1	8143	3395	426	2.002	40	13	100	7	4	100	0	0	FALSE	A	G	G	T	R	G	L	D	H	TRUE	WT	T	H	I	N	R
GCWGS-10357	S	6-b	9	PRJNA317462	SAMN13896483	SRR16999625	MSMW	Positive	25-29	Black	Negative	0.125	1	16	0.015	0.008	0.25	0.125	Lineage A	16	13413	8271	3033	9.001	105	5	100	7	2	100	0	0	FALSE	A	G	G	T	R	D	L	D	H	FALSE	WT	T	H	I	N	R
GCWGS-10358	S	6-b	9	PRJNA317462	SAMN13896484	SRR16999624	MSW	Negative	25-29	Black	Negative	0.5	1	4	0.015	0.008	0.004	0.25	Lineage B	13	10931	8	3175	68.001	19	14	1	100	2	100	0	0	FALSE	DEL	G	G	A	R	D	L	D	H	FALSE	WT	T	H	I	N	R
GCWGS-10359	S	6-b	9	PRJNA317462	SAMN13896485	SRR16999623	MSW	Negative	35-39	Multi-racial	Negative	0.25	1	8	0.03	0.008	0.004	0.25	Lineage A	19.1	13536	20462	4012	14.001	1	14	1	100	2	100	0	0	FALSE	DEL	G	G	A	R	G	L	D	Y	FALSE	WT	T	H	I	N	R
GCWGS-10360	S	6-b	9	PRJNA317462	SAMN13896486	SRR16999621	MSW	Negative	20-24	Black	Negative	0.125	0.125	16	0.008	0.008	0.004	0.125	Lineage B	4	11414	7210	3166	45.001	15	100	100	6	1	100	0	0	FALSE	A	G	G	A	R	G	L	D	Y	FALSE	WT	T	H	I	N	R
GCWGS-10361	S	6-b	9	PRJNA317462	SAMN13896487	SRR16999620	MSW	Negative	30-34	Black	Negative	0.06	1	16	0.008	0.008	0.004	0.06	Lineage A	16	16196	20413	4066	199.001	5	1	100	100	2	100	0	0	FALSE	A	G	G	A	R	G	L	D	H	FALSE	WT	N	R	T	D	R
GCWGS-10731	S	6-b	10	PRJNA317462	SAMN13957813	SRR16999711	MSM	Negative	50-54	Hispanic	Negative	1	2	8	0.06	0.06	8	0.125	Lineage A	22.3	7827	10569	38	13.001	19	8	1	1	9	100	0	0	FALSE	DEL	G	G	A	R	D	L	D	H	FALSE	WT	T	H	I	N	R
GCWGS-10732	S	6-b	10	PRJNA317462	SAMN13957814	SRR16999710	MSW	Negative	20-24	Black	Negative	0.5	1	16	0.015	0.008	4	0.25	Lineage A	18.1	14466	9471	426	2.002	40	13	100	7	4	100	0	0	FALSE	A	G	G	T	R	G	L	D	H	TRUE	WT	T	H	I	N	R
GCWGS-10733	S	6-b	10	PRJNA317462	SAMN13957815	SRR16999708	MSW	Negative	35-39	Black	Negative	0.25	0.5	8	0.03	0.03	0.004	0.25	Lineage A	19.2	8156	-	3961	2.017	1	14	1	100	2	100	0	0	FALSE	DEL	G	G	A	R	G	L	D	Y	FALSE	WT	T	H	I	N	R
GCWGS-10734	S	6-b	10	PRJNA317462	SAMN13957816	SRR16999707	MSW	Negative	20-24	Hispanic	Negative	0.5	1	8	0.03	0.03	0.004	0.25	Lineage A	19.1	12547	19976	162	14.001	1	100	1	100	2	100	0	0	FALSE	DEL	G	G	A	R	G	L	D	Y	FALSE	WT	T	H	I	N	R
GCWGS-10735	S	6-b	10	PRJNA317462	SAMN13957817	SRR16999706	MSW	Negative	30-34	Black	Negative	0.25	2	16	0.06	0.03	0.004	0.06	Lineage A	16	13541	8271	4003	9.001	82	5	100	100	2	100	0	0	FALSE	A	G	G	T	R	G	L	D	H	FALSE	WT	T	H	I	N	R
GCWGS-10965	S	6-b	11	PRJNA317462	SAMN14078991	SRR16999472	MSW	Negative	35-39	Black	Negative	0.25	32	8	0.03	0.008	0.004	0.125	Lineage B	7	1599	11461	520	14.001	130	3	100	100	2	100	0	0	FALSE	A	G	G	T	R	G	L	D	H	FALSE	WT	T	H	I	N	R
GCWGS-10966	S	6-b	11	PRJNA317462	SAMN14096450	SRR16999471	MSW	Negative	≤19	Black	Negative	1	0.5	4	0.03	0.015	0.004	0.25	Lineage B	13	10931	508	86	22.001	19	6	1	100	2	100	0	0	FALSE	DEL	G	G	A	R	D	L	D	H	FALSE	WT	T	H	I	N	R
GCWGS-10967	S	6-b	11	PRJNA317462	SAMN14078992	SRR16999470	MSM	Negative	30-34	White	Negative	2	4	8	0.03	0.03	32	0.5	Lineage A	17.2	10314	7875	1805	5.002	122	11	1	7	3	100	0	0	FALSE	A	G	G	T	R	G	L	D	H	FALSE	WT	T	H	I	N	R
GCWGS-10968	S	6-b	11	PRJNA317462	SAMN14078993	SRR16999469	MSM	Negative	20-24	Black	Negative	0.125	0.5	8	0.03	0.008	0.004	0.125	Lineage B	2	12905	20481	2930	2.001	24	100	100	100	2	100	0	0	FALSE	A	G	G	T	R	G	L	D	H	FALSE	WT	T	H	I	N	R
GCWGS-10969	S	6-b	11	PRJNA317462	SAMN14078994	SRR16999468	MSW	Negative	20-24	Black	Negative	0.25	0.5	8	0.03	0.008	0.004	0.125	Lineage A	14	1893	-	3999	9.001	57	100	100	100	2	100	0	0	FALSE	A	G	G	A	R	G	L	D	H	FALSE	WT	T	H	I	N	R
GCWGS-11239	S	6-b	12	PRJNA317462	SAMN14226337	SRR16999445	MSM	Negative	25-29	Hispanic	Positive	32	0.5	8	0.015	0.004	1	0.25	Lineage A	18.1	8143	5624	426	2.002	40	13	100	7	4	100	0	0	FALSE	A	G	G	T	R	G	L	D	H	TRUE	WT	T	H	I	N	R
GCWGS-11240	S	6-b	12	PRJNA317462	SAMN14226338	SRR16999444	MSW	Negative	30-34	Hispanic	Negative	0.25	32	8	0.015	0.008	0.004	0.125	Lineage B	7	1599	11461	520	14.001	130	3	100	100	2	100	0	0	FALSE	A	G	G	T	R	G	L	D	H	FALSE	WT	T	H	I	N	R
GCWGS-11241	S	6-b	12	PRJNA317462	SAMN14226339	SRR16999443	MSM	Negative	25-29	Black	Negative	0.5	1	8	0.03	0.015	0.004	0.5	Lineage A	16	12093	424	3992	9.001	1	14	1	100	2	100	0	0	FALSE	DEL	G	G	A	R	G	L	D	Y	FALSE	WT	T	H	I	N	R
GCWGS-11242	S	6-b	12	PRJNA317462	SAMN14226340	SRR16999442	MSW	Negative	20-24	Black	Negative	0.125	0.5	8	0.015	0.004	0.004	0.125	Lineage B	2	12905	-	55	2.001	24	1	100	100	2	100	0	0	FALSE	A	G	G	T	R	G	L	D	H	FALSE	WT	T	H	I	N	R
GCWGS-6098	W	8-a	1	PRJNA317462	SAMN11885317	SRR11698258	MSM	Negative	20-24	White	Negative	0.25	32	8	0.015	0.008	0.004	0.125	Lineage B	7	1599	16595	520	14.001	130	3	100	100	2	100	0	0	FALSE	A	G	G	T	R	G	L	D	H	FALSE	WT	T	H	I	N	R
GCWGS-6099	W	8-a	1	PRJNA317462	SAMN11885318	SRR11698257	Unknown	Unknown	50-54	Black	Negative	0.5	2	8	0.015	0.015	8	0.25	Lineage A	20.1	15371	3611	3924	2.001	47	12	100	7	3	100	0	0	FALSE	A	G	G	T	R	G	L	D	H	FALSE	WT	T	H	I	N	R
GCWGS-6100	W	8-a	1	PRJNA317462	SAMN11885319	SRR11698256	MSM	Negative	25-29	White	Negative	0.25	1	8	0.06	0.015	0.004	0.25	Lineage A	20.1	9363	18605	1278	2.001	101	100	100	100	100	12	0	0	FALSE	A	G	G	T	R	G	L	D	H	FALSE	WT	T	H	I	N	R
GCWGS-6101	W	8-a	1	PRJNA317462	SAMN11885320	SRR16644059	MSW	Unknown	20-24	Hispanic	Negative	0.25	0.5	8	0.03	0.015	0.002	0.06	Lineage A	16	13532	-	687	9.001	105	100	1	100	2	100	0	0	FALSE	A	G	G	T	R	D	L	D	H	FALSE	WT	T	H	I	N	R
GCWGS-6102	W	8-a	1	PRJNA317462	SAMN11885321	SRR11698255	MSW	Negative	≤19	Hispanic	Negative	0.5	1	8	0.015	0.015	0.015	1	Lineage A	19.1	1584	-	1617	14.001	1	3	1	100	2	100	0	0	FALSE	DEL	G	G	A	R	G	L	D	Y	FALSE	WT	T	H	I	N	R
GCWGS-6462	W	8-a	2	PRJNA317462	SAMN12418224	SRR11698605	MSW	Unknown	25-29	Black	Negative	0.125	0.25	8	0.015	0.002	0.004	0.5	Lineage B	21	13733	18430	3734	15.001	361	100	100	100	2	100	0	0	FALSE	A	G	G	A	R	G	L	N	Y	FALSE	WT	T	H	I	N	R
GCWGS-6463	W	8-a	2	PRJNA317462	SAMN12418225	SRR11698604	MSW	Negative	25-29	Hispanic	Negative	1	32	8	0.03	0.03	0.004	0.5	Lineage A	14	1893	multiple	705	9.001	58	1	1	100	2	100	1	0	FALSE	A	G	G	A	R	G	L	N	Y	FALSE	WT	T	H	I	N	R
GCWGS-6464	W	8-a	2	PRJNA317462	SAMN12418226	SRR11698603	MSW	Unknown	20-24	Hispanic	Negative	0.125	0.06	4	0.015	0.004	0.002	0.125	Lineage B	13	10931	-	4072	204.001	19	100	100	100	2	100	0	0	FALSE	DEL	G	G	A	R	D	L	D	H	FALSE	2bp	T	H	I	N	R
GCWGS-6466	W	8-a	2	PRJNA317462	SAMN12545753	SRR11698599	MSM	Negative	20-24	Hispanic	Negative	0.25	1	8	0.015	0.008	0.004	0.5	Lineage A	20.1	9363	11025	301	2.001	9	3	100	100	100	100	0	0	FALSE	A	G	G	T	H	G	L	D	H	FALSE	WT	N	R	T	D	Q
GCWGS-6467	W	8-a	2	PRJNA317462	SAMN12545754	SRR12611594	Unknown	Unknown	25-29	White	Negative	0.06	0.25	16	0.004	0.001	0.002	0.25	Lineage B	4	11414	-	116	45.001	8	100	100	6	1	100	0	0	FALSE	A	G	G	A	R	G	L	D	H	FALSE	WT	T	H	I	N	R
GCWGS-6830	W	8-a	3	PRJNA317462	SAMN12601231	SRR11699111	MSW	Unknown	25-29	Hispanic	Negative	0.125	32	16	0.015	0.008	0.008	0.25	Lineage B	7	1599	19813	520	14.001	130	3	100	100	2	100	0	0	FALSE	A	G	G	T	R	G	L	D	H	FALSE	WT	T	H	I	N	R
GCWGS-6831	W	8-a	3	PRJNA317462	SAMN12601232	SRR11699110	MSW	Unknown	20-24	White	Negative	0.125	0.5	16	0.002	0.001	0.004	0.25	Lineage B	4	11414	-	116	45.001	8	100	100	6	1	100	0	0	FALSE	A	G	G	A	R	G	L	D	H	FALSE	WT	T	H	I	N	R
GCWGS-6832	W	8-a	3	PRJNA317462	SAMN12601233	SRR11699109	Unknown	Unknown	20-24	Hispanic	Negative	0.125	1	16	0.015	0.008	0.004	0.125	Lineage A	16	13413	645	2842	2.002	105	3	100	100	2	100	0	0	FALSE	A	G	G	T	R	D	L	D	H	FALSE	WT	T	H	I	N	R
GCWGS-6833	W	8-a	3	PRJNA317462	SAMN12601234	SRR11699108	MSM	Negative	40-44	White	Negative	0.125	2	16	0.015	0.008	0.008	0.25	Lineage B	7	1599	14764	520	14.001	130	3	100	100	2	100	0	0	FALSE	A	G	G	T	R	G	L	D	H	FALSE	WT	T	H	I	N	R
GCWGS-6834	W	8-a	3	PRJNA317462	SAMN12601235	SRR11699107	MSW	Negative	40-44	Black	Negative	2	2	8	0.06	0.03	16	0.5	Lineage A	12	1901	4947	90	34.001	1	11	1	1	3	100	0	0	FALSE	DEL	G	G	A	R	G	L	D	Y	FALSE	WT	T	H	I	N	R
GCWGS-7351	W	8-a	4	PRJNA317462	SAMN12684775	SRR11698882	MSM	Negative	30-34	White	Negative	0.03	0.25	8	0.004	0.001	0.004	0.125	Lineage B	21	6962	25	3734	15.001	361	100	100	100	2	100	0	0	FALSE	A	G	G	A	R	G	L	N	Y	FALSE	WT	T	H	I	N	R
GCWGS-7352	W	8-a	4	PRJNA317462	SAMN12610038	SRR11698881	MSM	Negative	≤19	White	Negative	0.5	1	8	0.03	0.015	0.004	0.25	Lineage A	14	1893	-	3043	9.001	25	1	100	100	2	100	0	0	FALSE	A	G	G	A	R	D	L	D	H	FALSE	WT	T	H	I	N	R
GCWGS-7353	W	8-a	4	PRJNA317462	SAMN12610039	SRR11698879	MSW	Negative	25-29	Hispanic	Negative	0.125	1	8	0.015	0.008	0.004	0.25	Lineage A	20.1	9363	20569	2928	2.001	9	100	100	100	2	100	0	0	FALSE	A	G	G	T	H	G	L	D	H	FALSE	WT	N	R	T	D	Q
GCWGS-7354	W	8-a	4	PRJNA317462	SAMN12610040	SRR11698878	MSW	Unknown	20-24	Black	Negative	1	2	8	0.06	0.03	16	0.5	Lineage A	12	1901	-	90	34.001	1	11	1	1	3	100	0	0	FALSE	DEL	G	G	A	R	G	L	D	Y	FALSE	WT	T	H	I	N	R
GCWGS-7355	W	8-a	4	PRJNA317462	SAMN12610041	SRR11698877	MSW	Negative	30-34	White	Negative	0.25	32	8	0.015	0.008	0.008	0.125	Lineage B	7	1599	11461	520	14.001	130	3	100	100	2	100	0	0	FALSE	A	G	G	T	R	G	L	D	H	FALSE	WT	T	H	I	N	R
GCWGS-7551	W	8-a	5	PRJNA317462	SAMN12708673	SRR11698467	MSMW	Negative	30-34	White	Negative	0.25	32	8	0.015	0.008	0.004	0.125	Lineage B	7	1599	11461	520	14.001	130	3	100	100	2	100	0	0	FALSE	A	G	G	T	R	G	L	D	H	FALSE	WT	T	H	I	N	R
GCWGS-7552	W	8-a	5	PRJNA317462	SAMN12708674	SRR11698466	MSW	Unknown	55-59	White	Positive	16	1	8	0.015	0.008	4	0.5	Lineage A	18.2	16168	20000	436	2.002	40	100	100	7	3	100	0	0	FALSE	A	G	G	T	R	G	L	D	H	TRUE	WT	T	H	I	N	R
GCWGS-7553	W	8-a	5	PRJNA317462	SAMN12708675	SRR11698465	MSW	Negative	45-49	Black	Negative	0.25	0.5	4	0.015	0.008	0.004	0.125	Lineage B	0	8122	292	4044	22.001	439	3	100	100	1	100	0	0	FALSE	A	G	G	A	R	G	L	D	Y	FALSE	WT	T	H	I	N	R
GCWGS-7555	W	8-a	5	PRJNA317462	SAMN12708676	SRR11698462	MSW	Unknown	25-29	Hispanic	Negative	2	2	8	0.03	0.015	0.008	0.5	Lineage A	16	12093	7977	139	9.001	1	8	1	100	2	100	0	0	FALSE	DEL	G	G	A	R	G	L	D	Y	FALSE	WT	T	H	I	N	R
GCWGS-7556	W	8-a	5	PRJNA317462	SAMN12739116	SRR11698461	MSMW	Unknown	30-34	Hispanic	Negative	0.25	32	8	0.015	0.008	0.004	0.125	Lineage B	7	1599	11461	520	14.001	130	3	100	100	2	100	0	0	FALSE	A	G	G	T	R	G	L	D	H	FALSE	WT	T	H	I	N	R
GCWGS-7703	W	8-a	6	PRJNA317462	SAMN12739137	SRR11698402	MSM	Negative	25-29	White	Negative	0.25	2	8	0.015	0.008	0.002	0.125	Lineage A	16	13413	-	2976	2.002	105	1	100	100	2	100	0	0	FALSE	A	G	G	T	R	D	L	D	H	FALSE	WT	T	H	I	N	R
GCWGS-7704	W	8-a	6	PRJNA317462	SAMN12739138	SRR16644298	MSMW	Negative	≤19	Black	Negative	0.25	1	8	0.015	0.008	0.004	0.5	Lineage A	20.1	9363	15070	467	2.001	9	13	100	100	100	100	0	0	FALSE	A	G	G	T	H	G	L	D	H	FALSE	WT	N	R	T	D	Q
GCWGS-7706	W	8-a	6	PRJNA317462	SAMN12956617	SRR11698400	MSW	Unknown	≤19	Black	Negative	0.5	0.25	4	0.008	0.004	0.002	0.125	Lineage B	13	10931	508	86	22.001	19	6	1	100	2	100	0	0	FALSE	DEL	G	G	A	R	D	L	D	H	FALSE	WT	T	H	I	N	R
GCWGS-7707	W	8-a	6	PRJNA317462	SAMN12739140	SRR11698399	MSW	Negative	30-34	Black	Negative	0.5	1	8	0.06	0.03	4	0.25	Lineage A	15	7363	-	3157	44.001	16	35	1	1	10	100	0	0	FALSE	DEL	G	G	A	R	G	L	N	Y	FALSE	WT	T	H	I	N	R
GCWGS-7708	W	8-a	6	PRJNA317462	SAMN12739141	SRR11698397	MSMW	Negative	25-29	Black	Negative	0.25	2	16	0.06	0.03	0.004	0.5	Lineage A	20.1	9363	-	63	2.001	9	1	100	100	100	100	0	0	FALSE	A	G	G	T	H	G	L	D	H	FALSE	WT	N	R	T	D	Q
GCWGS-8286	W	8-a	7	PRJNA317462	SAMN13160395	SRR11698783	MSW	Negative	20-24	Hispanic	Negative	0.5	1	8	0.03	0.015	0.004	0.25	Lineage A	19.1	1584	-	1617	14.001	1	3	1	100	2	100	0	0	FALSE	DEL	G	G	A	R	G	L	D	Y	FALSE	WT	T	H	I	N	R
GCWGS-8287	W	8-a	7	PRJNA317462	SAMN13323441	SRR16644141	MSW	Unknown	30-34	Black	Positive	16	1	16	0.008	0.004	4	0.25	Lineage A	18.2	8143	20000	436	2.002	40	100	100	7	3	100	0	0	FALSE	A	G	G	T	R	G	L	D	H	TRUE	WT	T	H	I	N	R
GCWGS-8288	W	8-a	7	PRJNA317462	SAMN13160396	SRR16644140	MSM	Negative	25-29	Black	Negative	0.5	0.5	8	0.06	0.015	4	0.125	Lineage A	15	7363	-	3157	44.001	16	35	1	1	10	100	0	0	FALSE	DEL	G	G	A	R	G	L	N	Y	FALSE	WT	T	H	I	N	R
GCWGS-8289	W	8-a	7	PRJNA317462	SAMN13160397	SRR16644139	MSW	Unknown	30-34	Black	Negative	0.25	1	8	0.015	0.004	0.004	0.125	Lineage B	0	8122	292	4044	22.001	439	3	100	100	1	100	0	0	FALSE	A	G	G	A	R	G	L	D	Y	FALSE	WT	T	H	I	N	R
GCWGS-8290	W	8-a	7	PRJNA317462	SAMN13160398	SRR11698782	MSW	Unknown	20-24	White	Negative	0.5	1	8	0.125	0.015	4	0.25	Lineage A	12	1901	20597	89	34.001	1	1	1	1	3	100	0	0	FALSE	DEL	G	G	A	R	G	L	D	Y	FALSE	WT	T	H	I	N	R
GCWGS-9320	W	8-a	8	PRJNA317462	SAMN13639331	SRR11724681	MSM	Negative	20-24	Hispanic	Negative	0.125	1	8	0.015	0.008	0.004	0.25	Lineage A	20.1	9363	11025	301	2.001	9	3	100	100	100	100	0	0	FALSE	A	G	G	T	H	G	L	D	H	FALSE	WT	N	R	T	D	Q
GCWGS-9321	W	8-a	8	PRJNA317462	SAMN13872687	SRR11724680	MSM	Positive	20-24	Hispanic	Negative	0.5	2	8	0.03	0.015	0.03	1	Lineage A	20.2	9363	8241	3920	2.001	39	11	100	53	100	100	0	0	TRUE	C	G	A	A	R	G	L	N	H	FALSE	WT	N	R	T	D	R
GCWGS-9323	W	8-a	8	PRJNA317462	SAMN13872689	SRR11724678	MSM	Unknown	30-34	Black	Negative	0.125	0.25	2	0.008	0.008	4	0.06	Lineage A	17.1	7822	14994	1387	5.002	122	14	1	7	3	100	0	0	FALSE	A	G	G	T	R	G	L	D	H	FALSE	WT	T	H	I	N	R
GCWGS-9324	W	8-a	8	PRJNA317462	SAMN13872690	SRR11724677	MSW	Negative	20-24	Black	Negative	0.5	32	8	0.03	0.008	0.004	0.25	Lineage A	14	1893	20634	705	9.001	58	1	1	100	2	100	0	0	FALSE	A	G	G	A	R	G	L	N	Y	FALSE	WT	T	H	I	N	R
GCWGS-9325	W	8-a	8	PRJNA317462	SAMN13872691	SRR11724675	MSW	Unknown	20-24	Black	Negative	0.125	0.5	4	0.008	0.004	0.004	0.125	Lineage B	0	8163	2	736	22.001	15	100	100	100	57	100	0	0	FALSE	A	G	G	A	R	G	L	D	Y	FALSE	WT	T	H	I	N	R
GCWGS-10405	W	8-a	9	PRJNA317462	SAMN13928401	SRR11724770	MSW	Negative	25-29	Black	Negative	0.25	1	16	0.015	0.008	0.004	0.5	Lineage A	20.2	9363	16206	2885	2.001	39	3	100	100	100	100	0	0	TRUE	C	G	A	A	R	G	L	N	H	FALSE	WT	T	H	I	D	R
GCWGS-10406	W	8-a	9	PRJNA317462	SAMN13928402	SRR11724769	MSW	Unknown	30-34	Black	Negative	1	2	8	0.06	0.03	16	0.5	Lineage A	12	1901	4947	90	34.001	1	11	1	1	3	100	0	0	FALSE	DEL	G	G	A	R	G	L	D	Y	FALSE	WT	T	H	I	N	R
GCWGS-10407	W	8-a	9	PRJNA317462	SAMN13928403	SRR11724768	MSW	Unknown	25-29	Black	Positive	2	32	8	0.008	0.008	4	0.125	Lineage A	11	1588	-	4033	19.018	38	1	1	7	3	100	0	0	FALSE	A	G	G	T	R	G	L	D	H	TRUE	WT	T	H	I	N	R
GCWGS-10408	W	8-a	9	PRJNA317462	SAMN13928404	SRR11724767	Unknown	Unknown	20-24	Black	Negative	1	2	8	0.06	0.03	16	0.5	Lineage A	12	1901	4947	90	34.001	1	11	1	1	3	100	0	0	FALSE	DEL	G	G	A	R	G	L	D	Y	FALSE	WT	T	H	I	N	R
GCWGS-10409	W	8-a	9	PRJNA317462	SAMN13928405	SRR11724766	MSW	Unknown	20-24	Hispanic	Negative	0.125	32	8	0.015	0.008	0.004	0.06	Lineage B	7	1599	11461	520	14.001	130	3	100	100	2	100	0	0	FALSE	A	G	G	T	R	G	L	D	H	FALSE	WT	T	H	I	N	R
GCWGS-10776	W	8-a	10	PRJNA317462	SAMN13975370	SRR11724367	MSW	Unknown	35-39	Black	Negative	0.125	1	8	0.015	0.008	0.004	0.125	Lineage B	0	8122	292	4044	22.001	439	3	100	100	1	100	0	0	FALSE	A	G	G	A	R	G	L	D	Y	FALSE	WT	T	H	I	N	R
GCWGS-10777	W	8-a	10	PRJNA317462	SAMN13975371	SRR11724366	MSM	Unknown	20-24	Asian	Negative	0.125	0.5	4	0.03	0.015	2	0.06	Lineage A	22.3	7827	5465	38	13.001	19	8	1	1	9	100	0	0	FALSE	DEL	G	G	A	R	D	L	D	H	FALSE	2bp	T	H	I	N	R
GCWGS-10778	W	8-a	10	PRJNA317462	SAMN13975372	SRR11724365	MSW	Negative	25-29	Black	Negative	0.125	1	8	0.015	0.004	0.004	0.25	Lineage A	20.1	9363	-	2924	2.001	9	3	100	100	2	100	0	0	FALSE	A	G	G	T	H	G	L	D	H	FALSE	WT	N	R	T	D	Q
GCWGS-10779	W	8-a	10	PRJNA317462	SAMN13975373	SRR11724364	MSW	Unknown	45-49	Hispanic	Negative	0.125	1	8	0.015	0.008	0.004	0.25	Lineage A	20.1	9363	-	2924	2.001	9	3	100	100	2	100	0	0	FALSE	A	G	G	T	H	G	L	D	H	FALSE	WT	N	R	T	D	Q
GCWGS-10780	W	8-a	10	PRJNA317462	SAMN13975374	SRR11724362	MSW	Unknown	45-49	Hispanic	Negative	0.06	0.5	8	0.015	0.002	0.008	0.25	Lineage B	21	13733	18430	3734	15.001	361	100	100	100	2	100	0	0	FALSE	A	G	G	A	R	G	L	N	Y	FALSE	WT	T	H	I	N	R
GCWGS-10990	W	8-a	11	PRJNA317462	SAMN14112410	SRR11728101	MSM	Negative	25-29	White	Negative	0.125	32	16	0.015	0.008	0.004	0.125	Lineage B	7	1599	11461	520	14.001	130	3	100	100	2	100	0	0	FALSE	A	G	G	T	R	G	L	D	H	FALSE	WT	T	H	I	N	R
GCWGS-10991	W	8-a	11	PRJNA317462	SAMN14112411	SRR11728099	MSW	Unknown	25-29	Natv Haw	Negative	0.5	32	8	0.03	0.008	0.004	0.25	Lineage A	14	1893	-	676	9.001	58	3	1	100	2	100	0	0	FALSE	A	G	G	A	R	G	L	N	Y	FALSE	WT	T	H	I	N	R
GCWGS-10995	W	8-a	11	PRJNA317462	SAMN14112415	SRR11728095	MSW	Negative	35-39	Hispanic	Negative	1	4	8	0.125	0.06	16	0.25	Lineage A	12	1901	18492	90	34.001	1	11	1	1	3	100	0	0	FALSE	DEL	G	G	A	R	G	L	D	Y	FALSE	WT	T	H	I	N	R
GCWGS-10996	W	8-a	11	PRJNA317462	SAMN14112416	SRR11728094	Unknown	Unknown	30-34	Asian	Negative	0.125	1	8	0.03	0.008	0.004	0.25	Lineage A	20.1	9363	-	2928	2.001	9	100	100	100	2	100	0	0	FALSE	A	G	G	T	H	G	L	D	H	FALSE	WT	N	R	T	D	Q
GCWGS-10997	W	8-a	11	PRJNA317462	SAMN14112417	SRR11728093	MSW	Unknown	20-24	Black	Negative	0.125	0.25	8	0.015	0.008	0.004	0.125	Lineage B	3	13149	-	2979	2.002	18	6	100	100	2	100	0	0	FALSE	A	G	G	A	R	G	L	N	Y	FALSE	WT	T	H	I	N	R
GCWGS-11282	W	8-a	12	PRJNA317462	SAMN14343258	SRR12612410	MSW	Negative	20-24	White	Negative	0.5	32	8	0.03	0.008	0.004	0.25	Lineage A	14	1893	20491	705	9.001	58	1	1	100	2	100	0	0	FALSE	A	G	G	A	R	G	L	N	Y	FALSE	WT	T	H	I	N	R
GCWGS-11283	W	8-a	12	PRJNA317462	SAMN14343259	SRR12612409	MSM	Unknown	50-54	White	Negative	0.25	1	8	0.015	0.004	4	0.25	Lineage A	18.1	8143	19695	1804	2.002	40	1	100	7	4	100	0	0	FALSE	A	G	G	T	R	G	L	D	H	TRUE	WT	T	H	I	N	R
GCWGS-11284	W	8-a	12	PRJNA317462	SAMN14343260	SRR12612408	MSM	Negative	25-29	Hispanic	Negative	0.25	1	8	0.015	0.008	4	0.25	Lineage A	18.1	8143	-	427	2.002	40	100	100	7	4	100	0	0	FALSE	A	G	G	T	R	G	L	D	H	TRUE	WT	T	H	I	N	R
GCWGS-11286	W	8-a	12	PRJNA317462	SAMN14343262	SRR12612405	MSM	Negative	25-29	Hispanic	Negative	0.25	1	8	0.03	0.008	0.004	0.25	Lineage A	20.1	11428	-	3994	9.001	9	1	1	100	100	100	0	0	FALSE	A	G	G	T	H	G	L	D	H	FALSE	WT	N	R	T	D	Q
GCWGS-14434	W	8-a	12	PRJNA317462	SAMN17298593	SRR16999393	MSM	Unknown	25-29	White	Negative	0.25	0.5	8	0.015	0.004	0.004	0.125	Lineage B	2	12905	20512	2049	2.001	24	3	100	100	2	100	0	0	FALSE	A	G	G	T	R	G	L	D	H	FALSE	WT	T	H	I	N	R
GCWGS-5543	S	4-c	1	PRJNA317462	SAMN11131831	SRR11698319	MSW	Unknown	35-39	White	Negative	0.25	1	8	0.03	0.008	0.004	0.125	Lineage B	10	1584	865	178	14.001	29	1	100	100	7	100	0	0	FALSE	A	G	G	A	R	G	L	D	H	TRUE	WT	T	H	I	N	R
GCWGS-5544	S	4-c	1	PRJNA317462	SAMN11233362	SRR16644009	MSW	Unknown	50-54	Black	Negative	0.25	1	8	0.015	0.008	0.004	0.125	Lineage B	10	1584	865	178	14.001	29	1	100	100	7	100	0	0	FALSE	A	G	G	A	R	G	L	D	H	TRUE	WT	T	H	I	N	R
GCWGS-5545	S	4-c	1	PRJNA317462	SAMN11131832	SRR12611658	MSW	Negative	20-24	Black	Negative	0.25	1	4	0.06	0.015	2	0.03	Lineage A	15	11648	-	165	44.001	16	11	1	1	10	100	0	0	FALSE	DEL	G	G	A	R	G	L	N	Y	FALSE	WT	NF	NF	NF	NF	NF
GCWGS-5546	S	4-c	1	PRJNA317462	SAMN11131833	SRR11698276	MSM	Positive	20-24	Black	Negative	0.5	1	8	0.015	0.008	4	0.125	Lineage A	17.2	10314	12547	1387	5.002	122	14	1	7	3	100	0	0	FALSE	A	G	G	T	R	G	L	D	H	FALSE	WT	T	H	I	N	R
GCWGS-5999	S	4-c	2	PRJNA317462	SAMN11463677	SRR11698336	MSW	Unknown	≤19	White	Negative	0.5	2	8	0.03	0.008	0.004	0.125	Lineage A	0	1580	18461	302	2.001	25	100	100	100	100	100	0	0	FALSE	A	G	G	A	R	D	L	D	H	FALSE	WT	T	H	I	N	R
GCWGS-6000	S	4-c	2	PRJNA317462	SAMN11463678	SRR11698335	MSM	Unknown	20-24	Black	Negative	0.25	32	8	0.015	0.008	0.004	0.125	Lineage B	7	1599	11461	4019	14.001	69	3	100	100	2	100	0	0	FALSE	A	G	G	A	R	G	L	D	Y	FALSE	WT	T	H	I	N	R
GCWGS-6001	S	4-c	2	PRJNA317462	SAMN11463679	SRR11698334	MSM	Positive	30-34	White	Negative	0.25	2	8	0.015	0.008	0.004	0.125	Lineage B	7	1599	14764	520	14.001	130	3	100	100	2	100	0	0	FALSE	A	G	G	T	R	G	L	D	H	FALSE	WT	T	H	I	N	R
GCWGS-6002	S	4-c	2	PRJNA317462	SAMN11463680	SRR11698333	MSW	Unknown	35-39	Black	Negative	0.25	2	4	0.015	0.008	0.004	0.25	Lineage A	20.1	13527	7976	63	2.001	9	1	100	100	100	100	0	0	FALSE	A	G	G	T	H	G	L	D	H	FALSE	WT	N	R	T	D	Q
GCWGS-6003	S	4-c	2	PRJNA317462	SAMN11463681	SRR11698332	MSW	Negative	45-49	Black	Negative	0.125	0.25	4	0.015	0.008	0.002	0.06	Lineage B	9	1585	17951	690	2.002	106	100	100	100	2	100	0	0	FALSE	A	G	G	A	R	G	L	D	H	FALSE	WT	T	H	I	N	R
GCWGS-6312	S	4-c	3	PRJNA317462	SAMN11635092	SRR12611601	MSW	Unknown	≤19	Black	Negative	0.25	0.25	4	0.008	0.004	0.004	0.125	Lineage B	5	1594	228	NEW	1.013	3|5|6*	100	100	100	1	100	0	0	FALSE	A	G	G	A	R	G	L	D	H	TRUE	WT	T	H	I	N	R
GCWGS-6313	S	4-c	3	PRJNA317462	SAMN11635101	SRR11698727	MSW	Unknown	55-59	Black	Negative	0.5	1	4	0.008	0.008	2	0.25	Lineage A	18.1	8143	13966	426	2.002	40	13	100	7	4	100	0	0	FALSE	A	G	G	T	R	G	L	D	H	TRUE	WT	T	H	I	N	R
GCWGS-6314	S	4-c	3	PRJNA317462	SAMN11635102	SRR11698726	MSM	Unknown	35-39	Black	Negative	0.25	1	4	0.015	0.008	0.004	0.25	Lineage A	20.1	11982	20538	63	2.001	9	1	100	100	100	100	0	0	FALSE	A	G	G	T	H	G	L	D	H	FALSE	WT	N	R	T	D	Q
GCWGS-6315	S	4-c	3	PRJNA317462	SAMN11635103	SRR11698693	MSW	Unknown	25-29	Black	Negative	0.5	0.5	8	0.015	0.008	0.004	0.25	Lineage A	19.2	1583	18693	2889	2.001	1	3	1	100	2	100	0	0	FALSE	DEL	G	G	A	R	G	L	D	Y	FALSE	WT	T	H	I	N	R
GCWGS-6316	S	4-c	3	PRJNA317462	SAMN11784709	SRR11698692	MSW	Unknown	35-39	Black	Negative	0.25	1	8	0.015	0.008	0.004	0.5	Lineage A	20.1	13527	7976	63	2.001	9	1	100	100	100	100	0	0	FALSE	A	G	G	T	H	G	L	D	H	FALSE	WT	N	R	T	D	Q
GCWGS-6645	S	4-c	4	PRJNA317462	SAMN12058440	SRR11699175	MSW	Unknown	25-29	Black	Negative	0.25	0.25	4	0.015	0.008	0.004	0.25	Lineage B	5	1594	228	NEW	1.013	3|5|6*	100	100	100	1	100	0	0	FALSE	A	G	G	A	R	G	L	D	H	TRUE	WT	T	H	I	N	R
GCWGS-6925	S	4-c	5	PRJNA317462	SAMN12496994	SRR11699029	MSW	Unknown	20-24	Black	Negative	0.5	1	8	0.015	0.008	0.004	0.5	Lineage A	20.1	11428	18441	392	9.001	9	1	100	100	100	100	0	0	FALSE	A	G	G	T	H	G	L	D	H	FALSE	WT	N	R	T	D	Q
GCWGS-6926	S	4-c	5	PRJNA317462	SAMN12276149	SRR11699028	MSW	Unknown	25-29	Black	Negative	0.5	1	8	0.015	0.008	0.004	0.5	Lineage A	20.1	11428	-	3995	9.001	9	3	100	100	100	100	0	0	FALSE	A	G	G	T	H	G	L	D	H	FALSE	WT	N	R	T	D	Q
GCWGS-6928	S	4-c	5	PRJNA317462	SAMN12276151	SRR12611583	MSW	Unknown	25-29	Black	Negative	0.25	0.25	8	0.015	0.004	0.004	0.06	Lineage B	3	13149	20559	533	2.002	18	3	100	100	2	100	0	0	FALSE	A	G	G	A	R	G	L	N	Y	FALSE	WT	T	H	I	N	R
GCWGS-7130	S	4-c	6	PRJNA317462	SAMN12546558	SRR11698909	MSW	Unknown	40-44	Black	Negative	0.5	0.5	8	0.015	0.008	0.015	0.03	Lineage B	5	1594	228	NEW	1.013	3|5|6*	100	100	100	1	100	0	0	FALSE	A	G	G	A	R	G	L	D	H	TRUE	2bp	T	H	I	N	R
GCWGS-7132	S	4-c	6	PRJNA317462	SAMN12546560	SRR11698908	MSW	Unknown	30-34	Black	Negative	0.06	0.5	2	0.015	0.004	0.004	0.06	Lineage B	5	1594	51	851	1.005	5	100	100	100	1	100	0	0	FALSE	A	G	G	A	R	G	L	D	H	FALSE	WT	T	H	I	N	R
GCWGS-7133	S	4-c	6	PRJNA317462	SAMN12546561	SRR11698907	MSW	Unknown	20-24	Black	Negative	0.25	1	8	0.015	0.008	0.008	0.25	Lineage B	10	1584	865	178	14.001	29	1	100	100	7	100	0	0	FALSE	A	G	G	A	R	G	L	D	H	TRUE	WT	T	H	I	N	R
GCWGS-7134	S	4-c	6	PRJNA317462	SAMN12546562	SRR11698906	MSW	Unknown	25-29	Black	Negative	0.25	0.5	8	0.03	0.008	0.004	0.25	Lineage B	5	1594	356	NEW	1.013	3|5|6*	100	100	100	1	100	0	0	FALSE	A	G	G	A	R	G	L	D	H	TRUE	WT	T	H	I	N	R
GCWGS-8117	S	4-c	7	PRJNA317462	SAMN12821339	SRR11698845	MSW	Unknown	35-39	Black	Negative	0.25	1	8	0.03	0.015	0.004	0.5	Lineage A	20.1	13527	7976	63	2.001	9	1	100	100	100	100	0	0	FALSE	A	G	G	T	H	G	L	D	H	FALSE	WT	N	R	T	D	Q
GCWGS-8118	S	4-c	7	PRJNA317462	SAMN12821340	SRR11698844	MSW	Unknown	≤19	Black	Negative	0.25	0.25	4	0.008	0.004	0.002	0.25	Lineage B	13	10931	8	3175	68.001	19	14	1	100	2	100	0	0	FALSE	DEL	G	G	A	R	D	L	D	H	FALSE	WT	T	H	I	N	R
GCWGS-8119	S	4-c	7	PRJNA317462	SAMN12821341	SRR11698842	MSM	Positive	45-49	Black	Negative	1	1	8	0.015	0.015	8	0.25	Lineage A	17.2	10314	11461	2148	5.002	122	3	1	7	3	100	0	0	FALSE	A	G	G	T	R	G	L	D	H	FALSE	WT	T	H	I	N	R
GCWGS-8120	S	4-c	7	PRJNA317462	SAMN12821342	SRR12611773	MSW	Unknown	25-29	Black	Negative	0.03	0.25	4	0.004	0.001	0.004	0.015	Lineage B	2	12905	-	55	2.001	24	1	100	100	2	100	0	0	FALSE	A	G	G	T	R	G	L	D	H	FALSE	WT	T	H	I	N	R
GCWGS-8121	S	4-c	7	PRJNA317462	SAMN12821343	SRR11698841	MSM	Positive	25-29	White	Negative	0.5	1	4	0.015	0.008	8	1	Lineage A	17.1	7822	14994	1493	5.002	222	14	1	7	3	100	0	0	FALSE	C	G	A	T	R	G	L	D	H	FALSE	WT	N	R	T	D	R
GCWGS-8343	S	4-c	8	PRJNA317462	SAMN12860971	SRR11698694	Unknown	Negative	≤19	Black	Negative	0.25	0.25	4	0.015	0.008	0.002	0.06	Lineage B	5	1594	20599	2905	1.008	137	100	100	100	1	100	0	0	FALSE	G	G	G	A	R	G	L	D	H	FALSE	WT	T	H	I	N	R
GCWGS-8151	S	4-c	8	PRJNA317462	SAMN12821372	SRR11698785	MSW	Positive	20-24	Black	Negative	0.5	2	8	0.015	0.015	0.03	1	Lineage A	20.2	11422	3935	193	2.001	39	11	100	100	100	100	0	0	TRUE	C	G	A	A	R	G	L	N	H	FALSE	WT	N	R	T	D	R
GCWGS-8344	S	4-c	8	PRJNA317462	SAMN12860972	SRR11698661	MSMW	Negative	20-24	Black	Negative	1	0.5	4	0.015	0.015	0.004	0.5	Lineage B	13	10931	-	86	22.001	19	6	1	100	2	100	0	0	FALSE	DEL	G	G	A	R	D	L	D	H	FALSE	WT	T	H	I	N	R
GCWGS-8345	S	4-c	8	PRJNA317462	SAMN12860973	SRR11698660	MSM	Unknown	20-24	Black	Negative	0.25	1	8	0.015	0.008	0.5	0.125	Lineage B	7	1599	14764	3067	14.001	130	3	100	7	2	100	0	0	FALSE	A	G	G	T	R	G	L	D	H	FALSE	WT	T	H	I	N	R
GCWGS-8346	S	4-c	8	PRJNA317462	SAMN12860974	SRR11698659	MSM	Negative	≤19	Hispanic	Negative	0.25	1	8	0.015	0.015	0.5	0.125	Lineage B	7	1599	14764	3067	14.001	130	3	100	7	2	100	0	0	FALSE	A	G	G	T	R	G	L	D	H	FALSE	WT	T	H	I	N	R
GCWGS-8959	S	4-c	9	PRJNA317462	SAMN13191777	SRR11724851	MSW	Unknown	25-29	Black	Negative	0.25	1	16	0.015	0.015	0.004	0.125	Lineage B	10	1584	865	178	14.001	29	1	100	100	7	100	0	0	FALSE	A	G	G	A	R	G	L	D	H	TRUE	WT	T	H	I	N	R
GCWGS-8960	S	4-c	9	PRJNA317462	SAMN13191778	SRR11724849	MSW	Unknown	25-29	Black	Negative	0.25	0.25	4	0.015	0.008	0.002	0.06	Lineage B	13	10931	8	3175	68.001	19	14	1	100	2	100	0	0	FALSE	DEL	G	G	A	R	D	L	D	H	FALSE	2bp	T	H	I	N	R
GCWGS-8961	S	4-c	9	PRJNA317462	SAMN13191779	SRR11724848	MSW	Unknown	25-29	White	Negative	0.25	0.5	4	0.015	0.008	0.004	0.5	Lineage A	20.1	13527	7976	63	2.001	9	1	100	100	100	100	0	0	FALSE	A	G	G	T	H	G	L	D	H	FALSE	WT	N	R	T	D	Q
GCWGS-8962	S	4-c	9	PRJNA317462	SAMN13191780	SRR11724847	MSM	Positive	45-49	Black	Negative	0.5	1	16	0.015	0.015	0.004	0.25	Lineage A	0	1580	18461	302	2.001	25	100	100	100	100	100	0	0	FALSE	A	G	G	A	R	D	L	D	H	FALSE	WT	T	H	I	N	R
GCWGS-8963	S	4-c	9	PRJNA317462	SAMN13191781	SRR11724846	MSW	Positive	≥65	Black	Negative	0.25	16	16	0.015	0.008	0.004	0.125	Lineage B	7	1599	11461	520	14.001	130	3	100	100	2	100	0	0	FALSE	A	G	G	T	R	G	L	D	H	FALSE	WT	T	H	I	N	R
GCWGS-10197	S	4-c	10	PRJNA317462	SAMN13672895	SRR11724198	MSW	Unknown	20-24	Hispanic	Negative	0.125	1	8	0.008	0.008	0.004	0.06	Lineage B	10	1584	865	178	14.001	29	1	100	100	7	100	0	0	FALSE	A	G	G	A	R	G	L	D	H	TRUE	2bp	T	H	I	N	R
GCWGS-10198	S	4-c	10	PRJNA317462	SAMN13672896	SRR12612551	MSW	Unknown	25-29	Black	Negative	0.25	0.5	8	0.015	0.008	0.004	0.125	Lineage B	10	1584	865	178	14.001	29	1	100	100	7	100	0	0	FALSE	A	G	G	A	R	G	L	D	H	TRUE	WT	T	H	I	N	R
GCWGS-10199	S	4-c	10	PRJNA317462	SAMN13672897	SRR11724197	Unknown	Unknown	30-34	Black	Negative	0.25	32	8	0.008	0.008	0.004	0.125	Lineage B	7	1599	19555	520	14.001	130	3	100	100	2	100	0	0	FALSE	A	G	G	T	R	G	L	D	H	FALSE	WT	T	H	I	N	R
GCWGS-10200	S	4-c	10	PRJNA317462	SAMN13672898	SRR11724196	MSW	Unknown	40-44	White	Negative	0.03	0.125	4	0.004	0.002	0.004	0.125	Lineage B	21	6962	-	391	15.001	18	3	100	100	2	100	0	0	FALSE	A	G	G	A	R	G	L	N	Y	FALSE	WT	T	H	I	N	R
GCWGS-10201	S	4-c	10	PRJNA317462	SAMN13672899	SRR11724791	MSW	Unknown	≤19	Black	Negative	0.125	0.125	4	0.008	0.004	0.004	0.06	Lineage B	3	13149	-	893	2.002	18	100	100	100	2	100	0	0	FALSE	A	G	G	A	R	G	L	N	Y	FALSE	WT	T	H	I	N	R
GCWGS-10542	S	4-c	11	PRJNA317462	SAMN13838364	SRR16999513	MSW	Unknown	20-24	Hispanic	Negative	1	2	4	0.03	0.06	8	0.25	Lineage A	15	11648	-	165	44.001	16	11	1	1	10	100	0	0	FALSE	DEL	G	G	A	R	G	L	N	Y	FALSE	WT	T	H	I	N	R
GCWGS-10543	S	4-c	11	PRJNA317462	SAMN13838365	SRR12612881	MSW	Unknown	30-34	Black	Negative	0.125	16	4	0.015	0.008	0.004	0.03	Lineage A	11	1588	-	NEW	19.001	354	100_13	1	100	15	100	0	0	FALSE	A	G	G	T	R	G	L	D	H	FALSE	WT	T	H	I	N	R
GCWGS-10544	S	4-c	11	PRJNA317462	SAMN13838366	SRR12612870	MSW	Unknown	25-29	Black	Negative	0.5	0.5	8	0.015	0.008	0.004	0.5	Lineage A	20.1	11428	18441	392	9.001	9	1	100	100	100	100	0	0	FALSE	A	G	G	T	H	G	L	D	H	FALSE	WT	N	R	T	D	Q
GCWGS-10545	S	4-c	11	PRJNA317462	SAMN13838367	SRR12612859	MSW	Unknown	30-34	Black	Negative	0.125	0.06	4	0.008	0.004	0.004	0.03	Lineage B	5	1594	228	NEW	1.013	3|5|6*	100	100	100	1	100	0	0	FALSE	A	G	G	A	R	G	L	D	H	TRUE	2bp	T	H	I	N	R
GCWGS-10546	S	4-c	11	PRJNA317462	SAMN13838368	SRR12612848	MSW	Unknown	20-24	Black	Negative	0.03	0.06	4	0.004	0.001	0.004	0.06	Lineage B	0	16194	681	4063	100.004	5	14	100	100	100	100	0	0	FALSE	A	G	G	A	R	G	L	D	H	FALSE	WT	T	H	I	N	R
GCWGS-11030	S	4-c	12	PRJNA317462	SAMN14080140	SRR12612533	MSW	Unknown	30-34	Black	Negative	1	2	8	0.015	0.03	0.03	1	Lineage A	20.2	11422	8443	193	2.001	39	11	100	100	100	100	0	0	TRUE	C	G	A	A	R	G	L	N	H	FALSE	WT	N	R	T	D	R
GCWGS-11057	S	4-c	12	PRJNA317462	SAMN14214351	SRR16999556	MSW	Unknown	20-24	Black	Negative	0.25	0.5	8	0.03	0.008	4	0.125	Lineage B	10	1584	865	178	14.001	29	1	100	100	7	100	0	0	FALSE	A	G	G	A	R	G	L	D	H	TRUE	WT	T	H	I	N	R
GCWGS-11031	S	4-c	12	PRJNA317462	SAMN14080141	SRR12612532	MSW	Negative	20-24	Black	Negative	0.5	2	8	0.015	0.03	16	1	Lineage A	20.2	8126	8426	168	2.001	39	11	100	7	4	100	0	0	TRUE	C	G	A	A	R	G	L	N	H	FALSE	WT	N	R	T	D	R
GCWGS-11058	S	4-c	12	PRJNA317462	SAMN14080167	SRR16999555	MSW	Unknown	50-54	Black	Negative	0.125	0.5	4	0.015	0.004	0.5	0.03	Lineage A	18.1	15235	20482	3956	2.002	443	100	100	7	2	100	0	0	FALSE	A	G	G	T	R	G	L	D	H	TRUE	2bp	T	H	I	N	R
GCWGS-10074	W	9-a	1	PRJNA317462	SAMN13918348	SRR11724391	MSM	Negative	20-24	Multi-racial	Positive	4	1	8	0.015	0.008	0.008	0.25	Lineage B	10	1584	26	178	14.001	29	1	100	100	7	100	0	0	FALSE	A	G	G	A	R	G	L	D	H	TRUE	WT	T	H	I	N	R
GCWGS-9952	W	9-a	1	PRJNA317462	SAMN13840156	SRR11724879	MSM	Negative	25-29	Asian	Negative	1	2	8	0.015	0.015	8	2	Lineage A	20.2	9363	19744	168	2.001	39	11	100	7	4	100	0	0	TRUE	C	G	A	A	R	G	L	N	H	FALSE	WT	N	R	T	D	R
GCWGS-10075	W	9-a	1	PRJNA317462	SAMN13918357	SRR11724390	MSW	Negative	25-29	Hispanic	Negative	0.25	1	8	0.015	0.008	0.008	0.25	Lineage B	10	11986	28	178	14.001	29	1	100	100	7	100	0	0	FALSE	A	G	G	A	R	G	L	D	H	TRUE	WT	T	H	I	N	R
GCWGS-9973	W	9-a	1	PRJNA317462	SAMN13840132	SRR11724496	MSW	Negative	30-34	Multi-racial	Negative	1	32	8	0.25	0.06	2	0.25	Lineage A	0	1600	17631	4073	205.001	132	1	1	1	9	100	0	0	FALSE	DEL	G	G	A	R	D	L	D	Y	FALSE	WT	T	H	I	N	R
GCWGS-10076	W	9-a	1	PRJNA317462	SAMN13918366	SRR11724389	MSW	Unknown	60-64	White	Negative	0.5	16	8	0.03	0.015	2	0.125	Lineage A	22.4	1587	18432	1661	2.002	89	3	100	7	4	100	0	0	FALSE	A	G	G	T	R	G	L	D	Y	FALSE	WT	T	H	I	N	R
GCWGS-10083	W	9-a	2	PRJNA317462	SAMN13918358	SRR11724317	MSMW	Negative	30-34	White	Negative	0.5	1	8	0.015	0.008	0.004	0.25	Lineage A	19.1	13536	5985	1617	14.001	1	3	1	100	2	100	0	0	FALSE	DEL	G	G	A	R	G	L	D	Y	FALSE	WT	T	H	I	N	R
GCWGS-10084	W	9-a	2	PRJNA317462	SAMN13918367	SRR11724316	MSW	Negative	25-29	Black	Negative	1	1	8	0.06	0.03	0.004	0.25	Lineage A	14	16162	-	3059	11.001	25	100	100	100	2	100	0	0	FALSE	A	G	G	A	R	D	L	D	H	FALSE	WT	T	H	I	N	R
GCWGS-10085	W	9-a	2	PRJNA317462	SAMN13918305	SRR11724315	MSM	Negative	30-34	Hispanic	Negative	0.25	0.5	8	0.008	0.008	0.004	0.25	Lineage A	19.2	8156	5441	442	2.001	1	1	1	100	2	100	0	0	FALSE	DEL	G	G	A	R	G	L	D	Y	FALSE	WT	T	H	I	N	R
GCWGS-10086	W	9-a	2	PRJNA317462	SAMN13918314	SRR11724314	Unknown	Negative	25-29	Multi-racial	Negative	0.25	1	8	0.008	0.008	0.008	0.25	Lineage B	10	1584	-	178	14.001	29	1	100	100	7	100	0	0	FALSE	A	G	G	A	R	G	L	D	H	TRUE	WT	T	H	I	N	R
GCWGS-10087	W	9-a	2	PRJNA317462	SAMN13918323	SRR11724313	MSW	Negative	50-54	White	Negative	0.5	16	4	0.015	0.008	2	0.06	Lineage A	22.4	1587	18432	1661	2.002	89	3	100	7	4	100	0	0	FALSE	A	G	G	T	R	G	L	D	Y	FALSE	WT	T	H	I	N	R
GCWGS-10094	W	9-a	3	PRJNA317462	SAMN13918315	SRR11724305	MSW	Negative	25-29	Hispanic	Negative	0.25	1	8	0.03	0.015	0.008	0.25	Lineage A	20.1	9363	17635	63	2.001	9	1	100	100	100	100	0	0	FALSE	A	G	G	T	H	G	L	D	H	FALSE	WT	N	R	T	D	Q
GCWGS-10095	W	9-a	3	PRJNA317462	SAMN13918324	SRR11724304	MSM	Negative	25-29	White	Negative	1	1	16	0.015	0.015	4	0.25	Lineage A	17.2	10314	11461	2148	5.002	122	3	1	7	3	100	0	0	FALSE	A	G	G	T	R	G	L	D	H	FALSE	WT	T	H	I	N	R
GCWGS-10096	W	9-a	3	PRJNA317462	SAMN13918333	SRR11724303	MSW	Negative	35-39	Natv Haw	Negative	0.25	16	8	0.015	0.008	2	0.06	Lineage A	22.4	1587	18432	1661	2.002	89	3	100	7	4	100	0	0	FALSE	A	G	G	T	R	G	L	D	Y	FALSE	WT	T	H	I	N	R
GCWGS-10068	W	9-a	3	PRJNA317462	SAMN13918365	SRR11724398	Unknown	Unknown	≤19	Natv Haw	Negative	0.25	1	4	0.015	0.004	0.004	0.125	Lineage A	14	11964	-	1465	1.001	25	100	1	100	2	100	0	0	FALSE	A	G	G	A	R	D	L	D	H	FALSE	WT	T	H	I	N	R
GCWGS-10069	W	9-a	3	PRJNA317462	SAMN13918303	SRR11724397	MSMW	Negative	30-34	Natv Haw	Negative	0.25	1	8	0.015	0.008	0.008	0.25	Lineage B	10	1584	26	178	14.001	29	1	100	100	7	100	0	0	FALSE	A	G	G	A	R	G	L	D	H	TRUE	WT	T	H	I	N	R
GCWGS-9730	W	9-a	4	PRJNA317462	SAMN13840032	SRR16644371	Unknown	Negative	35-39	Natv Haw	Negative	0.25	0.5	8	0.03	0.008	0.004	0.25	Lineage A	20.1	11428	-	392	9.001	9	1	100	100	100	100	0	0	FALSE	A	G	G	T	H	G	L	D	H	FALSE	WT	N	R	T	D	Q
GCWGS-9802	W	9-a	4	PRJNA317462	SAMN13840083	SRR11724593	MSM	Negative	25-29	White	Negative	4	2	8	0.06	0.03	0.015	0.5	Lineage A	16	1579	20650	139	9.001	1	8	1	100	2	100	0	0	FALSE	DEL	G	G	A	R	G	L	D	Y	FALSE	WT	T	H	I	N	R
GCWGS-9796	W	9-a	4	PRJNA317462	SAMN13840077	SRR11724232	MSM	Negative	25-29	White	Negative	1	2	8	0.015	0.015	0.015	0.25	Lineage A	19.1	13536	20649	279	2.002	1	8	1	100	2	100	0	0	FALSE	DEL	G	G	A	R	G	L	D	Y	FALSE	WT	T	H	I	N	R
GCWGS-9731	W	9-a	4	PRJNA317462	SAMN13839975	SRR11724342	Unknown	Negative	30-34	Multi-racial	Negative	0.5	1	8	0.015	0.008	0.004	0.25	Lineage A	20.1	11428	-	392	9.001	9	1	100	100	100	100	0	0	FALSE	A	G	G	T	H	G	L	D	H	FALSE	WT	N	R	T	D	Q
GCWGS-9794	W	9-a	4	PRJNA317462	SAMN13840075	SRR11724234	MSM	Negative	35-39	White	Negative	0.5	1	8	0.03	0.015	0.004	0.25	Lineage A	20.1	11428	-	392	9.001	9	1	100	100	100	100	0	0	FALSE	A	G	G	T	H	G	L	D	H	FALSE	WT	N	R	T	D	Q
GCWGS-9958	W	9-a	5	PRJNA317462	SAMN13840139	SRR11724512	Unknown	Unknown	30-34	Unknown	Negative	0.5	1	8	0.015	0.008	0.008	0.25	Lineage B	10	11986	28	178	14.001	29	1	100	100	7	100	0	0	FALSE	A	G	G	A	R	G	L	D	H	TRUE	WT	T	H	I	N	R
GCWGS-9963	W	9-a	5	PRJNA317462	SAMN13840113	SRR11724507	MSW	Negative	35-39	Natv Haw	Negative	0.5	1	4	0.015	0.004	0.004	0.25	Lineage A	14	11964	-	1465	1.001	25	100	1	100	2	100	0	0	FALSE	A	G	G	A	R	D	L	D	H	FALSE	WT	T	H	I	N	R
GCWGS-9964	W	9-a	5	PRJNA317462	SAMN13840122	SRR11724506	MSM	Negative	35-39	Hispanic	Negative	0.5	1	8	0.015	0.004	0.008	0.25	Lineage B	10	11986	28	178	14.001	29	1	100	100	7	100	0	0	FALSE	A	G	G	A	R	G	L	D	H	TRUE	WT	T	H	I	N	R
GCWGS-9972	W	9-a	5	PRJNA317462	SAMN13840123	SRR11724497	MSMW	Negative	25-29	Multi-racial	Negative	0.5	1	8	0.03	0.004	0.004	0.25	Lineage B	10	1584	17658	178	14.001	29	1	100	100	7	100	0	0	FALSE	A	G	G	A	R	G	L	D	H	TRUE	WT	T	H	I	N	R
GCWGS-9970	W	9-a	5	PRJNA317462	SAMN13840176	SRR11724499	MSM	Negative	30-34	Black	Negative	0.5	1	8	0.015	0.008	0.008	0.5	Lineage A	20.1	11428	-	392	9.001	9	1	100	100	100	100	0	0	FALSE	A	G	G	T	H	G	L	D	H	FALSE	WT	N	R	T	D	Q
GCWGS-9738	W	9-a	6	PRJNA317462	SAMN13840033	SRR11724335	MSW	Negative	20-24	Black	Positive	16	32	8	0.015	0.008	2	0.125	Lineage A	22.4	1587	-	3959	2.002	451	100	100	7	4	100	0	0	FALSE	A	G	A	T	R	G	L	D	Y	FALSE	WT	T	H	I	N	R
GCWGS-9766	W	9-a	6	PRJNA317462	SAMN13840047	SRR11724329	MSM	Negative	20-24	Asian	Negative	2	2	8	0.03	0.03	0.015	1	Lineage A	16	1579	5	139	9.001	1	8	1	100	2	100	0	0	FALSE	DEL	G	G	A	R	G	L	D	Y	FALSE	WT	T	H	I	N	R
GCWGS-9739	W	9-a	6	PRJNA317462	SAMN13839976	SRR11724334	Unknown	Negative	25-29	Hispanic	Negative	2	2	8	0.03	0.03	0.015	0.5	Lineage A	16	12093	-	139	9.001	1	8	1	100	2	100	0	0	FALSE	DEL	G	G	A	R	G	L	D	Y	FALSE	WT	T	H	I	N	R
GCWGS-9740	W	9-a	6	PRJNA317462	SAMN13839985	SRR11724333	Unknown	Negative	25-29	Hispanic	Positive	64	1	8	0.008	0.004	4	0.25	Lineage A	18.2	8143	13279	436	2.002	40	100	100	7	3	100	0	0	FALSE	A	G	G	T	R	G	L	D	H	TRUE	WT	T	H	I	N	R
GCWGS-9799	W	9-a	7	PRJNA317462	SAMN13840080	SRR11724228	Unknown	Negative	45-49	Multi-racial	Positive	64	1	8	0.008	0.008	8	0.5	Lineage A	18.2	8143	13279	436	2.002	40	100	100	7	3	100	0	0	FALSE	A	G	G	T	R	G	L	D	H	TRUE	WT	T	H	I	N	R
GCWGS-9800	W	9-a	7	PRJNA317462	SAMN13840081	SRR11724595	MSM	Negative	40-44	Multi-racial	Negative	1	1	8	0.015	0.015	8	0.25	Lineage A	17.2	10314	641	1824	5.002	122	13	1	7	3	100	0	0	FALSE	A	G	G	T	R	G	L	D	H	FALSE	WT	T	H	I	N	R
GCWGS-9772	W	9-a	7	PRJNA317462	SAMN13840053	SRR11724258	MSW	Negative	25-29	Natv Haw	Negative	1	1	8	0.06	0.03	0.008	0.25	Lineage A	14	16162	-	3059	11.001	25	100	100	100	2	100	0	0	FALSE	A	G	G	A	R	D	L	D	H	FALSE	WT	T	H	I	N	R
GCWGS-9771	W	9-a	7	PRJNA317462	SAMN13840052	SRR11724259	MSM	Negative	30-34	Hispanic	Negative	0.06	0.25	8	0.002	0.001	0.004	0.25	Lineage B	21	6962	20648	3734	15.001	361	100	100	100	2	100	0	0	FALSE	A	G	G	A	R	G	L	N	Y	FALSE	WT	T	H	I	N	R
GCWGS-9790	W	9-a	7	PRJNA317462	SAMN13840071	SRR11724238	MSW	Negative	30-34	Asian	Negative	0.5	1	8	0.008	0.008	0.008	0.25	Lineage B	10	1584	26	178	14.001	29	1	100	100	7	100	0	0	FALSE	A	G	G	A	R	G	L	D	H	TRUE	WT	T	H	I	N	R
GCWGS-10337	W	9-a	8	PRJNA317462	SAMN13976904	SRR11724787	Unknown	Unknown	20-24	Natv Haw	Negative	0.25	1	8	0.03	0.015	0.004	0.25	Lineage A	20.1	15446	-	NEW	2.001	9	63	100	100	100	100	0	0	FALSE	A	G	G	T	H	G	L	D	H	FALSE	WT	N	R	T	D	Q
GCWGS-10339	W	9-a	8	PRJNA317462	SAMN13976906	SRR11724783	Unknown	Unknown	25-29	Natv Haw	Negative	0.25	0.25	8	0.015	0.008	0.008	0.25	Lineage B	3	7359	6811	231	2.002	42	100	100	10	2	100	0	0	FALSE	A	G	G	T	R	G	L	D	H	FALSE	WT	T	H	I	N	R
GCWGS-10342	W	9-a	8	PRJNA317462	SAMN13976909	SRR11724780	MSM	Positive	55-59	Asian	Positive	64	1	8	0.015	0.008	4	0.25	Lineage A	18.2	8143	18360	2982	2.002	40	3	1	7	3	100	0	0	FALSE	A	G	G	T	R	G	L	D	H	TRUE	WT	T	H	I	N	R
GCWGS-11176	W	9-a	9	PRJNA317462	SAMN14544040	SRR12612458	MSW	Unknown	≥65	White	Positive	32	0.5	8	0.015	0.008	0.004	0.125	Lineage A	0	11431	-	3960	2.008	54	13	100	100	1	100	0	0	FALSE	A	G	G	T	R	G	L	D	H	FALSE	WT	T	H	I	N	R
GCWGS-11177	W	9-a	9	PRJNA317462	SAMN14544041	SRR12612457	MSM	Unknown	35-39	Asian	Negative	0.5	32	8	0.015	0.008	2	0.125	Lineage A	22.4	1587	-	1661	2.002	89	3	100	7	4	100	0	0	FALSE	A	G	G	T	R	G	L	D	Y	FALSE	WT	T	H	I	N	R
GCWGS-11170	W	9-a	9	PRJNA317462	SAMN14170561	SRR12612465	MSW	Negative	20-24	Unknown	Negative	0.25	0.5	4	0.008	0.004	0.004	0.03	Lineage A	20.1	9363	-	4015	14.001	9	35	100	100	100	100	0	0	FALSE	A	G	G	T	H	G	L	D	H	FALSE	2bp	N	R	T	D	Q
GCWGS-12036	W	9-a	10	PRJNA317462	SAMN14835673	SRR16999367	MSW	Unknown	40-44	Unknown	Positive	32	16	4	0.015	0.004	4	0.06	Lineage A	0	11956	-	4059	69.005	57	14	100	7	20	100	0	0	FALSE	A	G	G	A	R	G	L	D	H	FALSE	WT	T	H	I	N	R
GCWGS-12037	W	9-a	10	PRJNA317462	SAMN14835674	SRR16999366	MSM	Negative	55-59	Unknown	Negative	2	1	8	0.015	0.015	4	0.25	Lineage A	17.2	10314	19194	3990	5.012	122	3	1	7	3	100	0	0	FALSE	A	G	G	T	R	G	L	D	H	FALSE	WT	T	H	I	N	R
GCWGS-12040	W	9-a	10	PRJNA317462	SAMN14835677	SRR16999365	MSW	Negative	30-34	Unknown	Positive	64	1	8	0.015	0.008	4	0.25	Lineage A	18.1	8143	569	2991	2.002	40	13	1	7	4	100	0	0	FALSE	A	G	G	T	R	G	L	D	H	TRUE	WT	T	H	I	N	R
GCWGS-12042	W	9-a	10	PRJNA317462	SAMN14835679	SRR16999364	Unknown	Unknown	20-24	Black	Negative	0.5	1	8	0.015	0.008	0.008	0.25	Lineage B	10	1584	865	178	14.001	29	1	100	100	7	100	0	0	FALSE	A	G	G	A	R	G	L	D	H	TRUE	WT	T	H	I	N	R
GCWGS-12043	W	9-a	10	PRJNA317462	SAMN14835680	SRR16999363	MSW	Unknown	≥65	Unknown	Negative	0.25	1	4	0.015	0.008	0.004	0.06	Lineage A	20.1	9363	-	63	2.001	9	1	100	100	100	100	0	0	FALSE	A	G	G	T	H	G	L	D	H	FALSE	2bp	N	R	T	D	Q
GCWGS-11595	W	9-a	11	PRJNA317462	SAMN14544045	SRR12612358	MSW	Unknown	30-34	Unknown	Negative	0.5	1	8	0.015	0.008	0.008	0.25	Lineage A	20.1	15446	-	NEW	2.001	9	63	100	100	100	100	0	0	FALSE	A	G	G	T	H	G	L	D	H	FALSE	WT	N	R	T	D	Q
GCWGS-11596	W	9-a	11	PRJNA317462	SAMN14544046	SRR12612357	MSW	Unknown	35-39	Asian	Negative	0.5	1	8	0.015	0.015	0.008	0.03	Lineage A	20.1	9363	20500	860	14.001	9	1	100	100	100	100	0	0	FALSE	A	G	G	T	H	G	L	D	H	FALSE	2bp	N	R	T	D	Q
GCWGS-11597	W	9-a	11	PRJNA317462	SAMN14544047	SRR12612356	MSW	Unknown	35-39	Asian	Positive	64	1	8	0.008	0.004	4	0.25	Lineage A	18.2	8143	-	436	2.002	40	100	100	7	3	100	0	0	FALSE	A	G	G	T	R	G	L	D	H	TRUE	WT	T	H	I	N	R
GCWGS-11598	W	9-a	11	PRJNA317462	SAMN14544048	SRR12612355	MSMW	Negative	20-24	White	Negative	1	2	8	0.015	0.015	8	2	Lineage A	20.2	9363	12302	168	2.001	39	11	100	7	4	100	0	0	TRUE	C	G	A	A	R	G	L	N	H	FALSE	WT	N	R	T	D	R
GCWGS-11599	W	9-a	11	PRJNA317462	SAMN14544049	SRR12612354	MSMW	Negative	20-24	Unknown	Negative	0.25	1	8	0.03	0.004	0.008	0.25	Lineage A	20.1	9363	654	3172	63.001	9	1	100	100	100	100	0	0	FALSE	A	G	G	T	H	G	L	D	H	FALSE	WT	N	R	T	D	Q
GCWGS-11707	W	9-a	12	PRJNA317462	SAMN14588939	SRR12612299	MSM	Negative	20-24	Unknown	Negative	0.5	1	8	0.015	0.008	4	0.25	Lineage A	18.2	13526	9918	436	2.002	40	100	100	7	3	100	0	0	FALSE	A	G	G	T	R	G	L	D	H	TRUE	WT	T	H	I	N	R
GCWGS-11713	W	9-a	12	PRJNA317462	SAMN14588945	SRR12612889	Unknown	Unknown	30-34	Unknown	Negative	1	1	8	0.03	0.015	0.008	0.25	Lineage A	19.1	13536	15070	4016	14.001	11	13	1	100	2	100	0	0	FALSE	A	G	G	T	R	G	L	D	H	FALSE	WT	T	H	I	N	R
GCWGS-11720	W	9-a	12	PRJNA317462	SAMN14588952	SRR12612884	MSM	Negative	20-24	Unknown	Negative	0.25	1	8	0.015	0.008	0.008	0.25	Lineage B	10	11986	28	178	14.001	29	1	100	100	7	100	0	0	FALSE	A	G	G	A	R	G	L	D	H	TRUE	WT	T	H	I	N	R
GCWGS-11706	W	9-a	12	PRJNA317462	SAMN14588938	SRR12612300	MSM	Negative	35-39	Unknown	Negative	1	1	8	0.015	0.008	4	0.25	Lineage A	17.2	10314	13476	1824	5.002	122	13	1	7	3	100	0	0	FALSE	A	G	G	T	R	G	L	D	H	FALSE	WT	T	H	I	N	R
GCWGS-11714	W	9-a	12	PRJNA317462	SAMN14588946	SRR12612888	MSM	Unknown	25-29	Unknown	Negative	0.25	32	8	0.015	0.008	0.008	0.125	Lineage B	7	1599	645	520	14.001	130	3	100	100	2	100	0	0	FALSE	A	G	G	T	R	G	L	D	H	FALSE	WT	T	H	I	N	R
GCWGS-5361	MW	5-d	1	PRJNA317462	SAMN11038167	SRR11698602	MSW	Negative	20-24	Black	Negative	1	1	4	0.06	0.06	0.004	0.25	Lineage A	14	1893	18447	142	9.001	25	1	1	100	2	100	0	0	FALSE	A	G	G	A	R	D	L	D	H	FALSE	WT	T	H	I	N	R
GCWGS-5362	MW	5-d	1	PRJNA317462	SAMN11038168	SRR11699151	MSW	Negative	50-54	Black	Negative	0.25	64	8	0.015	0.008	0.004	0.125	Lineage B	7	1599	11461	520	14.001	130	3	100	100	2	100	0	0	FALSE	A	G	G	T	R	G	L	D	H	FALSE	WT	T	H	I	N	R
GCWGS-5363	MW	5-d	1	PRJNA317462	SAMN11038169	SRR11699036	MSW	Negative	30-34	White	Negative	1	2	4	0.03	0.06	0.004	0.25	Lineage A	14	1893	18447	142	9.001	25	1	1	100	2	100	0	0	FALSE	A	G	G	A	R	D	L	D	H	FALSE	WT	T	H	I	N	R
GCWGS-5537	MW	5-d	1	PRJNA317462	SAMN11131827	SRR11698832	MSW	Unknown	25-29	Black	Negative	0.125	16	2	0.008	0.004	2	0.03	Lineage B	22.2	12548	8327	229	2.002	10	100	100	1	3	100	0	0	FALSE	A	G	G	T	R	G	L	D	H	FALSE	WT	T	H	I	N	R
GCWGS-5667	MW	5-d	2	PRJNA317462	SAMN11288775	SRR11699058	MSM	Positive	35-39	Black	Negative	1	2	8	0.015	0.015	4	0.125	Lineage A	17.2	10314	11461	2148	5.002	122	3	1	7	3	100	0	0	FALSE	A	G	G	T	R	G	L	D	H	FALSE	WT	T	H	I	N	R
GCWGS-5668	MW	5-d	2	PRJNA317462	SAMN11288776	SRR11699047	MSW	Negative	20-24	Black	Negative	0.25	0.5	4	0.03	0.008	0.004	0.125	Lineage B	3	7359	-	3937	2.002	15	100	100	10	2	100	0	0	FALSE	A	G	G	A	R	G	L	D	Y	FALSE	WT	T	H	I	N	R
GCWGS-5669	MW	5-d	2	PRJNA317462	SAMN11288777	SRR12611631	MSW	Negative	25-29	Black	Negative	0.25	0.5	8	0.015	0.004	0.004	0.125	Lineage B	21	15233	-	3127	22.001	161	100	100	100	2	100	0	0	FALSE	A	G	G	A	R	G	L	N	Y	FALSE	WT	T	H	I	N	R
GCWGS-5670	MW	5-d	2	PRJNA317462	SAMN11288778	SRR11699035	MSW	Negative	30-34	Black	Negative	0.125	0.125	4	0.015	0.004	0.002	0.125	Lineage B	0	1590	11314	3097	19.001	15	100	100	100	2	100	0	0	FALSE	A	G	G	A	R	G	L	D	Y	FALSE	WT	T	H	I	N	R
GCWGS-5671	MW	5-d	2	PRJNA317462	SAMN11288779	SRR11699024	MSW	Negative	≤19	Black	Negative	0.5	1	8	0.03	0.03	0.125	0.125	Lineage A	16	13413	8271	3033	9.001	105	5	100	7	2	100	0	0	FALSE	A	G	G	T	R	D	L	D	H	FALSE	WT	T	H	I	N	R
GCWGS-6250	MW	5-d	3	PRJNA317462	SAMN11581175	SRR11698740	MSMW	Negative	30-34	Black	Negative	0.25	2	8	0.015	0.008	0.004	0.06	Lineage A	16	13413	-	2976	2.002	105	1	100	100	2	100	0	0	FALSE	A	G	G	T	R	D	L	D	H	FALSE	WT	T	H	I	N	R
GCWGS-6251	MW	5-d	3	PRJNA317462	SAMN11581176	SRR11698739	MSW	Unknown	20-24	Black	Negative	0.5	0.5	4	0.008	0.008	0.004	0.125	Lineage B	0	1918	238	239	22.001	25	100	100	100	1	100	0	0	FALSE	A	G	G	A	R	D	L	D	H	FALSE	WT	T	H	I	N	R
GCWGS-6252	MW	5-d	3	PRJNA317462	SAMN11581177	SRR11698738	MSW	Negative	25-29	Black	Negative	0.25	32	4	0.008	0.004	4	0.03	Lineage B	22.2	12548	8327	229	2.002	10	100	100	1	3	100	0	0	FALSE	A	G	G	T	R	G	L	D	H	FALSE	WT	T	H	I	N	R
GCWGS-6253	MW	5-d	3	PRJNA317462	SAMN11581178	SRR11698737	MSW	Unknown	30-34	Black	Negative	0.25	32	8	0.015	0.008	0.008	0.06	Lineage B	7	1599	11461	520	14.001	130	3	100	100	2	100	0	0	FALSE	A	G	G	T	R	G	L	D	H	FALSE	WT	T	H	I	N	R
GCWGS-6587	MW	5-d	4	PRJNA317462	SAMN12002548	SRR11699179	MSW	Unknown	≤19	Black	Negative	0.5	1	8	0.008	0.008	2	0.25	Lineage A	18.1	15247	13966	426	2.002	40	13	100	7	4	100	0	0	FALSE	A	G	G	T	R	G	L	D	H	TRUE	WT	T	H	I	N	R
GCWGS-6588	MW	5-d	4	PRJNA317462	SAMN12002549	SRR16643904	MSW	Negative	40-44	Black	Negative	0.25	0.25	8	0.008	0.004	0.004	0.25	Lineage A	19.2	8156	5441	442	2.001	1	1	1	100	2	100	0	0	FALSE	DEL	G	G	A	R	G	L	D	Y	FALSE	WT	T	H	I	N	R
GCWGS-6589	MW	5-d	4	PRJNA317462	SAMN12002550	SRR11699178	MSW	Negative	25-29	Black	Negative	1	2	8	0.015	0.015	0.008	0.125	Lineage A	17.2	16199	20533	3985	5.002	122	3	1	100	2	100	0	0	FALSE	A	G	G	T	R	G	L	D	H	FALSE	WT	T	H	I	N	R
GCWGS-6590	MW	5-d	4	PRJNA317462	SAMN12002551	SRR11699177	MSM	Negative	25-29	Black	Negative	0.03	0.5	4	0.002	0.001	0.004	0.125	Lineage B	21	6962	25	3734	15.001	361	100	100	100	2	100	0	0	FALSE	A	G	G	A	R	G	L	N	Y	FALSE	WT	T	H	I	N	R
GCWGS-6591	MW	5-d	4	PRJNA317462	SAMN12002552	SRR11699176	MSW	Unknown	20-24	Black	Negative	0.25	1	4	0.06	0.015	4	0.06	Lineage A	12	1901	1407	NEW	34.001	1	11	1	1	3	61	0	0	FALSE	DEL	G	G	A	R	G	L	D	Y	FALSE	2bp	T	H	I	N	R
GCWGS-6891	MW	5-d	5	PRJNA317462	SAMN12231143	SRR11699053	MSW	Negative	30-34	Black	Negative	1	1	4	0.06	0.03	0.004	0.125	Lineage A	14	1893	18447	142	9.001	25	1	1	100	2	100	0	0	FALSE	A	G	G	A	R	D	L	D	H	FALSE	WT	T	H	I	N	R
GCWGS-6892	MW	5-d	5	PRJNA317462	SAMN12231144	SRR11699052	MSW	Unknown	45-49	Black	Negative	0.25	1	4	0.06	0.008	4	0.06	Lineage A	12	1901	1407	NEW	34.001	1	11	1	1	3	61	0	0	FALSE	DEL	G	G	A	R	G	L	D	Y	FALSE	2bp	T	H	I	N	R
GCWGS-6893	MW	5-d	5	PRJNA317462	SAMN12231145	SRR11699051	MSW	Negative	30-34	Black	Negative	0.25	32	8	0.015	0.004	0.004	0.06	Lineage B	7	1599	11461	520	14.001	130	3	100	100	2	100	0	0	FALSE	A	G	G	T	R	G	L	D	H	FALSE	WT	T	H	I	N	R
GCWGS-6894	MW	5-d	5	PRJNA317462	SAMN12231146	SRR11699050	MSW	Negative	20-24	Black	Negative	0.125	0.25	4	0.008	0.002	0.004	0.03	Lineage B	5	1594	25	20	1.001	5	100	100	100	1	100	0	0	FALSE	A	G	G	A	R	G	L	D	H	FALSE	WT	T	H	I	N	R
GCWGS-6895	MW	5-d	5	PRJNA317462	SAMN12231147	SRR11699049	MSW	Negative	25-29	Black	Negative	1	1	8	0.06	0.015	0.004	0.125	Lineage A	14	1893	18447	142	9.001	25	1	1	100	2	100	0	0	FALSE	A	G	G	A	R	D	L	D	H	FALSE	WT	T	H	I	N	R
GCWGS-7087	MW	5-d	6	PRJNA317462	SAMN12497033	SRR11698956	MSW	Negative	30-34	Black	Negative	0.25	1	8	0.125	0.015	4	0.06	Lineage A	12	1901	1407	NEW	34.001	1	11	1	1	3	61	0	0	FALSE	DEL	G	G	A	R	G	L	D	Y	FALSE	2bp	T	H	I	N	R
GCWGS-7088	MW	5-d	6	PRJNA317462	SAMN12497034	SRR11698955	MSW	Negative	30-34	Black	Negative	0.5	0.25	8	0.015	0.008	0.004	0.25	Lineage A	19.2	8156	16283	442	2.001	1	1	1	100	2	100	0	0	FALSE	DEL	G	G	A	R	G	L	D	Y	FALSE	WT	T	H	I	N	R
GCWGS-7089	MW	5-d	6	PRJNA317462	SAMN12583072	SRR11698954	MSW	Negative	25-29	Black	Negative	0.125	0.5	4	0.015	0.004	0.004	0.125	Lineage B	2	12905	-	3917	2.001	24	1	100	100	2	62	0	0	FALSE	A	G	G	T	R	G	L	D	H	FALSE	WT	T	H	I	N	R
GCWGS-7090	MW	5-d	6	PRJNA317462	SAMN12497035	SRR11698953	MSM	Negative	40-44	Hispanic	Negative	0.5	1	8	0.06	0.015	0.004	1	Lineage A	20.2	9363	-	213	2.001	39	1	100	100	100	100	0	0	TRUE	C	G	A	A	R	G	L	N	H	FALSE	WT	N	R	T	D	R
GCWGS-7091	MW	5-d	6	PRJNA317462	SAMN12497036	SRR11698952	MSW	Negative	20-24	Black	Negative	0.5	0.25	8	0.015	0.008	0.004	0.25	Lineage A	19.2	8156	16283	442	2.001	1	1	1	100	2	100	0	0	FALSE	DEL	G	G	A	R	G	L	D	Y	FALSE	WT	T	H	I	N	R
GCWGS-8013	MW	5-d	7	PRJNA317462	SAMN12767835	SRR11698232	MSW	Negative	40-44	Black	Negative	0.25	1	4	0.015	0.008	2	0.25	Lineage A	18.1	15247	13966	426	2.002	40	13	100	7	4	100	0	0	FALSE	A	G	G	T	R	G	L	D	H	TRUE	WT	T	H	I	N	R
GCWGS-8014	MW	5-d	7	PRJNA317462	SAMN12767836	SRR12611788	MSW	Negative	25-29	Black	Negative	0.25	0.125	2	0.03	0.008	0.002	0.03	Lineage A	16	1601	17724	3037	9.001	105	14	1	100	2	100	0	0	FALSE	A	G	G	T	R	D	L	D	H	FALSE	WT	T	H	I	N	R
GCWGS-8015	MW	5-d	7	PRJNA317462	SAMN12767837	SRR12611787	MSW	Negative	35-39	Black	Negative	0.125	0.25	4	0.008	0.004	0.002	0.125	Lineage B	2	12905	-	3917	2.001	24	1	100	100	2	62	0	0	FALSE	A	G	G	T	R	G	L	D	H	FALSE	WT	T	H	I	N	R
GCWGS-8016	MW	5-d	7	PRJNA317462	SAMN12767838	SRR11698231	MSW	Negative	20-24	Black	Negative	0.25	1	4	0.03	0.015	0.004	0.5	Lineage A	20.1	13527	-	63	2.001	9	1	100	100	100	100	0	0	FALSE	A	G	G	T	H	G	L	D	H	FALSE	WT	N	R	T	D	Q
GCWGS-8361	MW	5-d	8	PRJNA317462	SAMN12860989	SRR11698645	MSW	Unknown	40-44	Black	Negative	0.25	1	8	0.015	0.008	0.004	0.25	Lineage A	20.1	11428	4244	63	2.001	9	1	100	100	100	100	0	0	FALSE	A	G	G	T	H	G	L	D	H	FALSE	WT	N	R	T	D	Q
GCWGS-8362	MW	5-d	8	PRJNA317462	SAMN12860990	SRR11698644	MSW	Unknown	25-29	Black	Negative	0.25	32	8	0.015	0.004	0.002	0.06	Lineage B	8	16204	-	4017	14.001	25	100	100	100	1	100	0	0	FALSE	A	G	G	A	R	D	L	D	H	FALSE	WT	T	H	I	N	R
GCWGS-8363	MW	5-d	8	PRJNA317462	SAMN12860991	SRR11698643	MSW	Negative	40-44	Black	Negative	0.25	1	8	0.03	0.008	0.004	0.5	Lineage A	20.1	11428	20600	63	2.001	9	1	100	100	100	100	0	0	FALSE	A	G	G	T	H	G	L	D	H	FALSE	WT	N	R	T	D	Q
GCWGS-8364	MW	5-d	8	PRJNA317462	SAMN12860992	SRR11698642	MSW	Negative	40-44	Black	Negative	0.25	1	8	0.03	0.008	0.004	0.25	Lineage A	20.1	11428	4244	63	2.001	9	1	100	100	100	100	0	0	FALSE	A	G	G	T	H	G	L	D	H	FALSE	WT	N	R	T	D	Q
GCWGS-8365	MW	5-d	8	PRJNA317462	SAMN12860993	SRR11698641	MSW	Negative	50-54	Black	Negative	0.25	32	8	0.015	0.008	4	0.06	Lineage B	8	13541	231	3130	22.001	10	100	100	1	3	100	0	0	FALSE	A	G	G	T	R	G	L	D	H	FALSE	WT	T	H	I	N	R
GCWGS-9220	MW	5-d	9	PRJNA317462	SAMN13320634	SRR11724453	MSMW	Negative	20-24	Black	Negative	0.5	1	8	0.03	0.004	0.004	2	Lineage A	20.2	8134	18293	211	2.001	39	100	100	100	100	100	0	0	TRUE	C	G	A	A	R	G	L	N	H	FALSE	WT	T	H	I	D	R
GCWGS-9221	MW	5-d	9	PRJNA317462	SAMN13320635	SRR11724452	MSW	Negative	45-49	Black	Negative	0.125	0.5	4	0.015	0.015	2	0.03	Lineage A	11	8783	20621	3101	19.001	24	1	1	7	15	100	0	0	FALSE	A	G	G	T	R	G	L	D	H	FALSE	WT	T	H	I	N	R
GCWGS-9222	MW	5-d	9	PRJNA317462	SAMN13320636	SRR11724695	MSMW	Negative	20-24	Black	Negative	0.25	1	8	0.015	0.015	0.004	0.25	Lineage A	20.1	11428	20456	63	2.001	9	1	100	100	100	100	0	0	FALSE	A	G	G	T	H	G	L	D	H	FALSE	WT	N	R	T	D	Q
GCWGS-8981	MW	5-d	9	PRJNA317462	SAMN13191799	SRR11724759	MSMW	Negative	≤19	Black	Negative	0.25	32	4	0.015	0.008	0.004	0.125	Lineage B	7	1599	11461	520	14.001	130	3	100	100	2	100	0	0	FALSE	A	G	G	T	R	G	L	D	H	FALSE	WT	T	H	I	N	R
GCWGS-8982	MW	5-d	9	PRJNA317462	SAMN13191800	SRR11724758	MSMW	Negative	40-44	White	Negative	0.25	0.25	4	0.008	0.004	0.004	0.06	Lineage A	16	13413	-	2976	2.002	105	1	100	100	2	100	0	0	FALSE	A	G	G	T	R	D	L	D	H	FALSE	WT	T	H	I	N	R
GCWGS-9839	MW	5-d	10	PRJNA317462	SAMN13513436	SRR12611649	MSW	Negative	≤19	Black	Negative	0.25	0.5	4	0.03	0.015	0.004	0.25	Lineage A	20.1	11428	20600	63	2.001	9	1	100	100	100	100	0	0	FALSE	A	G	G	T	H	G	L	D	H	FALSE	WT	N	R	T	D	Q
GCWGS-9840	MW	5-d	10	PRJNA317462	SAMN13513437	SRR12611648	MSW	Negative	20-24	Black	Negative	1	0.5	8	0.03	0.03	0.002	0.125	Lineage A	16	13413	-	3050	9.001	15	100	100	100	2	100	0	0	FALSE	A	G	G	A	R	G	L	D	Y	FALSE	WT	T	H	I	N	R
GCWGS-9841	MW	5-d	10	PRJNA317462	SAMN13513438	SRR11724567	MSW	Negative	25-29	Black	Negative	0.25	0.5	8	0.125	0.015	2	0.06	Lineage A	12	1901	1407	NEW	34.001	1	11	1	1	3	1|5|10*	0	0	FALSE	DEL	G	G	A	R	G	L	D	Y	FALSE	2bp	T	H	I	N	R
GCWGS-9842	MW	5-d	10	PRJNA317462	SAMN13513439	SRR11724566	MSW	Negative	30-34	White	Negative	0.5	0.25	8	0.125	0.03	0.002	0.06	Lineage B	9	8154	18134	3908	19.017	11	100	100	100	2	100	0	0	FALSE	A	G	G	T	R	G	L	D	H	FALSE	WT	T	H	I	N	R
GCWGS-9843	MW	5-d	10	PRJNA317462	SAMN13513440	SRR12611646	MSW	Negative	40-44	Black	Negative	0.06	0.125	4	0.008	0.004	0.002	0.06	Lineage B	3	1596	2597	307	15.001	3	1	100	100	2	100	0	0	FALSE	A	G	G	A	R	G	L	D	H	FALSE	WT	T	H	I	N	R
GCWGS-10195	MW	5-d	11	PRJNA317462	SAMN13672900	SRR12612562	MSW	Negative	40-44	Black	Negative	0.25	0.5	8	0.015	0.004	8	0.5	Lineage A	18.1	8143	20454	2933	2.001	40	3	100	7	3	100	0	0	FALSE	A	G	G	T	R	G	L	D	H	TRUE	WT	T	H	I	N	R
GCWGS-10196	MW	5-d	11	PRJNA317462	SAMN13672901	SRR11724199	MSM	Negative	45-49	White	Negative	1	2	8	0.03	0.03	8	1	Lineage A	20.2	9363	14512	168	2.001	39	11	100	7	4	100	0	0	TRUE	C	G	A	A	R	G	L	N	H	FALSE	WT	N	R	T	D	R
GCWGS-10234	MW	5-d	11	PRJNA317462	SAMN13672930	SRR12612418	MSW	Negative	40-44	Black	Negative	0.5	0.5	4	0.06	0.008	0.004	0.25	Lineage A	20.1	11428	4244	63	2.001	9	1	100	100	100	100	0	0	FALSE	A	G	G	T	H	G	L	D	H	FALSE	WT	N	R	T	D	Q
GCWGS-10235	MW	5-d	11	PRJNA317462	SAMN13672931	SRR11724789	MSW	Negative	40-44	Black	Negative	0.25	0.5	4	0.008	0.004	0.002	0.03	Lineage A	20.1	11428	20456	63	2.001	9	1	100	100	100	100	0	0	FALSE	A	G	G	T	H	G	L	D	H	FALSE	2bp	N	R	T	D	Q
GCWGS-10236	MW	5-d	11	PRJNA317462	SAMN13672932	SRR12612407	MSW	Negative	25-29	Black	Negative	0.25	0.5	4	0.015	0.008	0.004	0.125	Lineage B	10	1584	865	178	14.001	29	1	100	100	7	100	0	0	FALSE	A	G	G	A	R	G	L	D	H	TRUE	WT	T	H	I	N	R
GCWGS-10918	MW	5-d	12	PRJNA317462	SAMN13975304	SRR12612550	MSW	Negative	35-39	Black	Negative	0.25	8	4	0.015	0.008	0.004	0.03	Lineage A	0	11184	16969	NEW	2.001	441	3	100	100	100	100	0	0	FALSE	A	G	G	A	R	G	L	D	H	FALSE	WT	T	H	I	N	R
GCWGS-10920	MW	5-d	12	PRJNA317462	SAMN13975306	SRR12612549	MSW	Negative	40-44	Black	Negative	0.25	0.25	4	0.03	0.015	0.004	0.06	Lineage B	21	15233	-	3127	22.001	161	100	100	100	2	100	0	0	FALSE	A	G	G	A	R	G	L	N	Y	FALSE	WT	T	H	I	N	R
GCWGS-10921	MW	5-d	12	PRJNA317462	SAMN13975307	SRR12612548	MSW	Negative	25-29	Black	Negative	0.25	0.5	8	0.015	0.008	0.004	0.03	Lineage A	20.1	11428	20456	63	2.001	9	1	100	100	100	100	0	0	FALSE	A	G	G	T	H	G	L	D	H	FALSE	2bp	N	R	T	D	Q
GCWGS-10922	MW	5-d	12	PRJNA317462	SAMN13975308	SRR12612547	MSM	Negative	25-29	Hispanic	Negative	0.25	0.25	8	0.015	0.008	4	0.06	Lineage A	18.2	8143	18360	2982	2.002	40	3	1	7	3	100	0	0	FALSE	A	G	G	T	R	G	L	D	H	TRUE	WT	T	H	I	N	R
GCWGS-6039	S	4-d	1	PRJNA317462	SAMN11637259	SRR16644563	MSW	Negative	25-29	Black	Negative	0.125	0.25	16	0.008	0.004	0.004	0.125	Lineage B	9	8154	-	4039	22.001	57	100	100	100	2	100	0	0	FALSE	A	G	G	A	R	G	L	D	H	FALSE	2bp	T	H	I	N	R
GCWGS-6040	S	4-d	1	PRJNA317462	SAMN11811039	SRR16644561	MSW	Negative	≥65	Black	Negative	0.25	1	16	0.015	0.008	4	0.25	Lineage A	18.2	13526	20528	436	2.002	40	100	100	7	3	100	0	0	FALSE	A	G	G	T	R	G	L	D	H	TRUE	WT	T	H	I	N	R
GCWGS-6041	S	4-d	1	PRJNA317462	SAMN11811040	SRR16644560	MSW	Negative	30-34	Black	Negative	0.125	0.06	2	0.015	0.008	0.004	0.015	Lineage B	0	1918	19988	239	22.001	25	100	100	100	1	100	0	0	FALSE	A	G	G	A	R	D	L	D	H	FALSE	WT	T	H	I	N	R
GCWGS-6042	S	4-d	1	PRJNA317462	SAMN11811041	SRR16644559	MSW	Negative	30-34	Black	Negative	0.25	0.5	8	0.008	0.004	2	0.125	Lineage A	18.1	15443	5624	NEW	2.002	5	13_100	100	7	4	100	0	0	FALSE	A	G	G	A	R	G	L	D	H	FALSE	WT	T	H	I	N	R
GCWGS-6043	S	4-d	1	PRJNA317462	SAMN11811042	SRR16644558	MSW	Negative	20-24	Black	Negative	0.03	0.125	1	0.015	0.008	0.008	0.015	Lineage A	22.3	1904	-	1329	13.001	19	100	1	1	9	100	0	0	FALSE	DEL	G	G	A	R	D	L	D	H	FALSE	2bp	T	H	I	N	R
GCWGS-6424	S	4-d	2	PRJNA317462	SAMN12587550	SRR16644082	MSW	Negative	20-24	Black	Negative	0.25	0.5	8	0.008	0.004	0.004	0.25	Lineage B	0	8149	-	4040	22.001	104	3	10	100	7	100	0	0	FALSE	A	G	G	A	R	G	L	D	H	TRUE	WT	T	H	I	N	R
GCWGS-6425	S	4-d	2	PRJNA317462	SAMN12587551	SRR16644081	MSW	Negative	≤19	Black	Negative	0.5	1	8	0.03	0.015	0.002	1	Lineage B	13	10931	8	3175	68.001	19	14	1	100	2	100	0	0	FALSE	DEL	G	G	A	R	D	L	D	H	FALSE	WT	T	H	I	N	R
GCWGS-6426	S	4-d	2	PRJNA317462	SAMN12587552	SRR16644076	MSW	Negative	25-29	Black	Negative	0.5	1	8	0.03	0.015	0.004	0.5	Lineage A	14	1893	-	3043	9.001	25	1	100	100	2	100	0	0	FALSE	A	G	G	A	R	D	L	D	H	FALSE	WT	T	H	I	N	R
GCWGS-6427	S	4-d	2	PRJNA317462	SAMN12587553	SRR16643917	MSW	Negative	20-24	Black	Negative	0.5	1	8	0.03	0.015	0.004	0.5	Lineage A	14	1893	-	3043	9.001	25	1	100	100	2	100	0	0	FALSE	A	G	G	A	R	D	L	D	H	FALSE	WT	T	H	I	N	R
GCWGS-6428	S	4-d	2	PRJNA317462	SAMN12142978	SRR16643915	MSW	Negative	20-24	Black	Negative	0.25	0.5	4	0.03	0.015	0.002	0.06	Lineage A	14	1893	17697	4070	202.001	25	4	1	100	2	100	0	0	FALSE	A	G	G	A	R	D	L	D	H	FALSE	2bp	T	H	I	N	R
GCWGS-6811	S	4-d	3	PRJNA317462	SAMN12545785	SRR16643990	MSW	Negative	≤19	Black	Negative	1	1	8	0.015	0.015	0.004	0.5	Lineage B	13	10931	8	4058	68.001	19	14	1	100	2	60	0	0	FALSE	DEL	G	G	A	R	D	L	D	H	FALSE	WT	T	H	I	N	R
GCWGS-6812	S	4-d	3	PRJNA317462	SAMN12545786	SRR16643989	MSW	Negative	55-59	White	Negative	0.125	1	8	0.008	0.004	8	0.25	Lineage A	18.2	13526	20528	436	2.002	40	100	100	7	3	100	0	0	FALSE	A	G	G	T	R	G	L	D	H	TRUE	WT	T	H	I	N	R
GCWGS-6813	S	4-d	3	PRJNA317462	SAMN12601215	SRR16643988	MSM	Negative	25-29	Black	Negative	1	1	8	0.015	0.015	8	0.5	Lineage A	17.2	11706	20117	3976	5.002	40	13	1	7	3	100	0	0	FALSE	A	G	G	T	R	G	L	D	H	TRUE	WT	T	H	I	N	R
GCWGS-6814	S	4-d	3	PRJNA317462	SAMN12601216	SRR16643987	MSW	Negative	≤19	Black	Negative	1	0.5	8	0.015	0.015	0.004	0.5	Lineage B	13	10931	508	4035	22.001	19	6	1	100	56	100	0	0	FALSE	DEL	G	G	A	R	D	L	D	H	FALSE	WT	T	H	I	N	R
GCWGS-6815	S	4-d	3	PRJNA317462	SAMN12601217	SRR16644701	MSW	Negative	25-29	Black	Positive	64	1	8	0.008	0.008	2	0.03	Lineage A	18.1	8143	569	426	2.002	40	13	100	7	4	100	0	0	FALSE	A	G	G	T	R	G	L	D	H	TRUE	4bp	T	H	I	N	R
GCWGS-7328	S	4-d	4	PRJNA317462	SAMN12610015	SRR16644601	MSW	Negative	25-29	Black	Negative	1	0.5	4	0.03	0.015	0.004	0.5	Lineage B	13	10931	508	4035	22.001	19	6	1	100	56	100	0	0	FALSE	DEL	G	G	A	R	D	L	D	H	FALSE	WT	T	H	I	N	R
GCWGS-7329	S	4-d	4	PRJNA317462	SAMN12610016	SRR16644600	MSW	Negative	25-29	Black	Negative	0.25	1	8	0.015	0.008	8	0.25	Lineage A	18.2	13526	9918	436	2.002	40	100	100	7	3	100	0	0	FALSE	A	G	G	T	R	G	L	D	H	TRUE	WT	T	H	I	N	R
GCWGS-7330	S	4-d	4	PRJNA317462	SAMN12610017	SRR16644599	MSM	Negative	20-24	Black	Negative	0.25	1	8	0.015	0.008	0.004	0.5	Lineage A	20.1	11428	-	392	9.001	9	1	100	100	100	100	0	0	FALSE	A	G	G	T	H	G	L	D	H	FALSE	WT	N	R	T	D	Q
GCWGS-7332	S	4-d	4	PRJNA317462	SAMN12610019	SRR16644596	MSM	Negative	25-29	Black	Negative	0.125	32	8	0.015	0.008	0.004	0.125	Lineage B	7	1599	645	520	14.001	130	3	100	100	2	100	0	0	FALSE	A	G	G	T	R	G	L	D	H	FALSE	WT	T	H	I	N	R
GCWGS-7546	S	4-d	5	PRJNA317462	SAMN12708670	SRR16644110	MSW	Negative	35-39	Black	Positive	8	1	8	0.015	0.008	0.004	0.5	Lineage B	10	11418	-	178	14.001	29	1	100	100	7	100	0	0	FALSE	A	G	G	A	R	G	L	D	H	TRUE	WT	T	H	I	N	R
GCWGS-7547	S	4-d	5	PRJNA317462	SAMN12708671	SRR16644109	MSW	Negative	20-24	Black	Negative	2	0.5	8	0.015	0.004	0.004	0.25	Lineage B	2	12905	18456	2049	2.001	24	3	100	100	2	100	0	0	FALSE	A	G	G	T	R	G	L	D	H	FALSE	WT	T	H	I	N	R
GCWGS-7548	S	4-d	5	PRJNA317462	SAMN12739113	SRR16644108	MSW	Unknown	25-29	Black	Positive	64	1	8	0.015	0.008	2	0.25	Lineage A	18.1	8143	340	426	2.002	40	13	100	7	4	100	0	0	FALSE	A	G	G	T	R	G	L	D	H	TRUE	WT	T	H	I	N	R
GCWGS-7549	S	4-d	5	PRJNA317462	SAMN12708672	SRR16644107	MSW	Negative	20-24	Black	Negative	1	2	16	0.125	0.06	0.008	0.5	Lineage A	14	1893	-	3043	9.001	25	1	100	100	2	100	0	0	FALSE	A	G	G	A	R	D	L	D	H	FALSE	WT	T	H	I	N	R
GCWGS-7550	S	4-d	5	PRJNA317462	SAMN12739114	SRR16644106	MSW	Negative	20-24	Black	Positive	64	1	8	0.015	0.008	4	0.5	Lineage A	18.1	8143	340	426	2.002	40	13	100	7	4	100	0	0	FALSE	A	G	G	T	R	G	L	D	H	TRUE	WT	T	H	I	N	R
GCWGS-7675	S	4-d	6	PRJNA317462	SAMN12718974	SRR16644307	MSM	Negative	25-29	Black	Negative	0.25	64	16	0.03	0.015	0.008	0.125	Lineage B	7	1599	645	520	14.001	130	3	100	100	2	100	0	0	FALSE	A	G	G	T	R	G	L	D	H	FALSE	WT	T	H	I	N	R
GCWGS-7676	S	4-d	6	PRJNA317462	SAMN12830889	SRR16644306	MSW	Negative	20-24	Black	Negative	0.25	0.5	16	0.03	0.015	0.008	0.25	Lineage A	19.2	8156	20581	982	2.017	1	3	1	100	2	100	0	0	FALSE	DEL	G	G	A	R	G	L	D	Y	FALSE	WT	T	H	I	N	R
GCWGS-7677	S	4-d	6	PRJNA317462	SAMN12718975	SRR16644305	MSW	Negative	45-49	Black	Negative	0.125	1	8	0.03	0.015	4	0.125	Lineage A	18.1	16156	-	4051	44.001	5	13	100	7	4	100	0	0	FALSE	A	G	G	A	R	G	L	D	H	FALSE	WT	T	H	I	N	R
GCWGS-7678	S	4-d	6	PRJNA317462	SAMN12718976	SRR16644304	MSW	Unknown	25-29	Black	Negative	0.25	2	16	0.03	0.015	0.004	0.125	Lineage A	16	1601	18478	1281	9.001	105	100	100	100	2	100	0	0	FALSE	A	G	G	T	R	D	L	D	H	FALSE	WT	T	H	I	N	R
GCWGS-7679	S	4-d	6	PRJNA317462	SAMN12718977	SRR16644303	MSW	Negative	20-24	Black	Negative	0.5	0.5	16	0.03	0.015	0.004	0.25	Lineage A	19.2	8156	20581	982	2.017	1	3	1	100	2	100	0	0	FALSE	DEL	G	G	A	R	G	L	D	Y	FALSE	WT	T	H	I	N	R
GCWGS-8246	S	4-d	7	PRJNA317462	SAMN12875884	SRR16644157	MSW	Negative	25-29	Black	Positive	4	1	8	0.015	0.008	0.004	0.06	Lineage B	10	11418	-	178	14.001	29	1	100	100	7	100	0	0	FALSE	A	G	G	A	R	G	L	D	H	TRUE	2bp	T	H	I	N	R
GCWGS-8247	S	4-d	7	PRJNA317462	SAMN12875885	SRR16644156	MSM	Negative	25-29	Black	Negative	0.25	1	8	0.008	0.004	0.002	0.03	Lineage A	14	1893	-	3043	9.001	25	1	100	100	2	100	0	0	FALSE	A	G	G	A	R	D	L	D	H	FALSE	2bp	T	H	I	N	R
GCWGS-8248	S	4-d	7	PRJNA317462	SAMN12875886	SRR16644155	MSW	Negative	20-24	Black	Negative	0.25	64	8	0.015	0.008	0.004	0.125	Lineage B	7	1599	645	520	14.001	130	3	100	100	2	100	0	0	FALSE	A	G	G	T	R	G	L	D	H	FALSE	WT	T	H	I	N	R
GCWGS-8249	S	4-d	7	PRJNA317462	SAMN12875887	SRR16644153	MSW	Negative	25-29	Black	Negative	1	2	8	0.06	0.015	2	0.25	Lineage A	11	8133	-	1369	19.001	24	3	1	7	15	100	0	0	FALSE	A	G	G	T	R	G	L	D	H	FALSE	WT	T	H	I	N	R
GCWGS-8250	S	4-d	7	PRJNA317462	SAMN12875888	SRR16644152	MSW	Negative	20-24	Black	Negative	0.5	1	4	0.03	0.008	0.002	0.5	Lineage B	13	10931	8	3175	68.001	19	14	1	100	2	100	0	0	FALSE	DEL	G	G	A	R	D	L	D	H	FALSE	WT	T	H	I	N	R
GCWGS-9277	S	4-d	8	PRJNA317462	SAMN13446582	SRR16644546	MSW	Negative	30-34	Black	Negative	1	1	4	0.125	0.125	0.008	0.25	Lineage A	14	1893	17697	4070	202.001	25	4	1	100	2	100	0	0	FALSE	A	G	G	A	R	D	L	D	H	FALSE	WT	T	H	I	N	R
GCWGS-9278	S	4-d	8	PRJNA317462	SAMN13446583	SRR16644545	MSW	Negative	35-39	Black	Negative	0.25	0.25	8	0.03	0.015	0.008	0.25	Lineage B	3	13149	14766	533	2.002	18	3	100	100	2	100	0	0	FALSE	A	G	G	A	R	G	L	N	Y	FALSE	WT	T	H	I	N	R
GCWGS-9279	S	4-d	8	PRJNA317462	SAMN13446584	SRR16644544	MSMW	Negative	20-24	Black	Negative	0.5	2	16	0.03	0.015	0.015	1	Lineage A	20.1	16201	20386	4010	9.011	9	10	100	100	100	100	0	0	FALSE	A	G	G	T	H	G	L	D	H	FALSE	WT	N	R	T	D	Q
GCWGS-9280	S	4-d	8	PRJNA317462	SAMN13446585	SRR16644543	MSW	Negative	20-24	Black	Negative	0.25	1	16	0.015	0.008	8	0.06	Lineage A	18.2	13526	20009	436	2.002	40	100	100	7	3	100	0	0	FALSE	A	G	G	T	R	G	L	D	H	TRUE	2bp	T	H	I	N	R
GCWGS-9281	S	4-d	8	PRJNA317462	SAMN13446592	SRR16644542	MSW	Negative	30-34	Black	Negative	1	1	4	0.125	0.125	0.004	0.25	Lineage A	14	1893	17697	4070	202.001	25	4	1	100	2	100	0	0	FALSE	A	G	G	A	R	D	L	D	H	FALSE	WT	T	H	I	N	R
GCWGS-10362	S	4-d	9	PRJNA317462	SAMN13896488	SRR16999619	MSW	Negative	25-29	Other	Negative	0.25	1	8	0.03	0.015	0.004	0.125	Lineage A	16	1590	20463	3046	9.001	105	6	100	100	2	100	0	0	FALSE	A	G	G	T	R	D	L	D	H	FALSE	WT	T	H	I	N	R
GCWGS-10363	S	4-d	9	PRJNA317462	SAMN13896489	SRR16999618	MSW	Negative	60-64	Black	Negative	0.25	32	8	0.03	0.008	2	0.125	Lineage A	11	1588	9276	53	19.001	38	1	1	7	15	100	0	0	FALSE	A	G	G	T	R	G	L	D	H	TRUE	WT	T	H	I	N	R
GCWGS-10364	S	4-d	9	PRJNA317462	SAMN13896490	SRR16999617	MSW	Negative	30-34	Black	Negative	0.25	0.5	4	0.008	0.004	0.004	0.125	Lineage B	0	8149	-	4040	22.001	104	3	10	100	7	100	0	0	FALSE	A	G	G	A	R	G	L	D	H	TRUE	WT	T	H	I	N	R
GCWGS-10365	S	4-d	9	PRJNA317462	SAMN13896491	SRR16999616	MSW	Negative	30-34	Amer Ind	Negative	0.25	32	8	0.015	0.008	1	0.125	Lineage A	11	1588	9276	53	19.001	38	1	1	7	15	100	0	0	FALSE	A	G	G	T	R	G	L	D	H	TRUE	WT	T	H	I	N	R
GCWGS-10366	S	4-d	9	PRJNA317462	SAMN13896492	SRR16999615	MSW	Negative	25-29	Black	Positive	64	0.5	8	0.015	0.008	4	0.06	Lineage A	18.2	13526	19973	436	2.002	40	100	100	7	3	100	0	0	FALSE	A	G	G	T	R	G	L	D	H	TRUE	2bp	T	H	I	N	R
GCWGS-10746	S	4-d	10	PRJNA317462	SAMN13957828	SRR16999594	MSW	Negative	≤19	Black	Positive	64	1	8	0.015	0.008	4	0.03	Lineage A	18.1	8143	569	426	2.002	40	13	100	7	4	100	0	0	FALSE	A	G	G	T	R	G	L	D	H	TRUE	4bp	T	H	I	N	R
GCWGS-10747	S	4-d	10	PRJNA317462	SAMN13957829	SRR16999593	MSW	Negative	20-24	Black	Negative	0.25	32	8	0.03	0.015	0.008	0.125	Lineage B	7	1599	11461	520	14.001	130	3	100	100	2	100	0	0	FALSE	A	G	G	T	R	G	L	D	H	FALSE	WT	T	H	I	N	R
GCWGS-10748	S	4-d	10	PRJNA317462	SAMN13957830	SRR16999592	MSM	Unknown	25-29	Black	Negative	0.25	0.5	8	0.015	0.008	0.008	0.125	Lineage B	10	1584	9096	NEW	14.001	321	100	100	100	7	100	0	0	FALSE	A	G	G	A	R	G	L	D	H	FALSE	WT	T	H	I	N	R
GCWGS-10749	S	4-d	10	PRJNA317462	SAMN13975344	SRR16999591	MSW	Negative	25-29	Black	Negative	0.125	0.5	8	0.008	0.004	8	0.25	Lineage A	18.2	8143	865	534	2.002	40	1	100	7	3	100	0	0	FALSE	A	G	G	T	R	G	L	D	H	TRUE	WT	T	H	I	N	R
GCWGS-10750	S	4-d	10	PRJNA317462	SAMN13975345	SRR16999590	MSW	Negative	20-24	Black	Positive	2	1	8	0.015	0.004	0.004	0.06	Lineage B	10	11418	-	178	14.001	29	1	100	100	7	100	0	0	FALSE	A	G	G	A	R	G	L	D	H	TRUE	2bp	T	H	I	N	R
GCWGS-10950	S	4-d	11	PRJNA317462	SAMN14078980	SRR16999481	MSW	Negative	30-34	Black	Positive	64	1	8	0.015	0.008	4	0.5	Lineage A	18.1	8143	340	426	2.002	40	13	100	7	4	100	0	0	FALSE	A	G	G	T	R	G	L	D	H	TRUE	WT	T	H	I	N	R
GCWGS-10951	S	4-d	11	PRJNA317462	SAMN14078981	SRR16999480	MSW	Negative	20-24	Black	Negative	0.06	0.5	8	0.002	0.001	0.004	0.25	Lineage B	21	6962	-	NEW	170.002	361	100	100	100	2	100	0	0	FALSE	A	G	G	A	R	G	L	N	Y	FALSE	WT	T	H	I	N	R
GCWGS-10952	S	4-d	11	PRJNA317462	SAMN14078982	SRR16999479	MSW	Negative	20-24	Black	Negative	1	1	8	0.125	0.06	0.004	0.25	Lineage A	14	1893	17697	4070	202.001	25	4	1	100	2	100	0	0	FALSE	A	G	G	A	R	D	L	D	H	FALSE	WT	T	H	I	N	R
GCWGS-6030	MW	7-a	1	PRJNA317462	SAMN11811030	SRR16644035	MSM	Negative	30-34	Black	Negative	0.5	2	16	0.015	0.015	0.008	0.25	Lineage A	0	1580	2493	883	2.001	9	8	100	100	100	100	0	0	FALSE	A	G	G	T	H	G	L	D	H	FALSE	WT	T	H	I	N	R
GCWGS-6031	MW	7-a	1	PRJNA317462	SAMN11811031	SRR16644024	MSW	Negative	30-34	Black	Negative	0.25	0.5	8	0.015	0.008	2	0.125	Lineage A	11	1588	8288	1369	19.001	24	3	1	7	15	100	0	0	FALSE	A	G	G	T	R	G	L	D	H	FALSE	WT	T	H	I	N	R
GCWGS-6032	MW	7-a	1	PRJNA317462	SAMN11811032	SRR16644570	MSW	Negative	35-39	Hispanic	Negative	0.125	32	4	0.004	0.002	0.004	0.125	Lineage B	8	11967	4406	169	22.001	25	1	100	100	1	100	0	0	FALSE	A	G	G	A	R	D	L	D	H	FALSE	WT	T	H	I	N	R
GCWGS-6033	MW	7-a	1	PRJNA317462	SAMN11811033	SRR16644568	MSW	Negative	20-24	Black	Negative	0.5	16	8	0.008	0.004	0.25	0.25	Lineage B	8	10932	17727	3107	22.001	25	100	100	1	1	100	0	0	FALSE	A	G	G	A	R	D	L	D	H	FALSE	WT	T	H	I	N	R
GCWGS-6406	MW	7-a	2	PRJNA317462	SAMN12587535	SRR16644077	MSW	Negative	25-29	Black	Negative	0.5	16	8	0.015	0.008	0.004	0.25	Lineage B	8	10932	20540	239	22.001	25	100	100	100	1	100	0	0	FALSE	A	G	G	A	R	D	L	D	H	FALSE	WT	T	H	I	N	R
GCWGS-6407	MW	7-a	2	PRJNA317462	SAMN12587536	SRR16644322	MSW	Negative	≥65	Black	Negative	2	4	16	0.03	0.03	16	0.5	Lineage A	0	1901	-	177	12.004	1	8	1	1	3	100	0	0	FALSE	DEL	G	G	A	R	G	L	D	Y	FALSE	WT	T	H	I	N	R
GCWGS-6408	MW	7-a	2	PRJNA317462	SAMN12587537	SRR16644093	MSMW	Negative	20-24	Black	Negative	0.5	1	16	0.03	0.015	0.008	0.25	Lineage A	16	13413	20527	3949	2.002	105	12	100	100	2	100	0	0	FALSE	A	G	G	T	R	D	L	D	H	FALSE	WT	T	H	I	N	R
GCWGS-6409	MW	7-a	2	PRJNA317462	SAMN12587538	SRR16644092	MSW	Negative	20-24	Black	Negative	0.25	1	8	0.03	0.015	0.004	1	Lineage A	20.1	13292	9208	439	2.001	9	1	100	100	1	100	0	0	FALSE	A	G	G	T	H	G	L	D	H	FALSE	WT	N	R	T	D	Q
GCWGS-6410	MW	7-a	2	PRJNA317462	SAMN12587539	SRR16644091	MSW	Negative	40-44	Black	Negative	0.5	2	8	0.03	0.03	8	0.5	Lineage A	15	7363	17932	165	44.001	16	11	1	1	10	100	0	0	FALSE	DEL	G	G	A	R	G	L	N	Y	FALSE	WT	T	H	I	N	R
GCWGS-6791	MW	7-a	3	PRJNA317462	SAMN12545765	SRR16644010	MSW	Negative	30-34	Black	Negative	0.03	0.25	8	0.004	0.001	0.004	0.25	Lineage B	21	6962	2514	391	15.001	18	3	100	100	2	100	0	0	FALSE	A	G	G	A	R	G	L	N	Y	FALSE	WT	T	H	I	N	R
GCWGS-6792	MW	7-a	3	PRJNA317462	SAMN12545766	SRR16644008	MSW	Negative	25-29	Black	Negative	1	1	8	0.03	0.015	0.008	0.25	Lineage A	0	1580	20555	883	2.001	9	8	100	100	100	100	0	0	FALSE	A	G	G	T	H	G	L	D	H	FALSE	WT	T	H	I	N	R
GCWGS-6793	MW	7-a	3	PRJNA317462	SAMN12545767	SRR16644007	MSM	Negative	45-49	White	Positive	64	0.5	8	0.015	0.008	4	0.25	Lineage A	18.1	8143	-	426	2.002	40	13	100	7	4	100	0	0	FALSE	A	G	G	T	R	G	L	D	H	TRUE	WT	T	H	I	N	R
GCWGS-6794	MW	7-a	3	PRJNA317462	SAMN12545768	SRR16644006	MSW	Negative	55-59	Black	Negative	4	2	16	0.06	0.03	16	0.5	Lineage A	0	1901	18459	177	12.004	1	8	1	1	3	100	0	0	FALSE	DEL	G	G	A	R	G	L	D	Y	FALSE	WT	T	H	I	N	R
GCWGS-6795	MW	7-a	3	PRJNA317462	SAMN12545769	SRR16644005	MSW	Negative	20-24	White	Negative	1	0.5	4	0.06	0.015	0.004	0.25	Lineage B	13	10931	8	3175	68.001	19	14	1	100	2	100	0	0	FALSE	DEL	G	G	A	R	D	L	D	H	FALSE	WT	T	H	I	N	R
GCWGS-7309	MW	7-a	4	PRJNA317462	SAMN12609997	SRR16644237	MSW	Negative	25-29	Black	Negative	0.03	1	16	0.008	0.004	0.004	0.25	Lineage B	21	6962	2514	391	15.001	18	3	100	100	2	100	0	0	FALSE	A	G	G	A	R	G	L	N	Y	FALSE	WT	T	H	I	N	R
GCWGS-7310	MW	7-a	4	PRJNA317462	SAMN12609998	SRR16644235	MSW	Negative	≤19	Black	Negative	0.5	1	8	0.03	0.015	8	0.25	Lineage A	12	7371	18480	387	5.002	15	100	1	1	3	100	0	0	FALSE	A	G	G	A	R	G	L	D	Y	FALSE	WT	T	H	I	N	R
GCWGS-7311	MW	7-a	4	PRJNA317462	SAMN12609999	SRR16644234	MSW	Negative	30-34	Asian	Negative	0.5	32	8	0.015	0.008	0.03	0.25	Lineage B	8	11967	9394	3108	22.001	25	1	100	22	1	100	0	0	FALSE	A	G	G	A	R	D	L	D	H	FALSE	WT	T	H	I	N	R
GCWGS-7312	MW	7-a	4	PRJNA317462	SAMN12610000	SRR16644233	MSW	Negative	≤19	Black	Negative	1	2	8	0.03	0.015	8	0.5	Lineage A	12	1901	11086	1058	5.002	38	3	1	1	3	100	0	0	FALSE	A	G	G	T	R	G	L	D	H	TRUE	WT	T	H	I	N	R
GCWGS-7313	MW	7-a	4	PRJNA317462	SAMN12610001	SRR16644232	MSW	Negative	35-39	Black	Negative	0.25	0.5	8	0.015	0.008	0.004	1	Lineage A	20.2	11422	6453	211	2.001	39	100	100	100	100	100	0	0	TRUE	C	G	A	A	R	G	L	N	H	FALSE	WT	N	R	T	D	R
GCWGS-7509	MW	7-a	5	PRJNA317462	SAMN12708635	SRR16644115	MSW	Negative	45-49	Black	Negative	0.25	1	8	0.015	0.008	0.004	0.5	Lineage A	20.1	9363	-	301	2.001	9	3	100	100	100	100	0	0	FALSE	A	G	G	T	H	G	L	D	H	FALSE	WT	N	R	T	D	Q
GCWGS-7510	MW	7-a	5	PRJNA317462	SAMN12708636	SRR16644114	MSW	Negative	40-44	Black	Negative	0.5	1	16	0.015	0.008	0.004	0.25	Lineage A	0	1580	20573	2565	2.001	9	17	100	100	100	100	0	0	FALSE	A	G	G	T	H	G	L	D	H	FALSE	WT	T	H	I	N	R
GCWGS-7511	MW	7-a	5	PRJNA317462	SAMN12708637	SRR16644494	MSMW	Negative	20-24	Black	Positive	64	1	8	0.015	0.008	2	0.25	Lineage A	18.1	8143	5624	426	2.002	40	13	100	7	4	100	0	0	FALSE	A	G	G	T	R	G	L	D	H	TRUE	WT	T	H	I	N	R
GCWGS-7512	MW	7-a	5	PRJNA317462	SAMN12708638	SRR16644493	MSW	Negative	25-29	Black	Negative	0.25	1	8	0.015	0.008	0.004	0.5	Lineage A	20.1	9363	20469	301	2.001	9	3	100	100	100	100	0	0	FALSE	A	G	G	T	H	G	L	D	H	FALSE	WT	N	R	T	D	Q
GCWGS-7513	MW	7-a	5	PRJNA317462	SAMN12708639	SRR16644492	MSW	Negative	30-34	Black	Negative	0.015	0.125	2	0.002	0.001	0.002	0.06	Lineage B	21	6962	2514	391	15.001	18	3	100	100	2	100	0	0	FALSE	A	G	G	A	R	G	L	N	Y	FALSE	WT	T	H	I	N	R
GCWGS-7651	MW	7-a	6	PRJNA317462	SAMN12718952	SRR16644096	MSW	Negative	60-64	Black	Negative	0.25	1	16	0.03	0.015	0.004	1	Lineage A	20.2	9363	16206	2885	2.001	39	3	100	100	100	100	0	0	TRUE	C	G	A	A	R	G	L	N	H	FALSE	WT	T	H	I	D	R
GCWGS-7652	MW	7-a	6	PRJNA317462	SAMN12718953	SRR16644094	MSW	Negative	≤19	Black	Negative	2	2	16	0.03	0.03	8	0.5	Lineage A	12	1901	11086	1058	5.002	38	3	1	1	3	100	0	0	FALSE	A	G	G	T	R	G	L	D	H	TRUE	WT	T	H	I	N	R
GCWGS-7653	MW	7-a	6	PRJNA317462	SAMN12718954	SRR16644321	MSMW	Negative	45-49	Black	Negative	0.25	1	8	0.015	0.008	0.004	0.5	Lineage A	20.1	9363	-	301	2.001	9	3	100	100	100	100	0	0	FALSE	A	G	G	T	H	G	L	D	H	FALSE	WT	N	R	T	D	Q
GCWGS-7654	MW	7-a	6	PRJNA317462	SAMN12718955	SRR16644320	MSW	Negative	20-24	Black	Negative	1	2	16	0.03	0.015	4	0.5	Lineage A	12	1901	-	3006	5.002	38	1	1	1	3	100	0	0	FALSE	A	G	G	T	R	G	L	D	H	TRUE	WT	T	H	I	N	R
GCWGS-7655	MW	7-a	6	PRJNA317462	SAMN12718956	SRR16644319	MSW	Negative	20-24	Black	Negative	0.25	32	16	0.015	0.008	0.5	0.25	Lineage B	8	10932	20578	3107	22.001	25	100	100	1	1	100	0	0	FALSE	A	G	G	A	R	D	L	D	H	FALSE	WT	T	H	I	N	R
GCWGS-8236	MW	7-a	7	PRJNA317462	SAMN12860806	SRR16644646	MSW	Negative	20-24	Black	Negative	0.25	0.5	8	0.008	0.004	0.5	0.06	Lineage A	11	1588	-	3101	19.001	24	1	1	7	15	100	0	0	FALSE	A	G	G	T	R	G	L	D	H	FALSE	WT	T	H	I	N	R
GCWGS-8237	MW	7-a	7	PRJNA317462	SAMN12875875	SRR16644645	MSW	Negative	≤19	Black	Negative	1	1	8	0.015	0.015	4	0.5	Lineage A	12	1901	11086	1058	5.002	38	3	1	1	3	100	0	0	FALSE	A	G	G	T	R	G	L	D	H	TRUE	WT	T	H	I	N	R
GCWGS-8238	MW	7-a	7	PRJNA317462	SAMN12875876	SRR16644644	MSW	Negative	30-34	Black	Negative	0.25	1	8	0.03	0.015	0.004	0.5	Lineage A	20.2	9363	16206	2885	2.001	39	3	100	100	100	100	0	0	TRUE	C	G	A	A	R	G	L	N	H	FALSE	WT	T	H	I	D	R
GCWGS-8239	MW	7-a	7	PRJNA317462	SAMN12875877	SRR16644143	MSW	Negative	50-54	Black	Negative	0.25	2	16	0.015	0.004	8	0.25	Lineage A	18.2	11173	16500	3941	2.002	25	3	100	7	3	100	0	0	FALSE	A	G	G	A	R	D	L	D	H	FALSE	WT	T	H	I	N	R
GCWGS-8240	MW	7-a	7	PRJNA317462	SAMN12875878	SRR16644142	MSW	Negative	25-29	Black	Negative	0.25	0.5	8	0.015	0.008	2	0.125	Lineage A	11	1588	8288	1369	19.001	24	3	1	7	15	100	0	0	FALSE	A	G	G	T	R	G	L	D	H	FALSE	WT	T	H	I	N	R
GCWGS-9267	MW	7-a	8	PRJNA317462	SAMN13446573	SRR16644399	MSW	Negative	25-29	Black	Negative	0.25	2	8	0.03	0.015	0.008	0.25	Lineage A	0	8126	-	3915	2.001	9	100	100	100	17	100	0	0	FALSE	A	G	G	T	H	G	L	D	H	FALSE	WT	T	H	I	N	R
GCWGS-9268	MW	7-a	8	PRJNA317462	SAMN13446574	SRR16644398	MSW	Negative	≥65	Black	Negative	0.125	1	8	0.03	0.015	0.004	0.25	Lineage A	20.1	11417	-	301	2.001	9	3	100	100	100	100	0	0	FALSE	A	G	G	T	H	G	L	D	H	FALSE	WT	N	R	T	D	Q
GCWGS-9269	MW	7-a	8	PRJNA317462	SAMN13446575	SRR16644397	MSW	Negative	≤19	Black	Negative	0.125	0.25	8	0.015	0.008	0.004	0.125	Lineage B	0	11961	20630	3963	2.046	161	3	100	100	7	100	0	0	FALSE	A	G	G	A	R	G	L	N	Y	FALSE	WT	T	H	I	N	R
GCWGS-9270	MW	7-a	8	PRJNA317462	SAMN13446576	SRR16644394	MSW	Negative	20-24	Black	Negative	0.25	2	8	0.03	0.015	0.008	0.5	Lineage A	20.1	9362	25	NEW	2.001	9	100	100	100	100	2|31|41*	2	0	FALSE	A	G	G	T	H	G	L	D	H	FALSE	WT	N	R	T	D	Q
GCWGS-9271	MW	7-a	8	PRJNA317462	SAMN13446577	SRR16644393	MSW	Negative	35-39	Black	Negative	2	2	8	0.03	0.015	8	0.5	Lineage A	12	1901	11086	1058	5.002	38	3	1	1	3	100	0	0	FALSE	A	G	G	T	R	G	L	D	H	TRUE	WT	T	H	I	N	R
GCWGS-10367	MW	7-a	9	PRJNA317462	SAMN13896493	SRR16999614	MSW	Negative	20-24	Black	Negative	0.125	1	16	0.03	0.004	0.004	0.25	Lineage B	10	8156	20464	NEW	14.001	321	1	100	100	7	100	0	0	FALSE	A	G	G	A	R	G	L	D	H	FALSE	WT	T	H	I	N	R
GCWGS-10368	MW	7-a	9	PRJNA317462	SAMN13896494	SRR16999613	MSW	Negative	35-39	Black	Negative	0.25	1	8	0.03	0.015	0.004	0.125	Lineage A	16	1601	-	NEW	9.001	105	50	1	100	2	100	0	0	FALSE	A	G	G	T	R	D	L	D	H	FALSE	WT	T	H	I	N	R
GCWGS-10369	MW	7-a	9	PRJNA317462	SAMN13896495	SRR16999612	MSW	Negative	20-24	Black	Negative	0.25	0.5	8	0.015	0.008	0.004	0.125	Lineage B	2	16149	-	3919	2.001	24	100	1	100	2	100	0	0	FALSE	A	G	G	T	R	G	L	D	H	FALSE	WT	T	H	I	N	R
GCWGS-10370	MW	7-a	9	PRJNA317462	SAMN13896496	SRR16999610	MSW	Negative	20-24	Black	Negative	0.125	2	8	0.06	0.015	4	0.25	Lineage A	18.1	8143	10144	4047	34.027	40	3	100	7	4	100	0	0	FALSE	A	G	G	T	R	G	L	D	H	TRUE	WT	T	H	I	N	R
GCWGS-10371	MW	7-a	9	PRJNA317462	SAMN13896497	SRR16999609	MSW	Negative	30-34	Black	Negative	1	2	8	0.015	0.015	8	0.5	Lineage A	12	1901	11086	1058	5.002	38	3	1	1	3	100	0	0	FALSE	A	G	G	T	R	G	L	D	H	TRUE	WT	T	H	I	N	R
GCWGS-10736	MW	7-a	10	PRJNA317462	SAMN13957818	SRR16999705	MSW	Negative	50-54	Black	Negative	2	4	16	0.125	0.03	16	0.25	Lineage A	0	1901	18459	177	12.004	1	8	1	1	3	100	0	0	FALSE	DEL	G	G	A	R	G	L	D	Y	FALSE	WT	T	H	I	N	R
GCWGS-10737	MW	7-a	10	PRJNA317462	SAMN13957819	SRR16999704	MSW	Negative	45-49	Black	Negative	0.25	2	8	0.03	0.03	0.004	0.25	Lineage A	16	13413	-	3050	9.001	15	100	100	100	2	100	0	0	FALSE	A	G	G	A	R	G	L	D	Y	FALSE	WT	T	H	I	N	R
GCWGS-10738	MW	7-a	10	PRJNA317462	SAMN13957820	SRR16999703	MSW	Negative	20-24	Black	Positive	64	1	8	0.06	0.008	4	0.25	Lineage A	18.1	8143	-	426	2.002	40	13	100	7	4	100	0	0	FALSE	A	G	G	T	R	G	L	D	H	TRUE	WT	T	H	I	N	R
GCWGS-10739	MW	7-a	10	PRJNA317462	SAMN13957821	SRR16999702	MSW	Negative	30-34	Black	Negative	0.5	32	8	0.015	0.004	0.004	0.125	Lineage B	8	10932	17727	239	22.001	25	100	100	100	1	100	0	0	FALSE	A	G	G	A	R	D	L	D	H	FALSE	WT	T	H	I	N	R
GCWGS-10740	MW	7-a	10	PRJNA317462	SAMN13957822	SRR16999701	MSW	Unknown	25-29	Black	Negative	0.5	2	8	0.06	0.03	4	0.125	Lineage A	11	1588	1691	4026	19.001	24	13	1	7	15	100	0	0	FALSE	A	G	G	T	R	G	L	D	H	FALSE	WT	T	H	I	N	R
GCWGS-10609	MW	7-a	11	PRJNA317462	SAMN13871899	SRR16999504	MSW	Negative	≤19	Black	Negative	0.25	0.5	8	0.008	0.008	2	0.5	Lineage A	18.1	8143	5624	426	2.002	40	13	100	7	4	100	0	0	FALSE	A	G	G	T	R	G	L	D	H	TRUE	WT	T	H	I	N	R
GCWGS-10610	MW	7-a	11	PRJNA317462	SAMN13871900	SRR16999503	MSW	Negative	20-24	Black	Negative	0.25	2	8	0.06	0.03	8	0.25	Lineage A	15	15679	15239	158	44.001	16	10	1	1	10	100	0	0	FALSE	DEL	G	G	A	R	G	L	N	Y	FALSE	WT	T	H	I	N	R
GCWGS-10611	MW	7-a	11	PRJNA317462	SAMN13871901	SRR16999502	MSW	Negative	20-24	Black	Negative	0.5	32	8	0.015	0.008	0.03	0.125	Lineage B	8	11967	9394	3108	22.001	25	1	100	22	1	100	0	0	FALSE	A	G	G	A	R	D	L	D	H	FALSE	WT	T	H	I	N	R
GCWGS-10612	MW	7-a	11	PRJNA317462	SAMN13975284	SRR16999501	MSW	Negative	35-39	Black	Negative	0.03	0.125	4	0.004	0.002	0.002	0.06	Lineage B	21	6962	2514	391	15.001	18	3	100	100	2	100	0	0	FALSE	A	G	G	A	R	G	L	N	Y	FALSE	WT	T	H	I	N	R
GCWGS-10613	MW	7-a	11	PRJNA317462	SAMN13871902	SRR16999500	MSW	Negative	25-29	Black	Negative	0.125	1	8	0.015	0.008	0.004	0.25	Lineage A	20.1	9363	20469	301	2.001	9	3	100	100	100	100	0	0	FALSE	A	G	G	T	H	G	L	D	H	FALSE	WT	N	R	T	D	Q
GCWGS-10908	MW	7-a	12	PRJNA317462	SAMN13975294	SRR16999572	MSW	Negative	25-29	Black	Negative	0.5	1	8	0.015	0.008	0.125	0.125	Lineage A	17.2	10314	14031	3983	5.002	122	3	1	7	2	100	0	0	FALSE	A	G	G	T	R	G	L	D	H	FALSE	WT	T	H	I	N	R
GCWGS-10909	MW	7-a	12	PRJNA317462	SAMN13975295	SRR16999571	MSW	Negative	20-24	Black	Negative	0.06	0.5	4	0.03	0.015	0.002	0.06	Lineage A	16	13413	20475	1281	9.001	105	100	100	100	2	100	0	0	FALSE	A	G	G	T	R	D	L	D	H	FALSE	WT	T	H	I	N	R
GCWGS-10910	MW	7-a	12	PRJNA317462	SAMN13975296	SRR16999570	MSW	Negative	20-24	Black	Negative	0.25	0.5	4	0.03	0.015	2	0.125	Lineage A	11	1588	8288	1369	19.001	24	3	1	7	15	100	0	0	FALSE	A	G	G	T	R	G	L	D	H	FALSE	WT	T	H	I	N	R
GCWGS-10911	MW	7-a	12	PRJNA317462	SAMN13975297	SRR16999569	MSW	Negative	20-24	Black	Negative	0.25	0.5	4	0.03	0.015	0.004	0.125	Lineage B	2	16149	-	3919	2.001	24	100	1	100	2	100	0	0	FALSE	A	G	G	T	R	G	L	D	H	FALSE	WT	T	H	I	N	R
GCWGS-10912	MW	7-a	12	PRJNA317462	SAMN13975298	SRR16999568	MSW	Negative	35-39	Black	Negative	0.015	0.125	8	0.004	0.001	0.004	0.125	Lineage B	21	6962	2514	391	15.001	18	3	100	100	2	100	0	0	FALSE	A	G	G	A	R	G	L	N	Y	FALSE	WT	T	H	I	N	R
GCWGS-11113	W	9-b	9	PRJNA317462	SAMN14170504	SRR16999539	MSW	Negative	20-24	Hispanic	Positive	2	32	8	0.008	0.004	0.25	0.125	Lineage A	1	1583	19983	3952	2.002	122	100	100	7	6	100	0	0	FALSE	A	G	G	T	R	G	L	D	H	FALSE	WT	T	H	I	N	R
GCWGS-11114	W	9-b	9	PRJNA317462	SAMN14170505	SRR16999538	MSM	Positive	25-29	Hispanic	Positive	2	32	8	0.03	0.015	1	0.25	Lineage A	1	1583	14769	4050	43.006	122	1	100	7	6	100	0	0	FALSE	A	G	G	T	R	G	L	D	H	FALSE	WT	T	H	I	N	R
GCWGS-11115	W	9-b	9	PRJNA317462	SAMN14170506	SRR16999537	MSMW	Negative	30-34	Asian	Negative	0.5	0.25	8	0.015	0.008	0.008	8	Lineage A	19.2	8156	16099	1026	2.001	1	1	1	100	2	2	4	0	FALSE	DEL	G	G	A	R	G	L	D	Y	FALSE	WT	T	H	I	N	R
GCWGS-11116	W	9-b	9	PRJNA317462	SAMN14170507	SRR16999535	MSW	Negative	30-34	Unknown	Negative	0.5	1	8	0.015	0.008	4	0.25	Lineage A	15	7363	13235	4009	9.009	16	3	100	1	10	100	0	0	FALSE	DEL	G	G	A	R	G	L	N	Y	FALSE	WT	T	H	I	N	R
GCWGS-11117	W	9-b	9	PRJNA317462	SAMN14170508	SRR16999534	Unknown	Unknown	25-29	Unknown	Negative	1	1	8	0.015	0.015	8	0.5	Lineage A	17.2	11706	17972	1869	5.002	40	1	1	7	3	100	0	0	FALSE	A	G	G	T	R	G	L	D	H	TRUE	WT	T	H	I	N	R
GCWGS-11741	W	9-b	12	PRJNA317462	SAMN14640481	SRR16999659	MSM	Positive	30-34	Black	Negative	1	1	8	0.03	0.015	0.015	0.5	Lineage A	20.1	16201	20386	3996	9.001	9	10	100	100	100	100	0	0	FALSE	A	G	G	T	H	G	L	D	H	FALSE	WT	N	R	T	D	Q
GCWGS-11742	W	9-b	12	PRJNA317462	SAMN14640482	SRR16999658	MSW	Negative	30-34	Black	Positive	64	1	8	0.008	0.004	4	0.25	Lineage A	18.2	8143	-	436	2.002	40	100	100	7	3	100	0	0	FALSE	A	G	G	T	R	G	L	D	H	TRUE	WT	T	H	I	N	R
GCWGS-11743	W	9-b	12	PRJNA317462	SAMN14640483	SRR16999655	MSW	Negative	25-29	Black	Negative	0.5	1	8	0.015	0.015	0.008	2	Lineage A	20.2	8134	18293	211	2.001	39	100	100	100	100	100	0	0	TRUE	C	G	A	A	R	G	L	N	H	FALSE	WT	T	H	I	D	R
GCWGS-11744	W	9-b	12	PRJNA317462	SAMN14640484	SRR16999654	MSW	Negative	20-24	Black	Negative	0.5	1	8	0.015	0.008	4	0.5	Lineage A	17.2	9902	20506	1615	5.002	122	1	1	7	3	100	0	0	FALSE	A	G	G	T	R	G	L	D	H	FALSE	WT	T	H	I	N	R
GCWGS-11745	W	9-b	12	PRJNA317462	SAMN14640485	SRR16999653	MSW	Negative	20-24	Other	Negative	0.125	0.25	8	0.004	0.001	0.004	0.125	Lineage B	21	6962	25	3734	15.001	361	100	100	100	2	100	0	0	FALSE	A	G	G	A	R	G	L	N	Y	FALSE	WT	T	H	I	N	R
GCWGS-8890	W	9-b	1	PRJNA317462	SAMN13323824	SRR16644444	MSM	Negative	25-29	Black	Negative	0.25	0.5	8	0.015	0.004	0.004	0.25	Lineage A	20.1	8134	2992	63	2.001	9	1	100	100	100	100	0	0	FALSE	A	G	G	T	H	G	L	D	H	FALSE	WT	N	R	T	D	Q
GCWGS-8891	W	9-b	1	PRJNA317462	SAMN13323825	SRR16644443	MSMW	Negative	45-49	Unknown	Negative	0.25	1	8	0.008	0.004	4	0.25	Lineage A	18.1	8143	15909	427	2.002	40	100	100	7	4	100	0	0	FALSE	A	G	G	T	R	G	L	D	H	TRUE	WT	T	H	I	N	R
GCWGS-8892	W	9-b	1	PRJNA317462	SAMN13323826	SRR16643936	MSM	Negative	35-39	White	Negative	0.5	1	8	0.03	0.015	0.008	1	Lineage A	20.2	8134	18293	211	2.001	39	100	100	100	100	100	0	0	TRUE	C	G	A	A	R	G	L	N	H	FALSE	WT	T	H	I	D	R
GCWGS-8893	W	9-b	1	PRJNA317462	SAMN13323827	SRR16643935	MSMW	Negative	25-29	Hispanic	Negative	0.5	1	8	0.015	0.008	0.008	0.25	Lineage A	19.1	13536	18166	1617	14.001	1	3	1	100	2	100	0	0	FALSE	DEL	G	G	A	R	G	L	D	Y	FALSE	WT	T	H	I	N	R
GCWGS-8894	W	9-b	1	PRJNA317462	SAMN13323828	SRR16643934	Unknown	Negative	30-34	White	Negative	0.5	1	8	0.015	0.008	0.008	0.5	Lineage A	19.1	13536	18166	1617	14.001	1	3	1	100	2	100	0	0	FALSE	DEL	G	G	A	R	G	L	D	Y	FALSE	WT	T	H	I	N	R
GCWGS-8895	W	9-b	2	PRJNA317462	SAMN13323829	SRR16643933	MSM	Negative	30-34	Multi-racial	Negative	1	0.25	8	0.03	0.008	0.008	0.25	Lineage A	19.2	8156	15245	442	2.001	1	1	1	100	2	100	0	0	FALSE	DEL	G	G	A	R	G	L	D	Y	FALSE	WT	T	H	I	N	R
GCWGS-8896	W	9-b	2	PRJNA317462	SAMN13323830	SRR16643932	MSM	Negative	25-29	Hispanic	Negative	1	2	8	0.03	0.03	0.06	2	Lineage A	20.2	11422	3935	193	2.001	39	11	100	100	100	100	0	0	TRUE	C	G	A	A	R	G	L	N	H	FALSE	WT	N	R	T	D	R
GCWGS-8897	W	9-b	2	PRJNA317462	SAMN13323831	SRR16643931	MSM	Negative	40-44	White	Negative	0.5	0.25	8	0.015	0.008	0.004	0.25	Lineage A	19.2	8156	5441	442	2.001	1	1	1	100	2	100	0	0	FALSE	DEL	G	G	A	R	G	L	D	Y	FALSE	WT	T	H	I	N	R
GCWGS-8898	W	9-b	2	PRJNA317462	SAMN13323832	SRR16643930	MSM	Negative	20-24	Other	Negative	0.5	1	8	0.03	0.015	0.004	0.5	Lineage A	20.1	11982	20613	845	2.001	9	100	100	100	100	100	0	0	FALSE	A	G	G	T	H	G	L	D	H	FALSE	WT	N	R	T	D	Q
GCWGS-8899	W	9-b	2	PRJNA317462	SAMN13323833	SRR16643929	MSMW	Negative	30-34	Hispanic	Negative	0.06	0.25	8	0.004	0.001	0.004	0.125	Lineage B	21	6962	-	3734	15.001	361	100	100	100	2	100	0	0	FALSE	A	G	G	A	R	G	L	N	Y	FALSE	WT	T	H	I	N	R
GCWGS-8902	W	9-b	3	PRJNA317462	SAMN13323836	SRR16643928	MSM	Negative	20-24	Black	Negative	1	1	8	0.015	0.008	0.008	0.25	Lineage A	19.1	8152	19547	1617	14.001	1	3	1	100	2	100	0	0	FALSE	DEL	G	G	A	R	G	L	D	Y	FALSE	WT	T	H	I	N	R
GCWGS-10319	W	9-b	3	PRJNA317462	SAMN13918498	SRR16999317	Unknown	Negative	30-34	Hispanic	Negative	0.5	1	8	0.015	0.008	0.004	0.25	Lineage A	19.1	13536	18166	1617	14.001	1	3	1	100	2	100	0	0	FALSE	DEL	G	G	A	R	G	L	D	Y	FALSE	WT	T	H	I	N	R
GCWGS-8903	W	9-b	3	PRJNA317462	SAMN13323837	SRR16643927	MSW	Negative	20-24	White	Negative	0.5	1	8	0.008	0.004	4	0.25	Lineage A	18.2	8143	20614	3968	2.056	40	100	100	7	3	100	0	0	FALSE	A	G	G	T	R	G	L	D	H	TRUE	WT	T	H	I	N	R
GCWGS-8904	W	9-b	3	PRJNA317462	SAMN13323838	SRR16643925	MSMW	Negative	20-24	Multi-racial	Negative	1	0.5	8	0.015	0.008	4	0.25	Lineage A	17.2	10314	16856	1387	5.002	122	14	1	7	3	100	0	0	FALSE	A	G	G	T	R	G	L	D	H	FALSE	WT	T	H	I	N	R
GCWGS-8905	W	9-b	3	PRJNA317462	SAMN13323839	SRR16643924	MSM	Negative	25-29	White	Negative	0.5	1	8	0.015	0.008	0.004	2	Lineage A	20.2	9363	9918	211	2.001	39	100	100	100	100	100	0	0	TRUE	C	G	A	A	R	G	L	N	H	FALSE	WT	T	H	I	D	R
GCWGS-9742	W	9-b	4	PRJNA317462	SAMN13840002	SRR16644370	MSM	Negative	35-39	Hispanic	Negative	1	1	8	0.015	0.015	4	0.25	Lineage A	17.2	10314	641	1824	5.002	122	13	1	7	3	100	0	0	FALSE	A	G	G	T	R	G	L	D	H	FALSE	WT	T	H	I	N	R
GCWGS-9743	W	9-b	4	PRJNA317462	SAMN13840011	SRR16644369	MSM	Negative	25-29	Hispanic	Negative	1	1	8	0.015	0.008	4	0.25	Lineage A	17.2	10314	20510	1615	5.002	122	1	1	7	3	100	0	0	FALSE	A	G	G	T	R	G	L	D	H	FALSE	WT	T	H	I	N	R
GCWGS-9744	W	9-b	4	PRJNA317462	SAMN13840019	SRR16644368	MSM	Negative	25-29	Hispanic	Negative	0.5	0.25	8	0.015	0.008	0.008	0.25	Lineage A	19.2	8156	5441	442	2.001	1	1	1	100	2	100	0	0	FALSE	DEL	G	G	A	R	G	L	D	Y	FALSE	WT	T	H	I	N	R
GCWGS-9745	W	9-b	4	PRJNA317462	SAMN13840026	SRR16644042	MSM	Negative	25-29	Black	Negative	0.5	0.5	8	0.015	0.008	4	1	Lineage A	17.1	7822	14994	1493	5.002	222	14	1	7	3	100	0	0	FALSE	C	G	A	T	R	G	L	D	H	FALSE	WT	N	R	T	D	R
GCWGS-9746	W	9-b	4	PRJNA317462	SAMN13840034	SRR16644041	MSM	Negative	45-49	Hispanic	Negative	0.5	1	8	0.015	0.008	0.004	0.125	Lineage A	16	13413	8271	751	9.001	105	5	100	100	2	100	0	0	FALSE	A	G	G	T	R	D	L	D	H	FALSE	WT	T	H	I	N	R
GCWGS-9747	W	9-b	5	PRJNA317462	SAMN13839977	SRR16644040	MSM	Negative	45-49	White	Negative	0.5	1	8	0.004	0.004	4	0.25	Lineage A	17.2	10314	11461	2148	5.002	122	3	1	7	3	100	0	0	FALSE	A	G	G	T	R	G	L	D	H	FALSE	WT	T	H	I	N	R
GCWGS-9748	W	9-b	5	PRJNA317462	SAMN13839986	SRR16644364	MSMW	Negative	20-24	Hispanic	Negative	1	0.5	8	0.015	0.008	4	0.25	Lineage A	17.1	7822	14994	1387	5.002	122	14	1	7	3	100	0	0	FALSE	A	G	G	T	R	G	L	D	H	FALSE	WT	T	H	I	N	R
GCWGS-9749	W	9-b	5	PRJNA317462	SAMN13839995	SRR16644363	MSM	Negative	20-24	Hispanic	Negative	0.06	0.25	4	0.002	0.001	0.004	0.25	Lineage B	3	1596	13252	307	15.001	3	1	100	100	2	100	0	0	FALSE	A	G	G	A	R	G	L	D	H	FALSE	WT	T	H	I	N	R
GCWGS-9750	W	9-b	5	PRJNA317462	SAMN13840003	SRR16644362	MSM	Negative	50-54	Multi-racial	Negative	0.5	0.25	8	0.008	0.004	0.004	0.25	Lineage A	19.2	15184	13489	442	2.001	1	1	1	100	2	100	0	0	FALSE	DEL	G	G	A	R	G	L	D	Y	FALSE	WT	T	H	I	N	R
GCWGS-9751	W	9-b	5	PRJNA317462	SAMN13840012	SRR16644360	Unknown	Positive	35-39	Other	Negative	1	1	8	0.015	0.015	4	0.25	Lineage A	17.2	10314	16856	2883	5.002	1	14	1	7	3	100	0	0	FALSE	DEL	G	G	A	R	G	L	D	Y	FALSE	WT	T	H	I	N	R
GCWGS-9753	W	9-b	6	PRJNA317462	SAMN13840027	SRR16644359	MSM	Negative	30-34	Hispanic	Negative	0.5	1	8	0.015	0.008	0.008	0.25	Lineage A	19.1	15823	19547	3072	14.001	1	3	100	100	2	100	0	0	FALSE	DEL	G	G	A	R	G	L	D	Y	FALSE	WT	T	H	I	N	R
GCWGS-9754	W	9-b	6	PRJNA317462	SAMN13840035	SRR16644358	MSM	Negative	35-39	Other	Positive	2	32	16	0.008	0.004	0.5	0.125	Lineage A	1	1583	20447	3952	2.002	122	100	100	7	6	100	0	0	FALSE	A	G	G	T	R	G	L	D	H	FALSE	WT	T	H	I	N	R
GCWGS-9755	W	9-b	6	PRJNA317462	SAMN13840036	SRR16644357	MSM	Negative	25-29	White	Negative	0.5	1	8	0.015	0.008	0.008	0.25	Lineage A	19.1	1584	-	432	14.001	1	1	1	100	2	100	0	0	FALSE	DEL	G	G	A	R	G	L	D	Y	FALSE	WT	T	H	I	N	R
GCWGS-9756	W	9-b	6	PRJNA317462	SAMN13840037	SRR16644356	MSM	Negative	30-34	Other	Negative	2	2	8	0.25	0.06	16	0.25	Lineage A	0	7363	12200	1704	10.001	33	17	1	2	5	100	0	0	FALSE	A	G	G	A	R	G	L	D	H	FALSE	WT	T	H	I	N	R
GCWGS-9757	W	9-b	6	PRJNA317462	SAMN13840038	SRR16644355	MSM	Negative	55-59	White	Negative	1	1	8	0.015	0.008	8	0.25	Lineage A	17.2	10314	11461	2148	5.002	122	3	1	7	3	100	0	0	FALSE	A	G	G	T	R	G	L	D	H	FALSE	WT	T	H	I	N	R
GCWGS-9758	W	9-b	7	PRJNA317462	SAMN13840039	SRR16644354	MSMW	Negative	25-29	White	Negative	2	2	16	0.125	0.06	8	0.25	Lineage A	22.3	7827	18110	38	13.001	19	8	1	1	9	100	0	0	FALSE	DEL	G	G	A	R	D	L	D	H	FALSE	WT	T	H	I	N	R
GCWGS-9759	W	9-b	7	PRJNA317462	SAMN13840040	SRR16644386	MSMW	Negative	55-59	White	Negative	2	2	8	0.125	0.06	16	0.5	Lineage A	12	1901	18381	90	34.001	1	11	1	1	3	100	0	0	FALSE	DEL	G	G	A	R	G	L	D	Y	FALSE	WT	T	H	I	N	R
GCWGS-9760	W	9-b	7	PRJNA317462	SAMN13840041	SRR16644049	Unknown	Negative	30-34	Other	Positive	16	16	4	0.03	0.015	2	0.06	Lineage A	22.4	1587	-	719	2.002	89	100	100	7	4	100	0	0	FALSE	A	G	G	T	R	G	L	D	Y	FALSE	WT	T	H	I	N	R
GCWGS-9761	W	9-b	7	PRJNA317462	SAMN13840042	SRR16644048	MSM	Negative	35-39	Black	Positive	2	32	8	0.008	0.008	0.25	0.25	Lineage A	1	1583	20447	3952	2.002	122	100	100	7	6	100	0	0	FALSE	A	G	G	T	R	G	L	D	H	FALSE	WT	T	H	I	N	R
GCWGS-9762	W	9-b	7	PRJNA317462	SAMN13840043	SRR16644045	MSW	Negative	25-29	Other	Positive	4	1	8	0.008	0.004	0.008	0.25	Lineage B	10	10317	7579	178	14.001	29	1	100	100	7	100	0	0	FALSE	A	G	G	A	R	G	L	D	H	TRUE	WT	T	H	I	N	R
GCWGS-10320	W	9-b	8	PRJNA317462	SAMN13918507	SRR16999316	MSM	Negative	30-34	Hispanic	Negative	0.5	0.5	4	0.008	0.008	4	0.125	Lineage A	17.2	10314	19188	1387	5.002	122	14	1	7	3	100	0	0	FALSE	A	G	G	T	R	G	L	D	H	FALSE	WT	T	H	I	N	R
GCWGS-10321	W	9-b	8	PRJNA317462	SAMN13918448	SRR16999315	MSM	Negative	25-29	Unknown	Negative	2	1	8	0.015	0.015	4	0.125	Lineage A	17.2	10314	11461	2148	5.002	122	3	1	7	3	100	0	0	FALSE	A	G	G	T	R	G	L	D	H	FALSE	WT	T	H	I	N	R
GCWGS-10322	W	9-b	8	PRJNA317462	SAMN13918457	SRR16999314	MSM	Negative	35-39	White	Negative	0.5	0.5	4	0.03	0.015	4	0.125	Lineage A	17.2	14564	16169	3636	13.001	122	14	1	7	3	100	0	0	FALSE	A	G	G	T	R	G	L	D	H	FALSE	WT	T	H	I	N	R
GCWGS-10323	W	9-b	8	PRJNA317462	SAMN13918466	SRR16999312	MSMW	Negative	20-24	Hispanic	Negative	0.5	1	8	0.015	0.015	8	0.5	Lineage A	17.2	10314	-	1615	5.002	122	1	1	7	3	100	0	0	FALSE	A	G	G	T	R	G	L	D	H	FALSE	WT	N	R	T	D	Q
GCWGS-10324	W	9-b	8	PRJNA317462	SAMN13918474	SRR16999311	MSMW	Negative	20-24	Unknown	Negative	0.5	0.25	8	0.015	0.008	0.008	0.25	Lineage A	19.2	14610	19917	NEW	2.001	1	1	1	100	138	100	0	0	FALSE	DEL	G	G	A	R	G	L	D	Y	FALSE	WT	T	H	I	N	R
GCWGS-11118	W	9-b	9	PRJNA317462	SAMN14170509	SRR16999533	MSM	Negative	35-39	White	Negative	0.5	1	8	0.03	0.015	0.004	0.25	Lineage A	16	13413	8271	751	9.001	105	5	100	100	2	100	0	0	FALSE	A	G	G	T	R	D	L	D	H	FALSE	WT	T	H	I	N	R
GCWGS-11119	W	9-b	9	PRJNA317462	SAMN14170510	SRR16999532	MSMW	Negative	25-29	Other	Positive	2	32	8	0.03	0.015	2	0.25	Lineage A	1	1583	15589	1340	43.002	122	100	100	7	6	100	0	0	FALSE	A	G	G	T	R	G	L	D	H	FALSE	WT	T	H	I	N	R
GCWGS-11120	W	9-b	9	PRJNA317462	SAMN14170511	SRR16999531	MSM	Negative	35-39	Other	Negative	1	1	8	0.03	0.015	0.008	0.25	Lineage A	16	13413	-	1845	9.001	105	1	100	100	2	100	0	0	FALSE	A	G	G	T	R	D	L	D	H	FALSE	WT	T	H	I	N	R
GCWGS-11121	W	9-b	9	PRJNA317462	SAMN14170512	SRR16999466	MSM	Negative	30-34	Other	Negative	1	1	8	0.015	0.015	4	0.25	Lineage A	12	1901	-	1050	5.002	10	1	1	1	3	100	0	0	FALSE	A	G	G	T	R	G	L	D	H	FALSE	WT	T	H	I	N	R
GCWGS-11122	W	9-b	9	PRJNA317462	SAMN14170513	SRR16999465	MSM	Negative	25-29	Hispanic	Negative	1	1	8	0.015	0.008	4	0.25	Lineage A	17.2	10314	11461	2148	5.002	122	3	1	7	3	100	0	0	FALSE	A	G	G	T	R	G	L	D	H	FALSE	WT	T	H	I	N	R
GCWGS-12537	W	9-b	10	PRJNA317462	SAMN15970801	SRR16999350	MSM	Negative	25-29	Hispanic	Negative	0.5	1	8	0.015	0.008	0.008	0.25	Lineage A	19.1	1584	-	432	14.001	1	1	1	100	2	100	0	0	FALSE	DEL	G	G	A	R	G	L	D	Y	FALSE	WT	T	H	I	N	R
GCWGS-12538	W	9-b	10	PRJNA317462	SAMN15970810	SRR16999349	MSMW	Negative	25-29	White	Positive	2	32	8	0.03	0.03	1	0.25	Lineage A	1	1583	14769	539	43.002	122	1	100	7	6	100	0	0	FALSE	A	G	G	T	R	G	L	D	H	FALSE	WT	T	H	I	N	R
GCWGS-12539	W	9-b	10	PRJNA317462	SAMN15970818	SRR16999347	MSM	Negative	30-34	White	Negative	1	1	8	0.015	0.008	4	0.25	Lineage A	17.2	10314	11461	2148	5.002	122	3	1	7	3	100	0	0	FALSE	A	G	G	T	R	G	L	D	H	FALSE	WT	T	H	I	N	R
GCWGS-12540	W	9-b	10	PRJNA317462	SAMN15970827	SRR16999346	MSM	Negative	25-29	Hispanic	Negative	0.5	1	8	0.03	0.015	0.008	0.5	Lineage A	20.1	11428	-	392	9.001	9	1	100	100	100	100	0	0	FALSE	A	G	G	T	H	G	L	D	H	FALSE	WT	N	R	T	D	Q
GCWGS-12541	W	9-b	10	PRJNA317462	SAMN15970835	SRR16999345	MSM	Negative	25-29	White	Negative	1	1	8	0.015	0.015	4	0.25	Lineage A	17.1	7822	19559	1615	5.002	122	1	1	7	3	100	0	0	FALSE	A	G	G	T	R	G	L	D	H	FALSE	WT	T	H	I	N	R
GCWGS-11604	W	9-b	11	PRJNA317462	SAMN14544054	SRR16999688	MSM	Negative	20-24	Hispanic	Negative	0.5	0.25	4	0.008	0.008	4	0.5	Lineage A	17.1	7822	14994	1493	5.002	222	14	1	7	3	100	0	0	FALSE	C	G	A	T	R	G	L	D	H	FALSE	WT	N	R	T	D	R
GCWGS-11605	W	9-b	11	PRJNA317462	SAMN14640472	SRR16999687	MSMW	Negative	20-24	White	Negative	2	2	4	0.015	0.015	0.015	0.25	Lineage A	16	1579	18790	139	9.001	1	8	1	100	2	100	0	0	FALSE	DEL	G	G	A	R	G	L	D	Y	FALSE	WT	T	H	I	N	R
GCWGS-11606	W	9-b	11	PRJNA317462	SAMN14544055	SRR16999686	MSM	Negative	45-49	White	Negative	2	1	16	0.015	0.015	8	0.25	Lineage A	17.2	10314	11461	2148	5.002	122	3	1	7	3	100	0	0	FALSE	A	G	G	T	R	G	L	D	H	FALSE	WT	T	H	I	N	R
GCWGS-11607	W	9-b	11	PRJNA317462	SAMN14544056	SRR16999685	MSM	Negative	30-34	Hispanic	Negative	0.5	0.25	8	0.015	0.008	0.008	0.25	Lineage A	19.2	1584	5441	442	2.001	1	1	1	100	2	100	0	0	FALSE	DEL	G	G	A	R	G	L	D	Y	FALSE	WT	T	H	I	N	R
GCWGS-11608	W	9-b	11	PRJNA317462	SAMN14544057	SRR16999684	MSMW	Negative	30-34	Multi-racial	Positive	4	64	8	0.03	0.015	1	0.125	Lineage A	1	1583	-	4048	43.002	122	11	100	7	6	100	0	0	FALSE	A	G	G	T	R	G	L	D	H	FALSE	WT	T	H	I	N	R
GCWGS-11746	W	9-b	12	PRJNA317462	SAMN14640486	SRR16999652	MSM	Negative	30-34	White	Negative	1	0.5	8	0.008	0.008	4	0.125	Lineage A	17.2	10314	20507	1615	5.002	122	1	1	7	3	100	0	0	FALSE	A	G	G	T	R	G	L	D	H	FALSE	WT	T	H	I	N	R
GCWGS-11747	W	9-b	12	PRJNA317462	SAMN14640487	SRR16999651	MSM	Negative	45-49	Hispanic	Negative	1	0.5	8	0.03	0.015	0.008	1	Lineage A	20.2	9363	16206	2885	2.001	39	3	100	100	100	100	0	0	TRUE	C	G	A	A	R	G	L	N	H	FALSE	WT	T	H	I	D	R
GCWGS-11748	W	9-b	12	PRJNA317462	SAMN14640488	SRR16999650	MSM	Negative	30-34	White	Negative	0.5	32	8	0.015	0.008	0.008	0.125	Lineage B	7	1599	11461	520	14.001	130	3	100	100	2	100	0	0	FALSE	A	G	G	T	R	G	L	D	H	FALSE	WT	T	H	I	N	R
GCWGS-11749	W	9-b	12	PRJNA317462	SAMN14640489	SRR16999649	MSM	Negative	35-39	Hispanic	Negative	2	4	8	0.125	0.125	8	0.25	Lineage A	22.3	7827	-	38	13.001	19	8	1	1	9	100	0	0	FALSE	DEL	G	G	A	R	D	L	D	H	FALSE	WT	T	H	I	N	R
GCWGS-11750	W	9-b	12	PRJNA317462	SAMN14640490	SRR16999648	MSM	Unknown	25-29	Hispanic	Negative	0.25	32	8	0.008	0.008	0.008	0.125	Lineage B	7	1599	-	520	14.001	130	3	100	100	2	100	0	0	FALSE	A	G	G	T	R	G	L	D	H	FALSE	WT	T	H	I	N	R
GCWGS-6044	W	9-c	1	PRJNA317462	SAMN11811043	SRR16644549	MSM	Negative	20-24	Hispanic	Negative	0.25	0.5	16	0.015	0.008	0.004	0.5	Lineage A	20.1	11864	5049	439	2.001	9	1	100	100	1	100	0	0	FALSE	A	G	G	T	H	G	L	D	H	FALSE	WT	N	R	T	D	Q
GCWGS-6045	W	9-c	1	PRJNA317462	SAMN11811044	SRR16644548	MSW	Negative	50-54	White	Negative	0.5	32	8	0.03	0.015	0.004	0.25	Lineage B	8	10932	5624	4042	22.001	361	13	100	100	7	100	0	0	FALSE	A	G	G	A	R	G	L	N	Y	FALSE	WT	T	H	I	N	R
GCWGS-6046	W	9-c	1	PRJNA317462	SAMN11811045	SRR16644547	MSW	Negative	20-24	Black	Positive	64	0.5	8	0.008	0.004	4	0.5	Lineage A	18.2	8143	19980	436	2.002	40	100	100	7	3	100	0	0	FALSE	A	G	G	T	R	G	L	D	H	TRUE	WT	T	H	I	N	R
GCWGS-6047	W	9-c	1	PRJNA317462	SAMN11811046	SRR16644552	MSM	Negative	20-24	Asian	Negative	0.25	32	16	0.015	0.008	0.004	0.125	Lineage B	7	1599	-	520	14.001	130	3	100	100	2	100	0	0	FALSE	A	G	G	T	R	G	L	D	H	FALSE	WT	T	H	I	N	R
GCWGS-6048	W	9-c	1	PRJNA317462	SAMN11811047	SRR16644551	MSM	Negative	25-29	Unknown	Positive	1	0.5	8	0.015	0.008	0.5	0.125	Lineage A	11	1588	-	NEW	19.001	268	100	1	7	15	100	0	0	FALSE	A	G	G	A	R	R	L	N	H	FALSE	WT	T	H	I	N	R
GCWGS-6429	W	9-c	2	PRJNA317462	SAMN12142979	SRR16644075	MSW	Negative	25-29	Hispanic	Negative	0.5	0.5	8	0.015	0.008	0.002	0.25	Lineage A	19.1	13536	10659	1617	14.001	1	3	1	100	2	100	0	0	FALSE	DEL	G	G	A	R	G	L	D	Y	FALSE	WT	T	H	I	N	R
GCWGS-6430	W	9-c	2	PRJNA317462	SAMN12142980	SRR16644074	MSW	Negative	35-39	Black	Negative	0.03	0.125	8	0.002	0.001	0.004	0.25	Lineage B	21	6962	4247	4023	15.001	361	1	100	100	2	100	0	0	FALSE	A	G	G	A	R	G	L	N	Y	FALSE	WT	T	H	I	N	R
GCWGS-6431	W	9-c	2	PRJNA317462	SAMN12142981	SRR16644073	MSW	Negative	20-24	Black	Positive	64	0.5	16	0.008	0.004	4	0.5	Lineage A	18.2	8143	-	436	2.002	40	100	100	7	3	100	0	0	FALSE	A	G	G	T	R	G	L	D	H	TRUE	WT	T	H	I	N	R
GCWGS-6432	W	9-c	2	PRJNA317462	SAMN12142982	SRR16644072	MSW	Negative	≤19	Black	Negative	0.25	0.5	8	0.015	0.008	0.002	0.25	Lineage A	0	8126	8	394	2.001	25	14	100	100	100	100	0	0	FALSE	A	G	G	A	R	D	L	D	H	FALSE	WT	T	H	I	N	R
GCWGS-6433	W	9-c	2	PRJNA317462	SAMN12142983	SRR16644071	MSW	Negative	55-59	Black	Positive	64	0.5	8	0.008	0.004	4	0.5	Lineage A	18.2	8143	19991	436	2.002	40	100	100	7	3	100	0	0	FALSE	A	G	G	T	R	G	L	D	H	TRUE	WT	T	H	I	N	R
GCWGS-6816	W	9-c	3	PRJNA317462	SAMN12601218	SRR16644700	MSW	Negative	35-39	White	Negative	0.25	0.5	8	0.03	0.008	0.004	0.06	Lineage B	10	1584	865	178	14.001	29	1	100	100	7	100	0	0	FALSE	A	G	G	A	R	G	L	D	H	TRUE	WT	T	H	I	N	R
GCWGS-6817	W	9-c	3	PRJNA317462	SAMN12601219	SRR16644698	MSW	Negative	25-29	Black	Negative	0.25	32	8	0.015	0.008	0.004	0.125	Lineage B	7	1599	19993	520	14.001	130	3	100	100	2	100	0	0	FALSE	A	G	G	T	R	G	L	D	H	FALSE	WT	T	H	I	N	R
GCWGS-6818	W	9-c	3	PRJNA317462	SAMN12601220	SRR16644697	MSW	Negative	30-34	Hispanic	Negative	0.5	1	8	0.03	0.03	8	0.5	Lineage A	20.2	9363	12302	168	2.001	39	11	100	7	4	100	0	0	TRUE	C	G	A	A	R	G	L	N	H	FALSE	WT	N	R	T	D	R
GCWGS-6819	W	9-c	3	PRJNA317462	SAMN12601221	SRR16644696	Unknown	Negative	25-29	Hispanic	Negative	1	1	8	0.03	0.015	0.004	0.25	Lineage A	12	1901	6734	3973	5.002	1	17	1	100	143	100	0	0	FALSE	DEL	G	G	A	R	G	L	D	Y	FALSE	WT	T	H	I	N	R
GCWGS-6820	W	9-c	3	PRJNA317462	SAMN12601222	SRR16644695	MSM	Negative	20-24	White	Negative	1	1	8	0.03	0.015	8	0.5	Lineage A	17.2	11706	17972	1869	5.002	40	1	1	7	3	100	0	0	FALSE	A	G	G	T	R	G	L	D	H	TRUE	WT	T	H	I	N	R
GCWGS-7333	W	9-c	4	PRJNA317462	SAMN12610020	SRR16644595	MSMW	Positive	30-34	White	Positive	1	32	8	0.015	0.008	1	0.06	Lineage A	11	1588	-	NEW	19.001	268	100	1	7	15	100	0	0	FALSE	A	G	G	A	R	R	L	N	H	FALSE	WT	T	H	I	N	R
GCWGS-7343	W	9-c	4	PRJNA317462	SAMN12610030	SRR16644589	MSW	Negative	25-29	Black	Negative	0.06	0.5	16	0.002	0.001	0.004	0.25	Lineage B	4	11414	25	116	45.001	8	100	100	6	1	100	0	0	FALSE	A	G	G	A	R	G	L	D	H	FALSE	WT	T	H	I	N	R
GCWGS-7334	W	9-c	4	PRJNA317462	SAMN12610021	SRR16644594	MSM	Negative	30-34	White	Negative	0.5	0.5	4	0.015	0.004	0.004	0.125	Lineage B	0	16190	8541	3135	22.001	15	3	100	100	57	100	0	0	FALSE	A	G	G	A	R	G	L	D	Y	FALSE	WT	T	H	I	N	R
GCWGS-7335	W	9-c	4	PRJNA317462	SAMN12610022	SRR16644592	MSM	Positive	45-49	Black	Positive	8	1	16	0.015	0.008	0.004	0.5	Lineage B	10	10317	5268	178	14.001	29	1	100	100	7	100	0	0	FALSE	A	G	G	A	R	G	L	D	H	TRUE	WT	T	H	I	N	R
GCWGS-7336	W	9-c	4	PRJNA317462	SAMN12610023	SRR16644590	MSM	Positive	35-39	White	Negative	0.25	2	8	0.015	0.008	0.015	1	Lineage A	20.1	9363	20568	3926	2.001	183	8	100	100	100	100	0	0	FALSE	C	G	G	T	R	G	L	N	H	TRUE	WT	N	R	T	D	Q
GCWGS-7530	W	9-c	5	PRJNA317462	SAMN12708655	SRR16644119	MSM	Positive	30-34	Hispanic	Negative	1	0.5	8	0.015	0.008	4	0.5	Lineage A	17.2	10314	641	1824	5.002	122	13	1	7	3	100	0	0	FALSE	A	G	G	T	R	G	L	D	H	FALSE	WT	T	H	I	N	R
GCWGS-7531	W	9-c	5	PRJNA317462	SAMN12708656	SRR16644116	MSW	Negative	25-29	Black	Positive	64	1	8	0.03	0.015	8	0.25	Lineage A	18.2	13732	19980	436	2.002	40	100	100	7	3	100	0	0	FALSE	A	G	G	T	R	G	L	D	H	TRUE	WT	T	H	I	N	R
GCWGS-7532	W	9-c	5	PRJNA317462	SAMN12708657	SRR16644113	MSW	Negative	40-44	Black	Negative	0.5	1	8	0.03	0.015	0.004	0.5	Lineage A	20.1	9363	-	NEW	2.001	9	14_100	100	100	100	100	0	0	FALSE	A	G	G	T	H	G	L	D	H	FALSE	WT	N	R	T	D	Q
GCWGS-7533	W	9-c	5	PRJNA317462	SAMN12708658	SRR16644112	MSM	Negative	35-39	White	Negative	1	0.25	2	0.015	0.008	4	0.125	Lineage A	17.2	10314	641	1824	5.002	122	13	1	7	3	100	0	0	FALSE	A	G	G	T	R	G	L	D	H	FALSE	WT	T	H	I	N	R
GCWGS-7534	W	9-c	5	PRJNA317462	SAMN12708659	SRR16644111	MSW	Negative	25-29	Black	Negative	0.5	1	8	0.03	0.015	0.004	0.06	Lineage A	12	1579	12398	3024	5.002	1	17	1	100	3	100	0	0	FALSE	DEL	G	G	A	R	G	L	D	Y	FALSE	2bp	T	H	I	N	R
GCWGS-7680	W	9-c	6	PRJNA317462	SAMN12718978	SRR16644302	MSW	Negative	20-24	Hispanic	Negative	1	1	16	0.03	0.03	4	0.25	Lineage A	12	8110	19547	2891	5.002	58	3	1	1	3	100	0	0	FALSE	A	G	G	A	R	G	L	N	Y	FALSE	WT	T	H	I	N	R
GCWGS-7681	W	9-c	6	PRJNA317462	SAMN12718979	SRR16643958	MSW	Negative	35-39	White	Negative	1	0.5	8	0.015	0.008	8	0.125	Lineage A	12	8110	19547	2891	5.002	58	3	1	1	3	100	0	0	FALSE	A	G	G	A	R	G	L	N	Y	FALSE	WT	T	H	I	N	R
GCWGS-7682	W	9-c	6	PRJNA317462	SAMN12718980	SRR16644301	MSW	Negative	25-29	Black	Negative	0.25	1	16	0.015	0.008	0.004	0.125	Lineage A	16	1920	-	3039	9.001	18	31	1	100	2	100	0	0	FALSE	A	G	G	A	R	G	L	N	Y	FALSE	WT	T	H	I	N	R
GCWGS-7683	W	9-c	6	PRJNA317462	SAMN12739117	SRR16644300	MSW	Negative	25-29	Black	Negative	0.25	32	8	0.008	0.004	0.004	0.06	Lineage B	7	1599	-	520	14.001	130	3	100	100	2	100	0	0	FALSE	A	G	G	T	R	G	L	D	H	FALSE	WT	T	H	I	N	R
GCWGS-7684	W	9-c	6	PRJNA317462	SAMN12739118	SRR16644299	MSW	Negative	40-44	Black	Negative	1	4	8	0.03	0.03	16	4	Lineage A	20.2	9363	-	168	2.001	39	11	100	7	4	100	0	0	TRUE	C	G	A	A	R	G	L	N	H	FALSE	WT	N	R	T	D	R
GCWGS-8260	W	9-c	7	PRJNA317462	SAMN12875897	SRR16644146	MSW	Negative	25-29	Asian	Negative	0.5	1	8	0.015	0.008	0.004	0.125	Lineage A	16	12093	18435	137	9.001	1	100	1	100	2	100	0	0	FALSE	DEL	G	G	A	R	G	L	D	Y	FALSE	WT	T	H	I	N	R
GCWGS-8261	W	9-c	7	PRJNA317462	SAMN12875898	SRR16644145	MSW	Negative	50-54	Black	Negative	2	4	8	0.125	0.06	16	0.5	Lineage A	12	8110	7856	1234	18.001	192	8	1	1	3	100	0	0	FALSE	DEL	G	G	A	R	G	L	N	H	FALSE	WT	T	H	I	N	R
GCWGS-8262	W	9-c	7	PRJNA317462	SAMN12875899	SRR16644287	MSW	Negative	35-39	Black	Negative	0.03	0.5	8	0.004	0.001	0.004	0.125	Lineage B	21	6962	25	3734	15.001	361	100	100	100	2	100	0	0	FALSE	A	G	G	A	R	G	L	N	Y	FALSE	WT	T	H	I	N	R
GCWGS-8263	W	9-c	7	PRJNA317462	SAMN12875900	SRR16644285	MSW	Negative	30-34	Black	Negative	0.06	0.25	8	0.002	0.001	0.004	0.125	Lineage B	4	16153	7210	3166	45.001	15	100	100	6	1	100	0	0	FALSE	A	G	G	A	R	G	L	D	Y	FALSE	WT	T	H	I	N	R
GCWGS-8264	W	9-c	7	PRJNA317462	SAMN12875901	SRR16644284	MSM	Positive	40-44	Hispanic	Negative	0.25	32	8	0.03	0.015	0.004	0.125	Lineage A	16	13413	8271	751	9.001	105	5	100	100	2	100	0	0	FALSE	A	G	G	T	R	D	L	D	H	FALSE	WT	T	H	I	N	R
GCWGS-9294	W	9-c	8	PRJNA317462	SAMN13447504	SRR16644536	MSM	Positive	60-64	White	Positive	4	1	8	0.015	0.008	0.004	0.25	Lineage B	10	10317	5268	178	14.001	29	1	100	100	7	100	0	0	FALSE	A	G	G	A	R	G	L	D	H	TRUE	WT	T	H	I	N	R
GCWGS-9295	W	9-c	8	PRJNA317462	SAMN13447505	SRR16644535	MSW	Negative	30-34	Black	Negative	0.25	0.5	8	0.008	0.004	4	0.03	Lineage A	17.2	14413	641	3976	5.002	40	13	1	7	3	100	0	0	FALSE	A	G	G	T	R	G	L	D	H	TRUE	2bp	T	H	I	N	R
GCWGS-9296	W	9-c	8	PRJNA317462	SAMN13447506	SRR16644534	MSW	Negative	25-29	Black	Negative	0.5	1	16	0.03	0.015	0.004	0.5	Lineage A	19.1	13536	18166	1617	14.001	1	3	1	100	2	100	0	0	FALSE	DEL	G	G	A	R	G	L	D	Y	FALSE	WT	T	H	I	N	R
GCWGS-9297	W	9-c	8	PRJNA317462	SAMN13447507	SRR16644533	MSW	Negative	25-29	Amer Ind	Negative	0.25	0.25	4	0.015	0.008	0.002	0.03	Lineage B	13	10931	-	86	22.001	19	6	1	100	2	100	0	0	FALSE	DEL	G	G	A	R	D	L	D	H	FALSE	WT	T	H	I	N	R
GCWGS-9298	W	9-c	8	PRJNA317462	SAMN13447508	SRR16644532	MSM	Negative	≤19	Hispanic	Negative	0.25	0.25	4	0.008	0.004	2	0.03	Lineage A	17.2	14413	641	3976	5.002	40	13	1	7	3	100	0	0	FALSE	A	G	G	T	R	G	L	D	H	TRUE	2bp	T	H	I	N	R
GCWGS-10377	W	9-c	9	PRJNA317462	SAMN13896503	SRR16999603	MSM	Negative	20-24	Black	Negative	0.25	2	8	0.03	0.015	0.004	1	Lineage A	20.2	14107	964	213	2.001	39	1	100	100	100	100	0	0	TRUE	C	G	A	A	R	G	L	N	H	FALSE	WT	N	R	T	D	R
GCWGS-10378	W	9-c	9	PRJNA317462	SAMN13896504	SRR16999602	MSM	Positive	60-64	Black	Positive	64	2	8	0.03	0.015	4	1	Lineage A	18.1	8143	-	2936	2.001	40	13	100	7	4	100	0	0	FALSE	A	G	G	T	R	G	L	D	H	TRUE	WT	T	H	I	N	R
GCWGS-10379	W	9-c	9	PRJNA317462	SAMN13896505	SRR16999601	MSW	Negative	45-49	Black	Negative	0.25	1	8	0.03	0.015	0.008	0.25	Lineage A	0	8126	8	394	2.001	25	14	100	100	100	100	0	0	FALSE	A	G	G	A	R	D	L	D	H	FALSE	WT	T	H	I	N	R
GCWGS-10380	W	9-c	9	PRJNA317462	SAMN13896506	SRR16999530	MSW	Negative	35-39	White	Negative	0.06	0.5	8	0.03	0.015	0.008	0.125	Lineage B	21	6962	4247	4023	15.001	361	1	100	100	2	100	0	0	FALSE	A	G	G	A	R	G	L	N	Y	FALSE	WT	T	H	I	N	R
GCWGS-10381	W	9-c	9	PRJNA317462	SAMN13928377	SRR16999529	MSW	Negative	30-34	Black	Negative	0.25	2	8	0.03	0.015	0.015	0.25	Lineage A	0	8126	8	394	2.001	25	14	100	100	100	100	0	0	FALSE	A	G	G	A	R	D	L	D	H	FALSE	WT	T	H	I	N	R
GCWGS-10751	W	9-c	10	PRJNA317462	SAMN13975346	SRR16999589	MSM	Negative	25-29	Multi-racial	Negative	0.125	32	8	0.015	0.008	0.004	0.125	Lineage B	7	1599	-	520	14.001	130	3	100	100	2	100	0	0	FALSE	A	G	G	T	R	G	L	D	H	FALSE	WT	T	H	I	N	R
GCWGS-10752	W	9-c	10	PRJNA317462	SAMN13975347	SRR16999588	MSW	Negative	35-39	White	Negative	0.25	1	16	0.015	0.015	0.004	0.25	Lineage B	10	1584	26	178	14.001	29	1	100	100	7	100	0	0	FALSE	A	G	G	A	R	G	L	D	H	TRUE	WT	T	H	I	N	R
GCWGS-10753	W	9-c	10	PRJNA317462	SAMN13975348	SRR16999585	MSW	Negative	25-29	Asian	Negative	4	2	8	1	1	16	0.25	Lineage A	12	1901	12108	233	60.001	1	8	1	7	3	100	0	0	FALSE	DEL	G	G	A	R	G	L	D	Y	FALSE	WT	T	H	I	N	R
GCWGS-10754	W	9-c	10	PRJNA317462	SAMN13975349	SRR16999584	MSW	Negative	55-59	White	Negative	0.5	1	8	0.03	0.015	0.004	0.125	Lineage A	19.1	13536	14782	4011	14.001	1	13	1	100	2	100	0	0	FALSE	DEL	G	G	A	R	G	L	D	Y	FALSE	WT	T	H	I	N	R
GCWGS-10755	W	9-c	10	PRJNA317462	SAMN13975350	SRR16999583	MSW	Negative	35-39	Black	Negative	0.25	2	16	0.015	0.004	8	0.25	Lineage A	18.2	8143	-	436	2.002	40	100	100	7	3	100	0	0	FALSE	A	G	G	T	R	G	L	D	H	TRUE	WT	T	H	I	N	R
GCWGS-10970	W	9-c	11	PRJNA317462	SAMN14078995	SRR16999467	MSW	Negative	30-34	Black	Negative	0.06	0.25	8	0.004	0.001	0.004	0.125	Lineage B	4	16153	-	3166	45.001	15	100	100	6	1	100	0	0	FALSE	A	G	G	A	R	G	L	D	Y	FALSE	WT	T	H	I	N	R
GCWGS-10971	W	9-c	11	PRJNA317462	SAMN14078996	SRR16999562	MSW	Negative	30-34	Black	Negative	0.125	0.5	8	0.008	0.004	4	0.25	Lineage A	18.2	8143	-	3954	2.002	361	100	100	7	3	100	0	0	FALSE	A	G	G	A	R	G	L	N	Y	FALSE	WT	T	H	I	N	R
GCWGS-10972	W	9-c	11	PRJNA317462	SAMN14078997	SRR16999561	MSW	Negative	25-29	Black	Positive	64	0.5	8	0.015	0.008	8	0.25	Lineage A	18.2	13732	19980	436	2.002	40	100	100	7	3	100	0	0	FALSE	A	G	G	T	R	G	L	D	H	TRUE	WT	T	H	I	N	R
GCWGS-10975	W	9-c	11	PRJNA317462	SAMN14079000	SRR16999560	MSM	Negative	40-44	Black	Negative	0.25	0.5	8	0.015	0.008	0.004	1	Lineage A	20.2	9363	-	211	2.001	39	100	100	100	100	100	0	0	TRUE	C	G	A	A	R	G	L	N	H	FALSE	WT	N	R	T	D	R
GCWGS-10976	W	9-c	11	PRJNA317462	SAMN14112396	SRR16999559	MSW	Negative	35-39	Hispanic	Negative	0.25	1	8	0.03	0.015	0.004	0.25	Lineage A	0	8126	9	394	2.001	25	14	100	100	100	100	0	0	FALSE	A	G	G	A	R	D	L	D	H	FALSE	WT	T	H	I	N	R
GCWGS-11264	W	9-c	12	PRJNA317462	SAMN14291739	SRR16999752	MSW	Negative	25-29	White	Negative	0.25	2	8	0.008	0.008	4	0.5	Lineage A	18.1	8143	20488	890	2.002	1	13	100	7	4	100	0	0	FALSE	DEL	G	G	A	R	G	L	D	Y	FALSE	WT	T	H	I	N	R
GCWGS-11265	W	9-c	12	PRJNA317462	SAMN14291740	SRR16999751	MSM	Negative	25-29	Hispanic	Positive	32	1	16	0.015	0.008	8	0.25	Lineage A	18.2	8143	20489	2982	2.002	40	3	1	7	3	100	0	0	FALSE	A	G	G	T	R	G	L	D	H	TRUE	WT	T	H	I	N	R
GCWGS-11269	W	9-c	12	PRJNA317462	SAMN14291741	SRR16999750	MSM	Negative	40-44	Hispanic	Negative	0.125	1	16	0.008	0.008	4	0.03	Lineage A	18.1	1582	12004	3969	3.001	40	1	100	7	4	100	0	0	FALSE	A	G	G	T	R	G	L	D	H	TRUE	2bp	T	H	I	N	R
GCWGS-11270	W	9-c	12	PRJNA317462	SAMN14291742	SRR16999749	MSM	Positive	30-34	Hispanic	Negative	0.25	0.25	8	0.015	0.008	0.03	0.25	Lineage A	19.2	16186	5441	3910	2.001	1	1	1	22	2	100	0	0	FALSE	DEL	G	G	A	R	G	L	D	Y	FALSE	WT	T	H	I	N	R
GCWGS-11271	W	9-c	12	PRJNA317462	SAMN14291743	SRR16999748	MSW	Negative	25-29	Hispanic	Negative	0.5	0.25	4	0.008	0.008	4	0.125	Lineage A	17.2	10314	20490	1387	5.002	122	14	1	7	3	100	0	0	FALSE	A	G	G	T	R	G	L	D	H	FALSE	WT	T	H	I	N	R
GCWGS-5646	S	4-e	1	PRJNA317462	SAMN11288755	SRR16644095	MSW	Negative	60-64	Black	Negative	0.25	1	4	0.008	0.004	0.004	0.125	Lineage B	0	8163	20525	84	22.001	15	100	100	100	7	100	0	0	FALSE	A	G	G	A	R	G	L	D	Y	FALSE	WT	T	H	I	N	R
GCWGS-5647	S	4-e	1	PRJNA317462	SAMN11288756	SRR16644312	MSW	Negative	55-59	Multi-racial	Positive	64	1	8	0.015	0.008	4	0.25	Lineage A	18.2	13526	-	436	2.002	40	100	100	7	3	100	0	0	FALSE	A	G	G	T	R	G	L	D	H	TRUE	WT	T	H	I	N	R
GCWGS-5648	S	4-e	1	PRJNA317462	SAMN11288757	SRR16643959	MSMW	Negative	30-34	Hispanic	Negative	0.25	64	8	0.03	0.008	0.004	0.125	Lineage B	7	1599	11461	520	14.001	130	3	100	100	2	100	0	0	FALSE	A	G	G	T	R	G	L	D	H	FALSE	WT	T	H	I	N	R
GCWGS-6167	S	4-e	2	PRJNA317462	SAMN11581157	SRR16644351	MSW	Negative	30-34	Black	Negative	0.5	1	8	0.03	0.008	0.004	0.06	Lineage A	16	1601	-	1281	9.001	105	100	100	100	2	100	0	0	FALSE	A	G	G	T	R	D	L	D	H	FALSE	WT	T	H	I	N	R
GCWGS-6168	S	4-e	2	PRJNA317462	SAMN11514960	SRR16644352	MSW	Negative	20-24	Hispanic	Negative	0.5	1	4	0.03	0.008	0.004	0.125	Lineage A	16	13532	-	4005	9.001	105	3	1	100	2	100	0	0	FALSE	A	G	G	T	R	D	L	D	H	FALSE	WT	T	H	I	N	R
GCWGS-6169	S	4-e	2	PRJNA317462	SAMN11581158	SRR16644353	MSW	Negative	20-24	Black	Positive	16	1	4	0.03	0.03	4	0.125	Lineage A	11	1588	20535	3105	19.001	38	37	1	7	26	100	0	0	FALSE	A	G	G	T	R	G	L	D	H	TRUE	WT	T	H	I	N	R
GCWGS-6171	S	4-e	2	PRJNA317462	SAMN11514962	SRR16644702	MSM	Negative	20-24	Hispanic	Positive	64	1	8	0.015	0.008	2	0.125	Lineage A	18.1	1582	5624	2621	3.001	40	13	100	7	4	100	0	0	FALSE	A	G	G	T	R	G	L	D	H	TRUE	WT	T	H	I	N	R
GCWGS-6536	S	4-e	3	PRJNA317462	SAMN11938421	SRR16644070	MSMW	Negative	30-34	Hispanic	Negative	0.5	0.5	8	0.015	0.008	2	0.125	Lineage A	17.2	10314	12547	1387	5.002	122	14	1	7	3	100	0	0	FALSE	A	G	G	T	R	G	L	D	H	FALSE	WT	T	H	I	N	R
GCWGS-6537	S	4-e	3	PRJNA317462	SAMN11938422	SRR16644069	MSW	Negative	20-24	White	Negative	0.25	0.25	2	0.008	0.004	0.002	0.03	Lineage B	13	10931	18476	86	22.001	19	6	1	100	2	100	0	0	FALSE	DEL	G	G	A	R	D	L	D	H	FALSE	2bp	T	H	I	N	R
GCWGS-6566	S	4-e	3	PRJNA317462	SAMN12002528	SRR16643907	MSMW	Negative	≥65	White	Negative	0.25	1	4	0.015	0.008	0.004	0.5	Lineage A	20.1	9363	-	845	2.001	9	100	100	100	100	100	0	0	FALSE	A	G	G	T	H	G	L	D	H	FALSE	WT	N	R	T	D	Q
GCWGS-6567	S	4-e	3	PRJNA317462	SAMN12002529	SRR16643906	MSMW	Negative	35-39	White	Negative	0.5	2	8	0.03	0.03	8	0.5	Lineage A	20.2	9363	12302	168	2.001	39	11	100	7	4	100	0	0	TRUE	C	G	A	A	R	G	L	N	H	FALSE	WT	N	R	T	D	R
GCWGS-6568	S	4-e	3	PRJNA317462	SAMN12002530	SRR16643905	MSW	Negative	20-24	Black	Negative	0.125	0.5	4	0.008	0.004	2	0.25	Lineage A	18.1	8143	5624	426	2.002	40	13	100	7	4	100	0	0	FALSE	A	G	G	T	R	G	L	D	H	TRUE	WT	T	H	I	N	R
GCWGS-8165	S	4-e	4	PRJNA317462	SAMN12821386	SRR16644472	MSW	Negative	55-59	Hispanic	Negative	0.125	32	8	0.015	0.004	0.004	0.125	Lineage B	7	1599	11461	520	14.001	130	3	100	100	2	100	0	0	FALSE	A	G	G	T	R	G	L	D	H	FALSE	WT	T	H	I	N	R
GCWGS-8166	S	4-e	4	PRJNA317462	SAMN12821387	SRR16644471	MSW	Negative	35-39	Hispanic	Negative	1	0.5	8	0.015	0.015	4	0.25	Lineage A	17.2	10314	-	2148	5.002	122	3	1	7	3	100	0	0	FALSE	A	G	G	A	R	G	L	D	H	FALSE	WT	T	H	I	N	R
GCWGS-8168	S	4-e	5	PRJNA317462	SAMN12821389	SRR16644468	MSW	Negative	20-24	Unknown	Negative	0.125	1	8	0.015	0.008	0.004	0.25	Lineage A	20.1	13527	7976	63	2.001	9	1	100	100	100	100	0	0	FALSE	A	G	G	T	H	G	L	D	H	FALSE	WT	N	R	T	D	Q
GCWGS-8169	S	4-e	6	PRJNA317462	SAMN12821390	SRR16644467	MSW	Negative	25-29	Hispanic	Negative	0.25	1	8	0.015	0.008	0.004	0.125	Lineage A	19.1	13536	16821	432	14.001	1	1	1	100	2	100	0	0	FALSE	DEL	G	G	A	R	G	L	D	Y	FALSE	WT	T	H	I	N	R
GCWGS-8170	S	4-e	6	PRJNA317462	SAMN12821391	SRR16644466	MSW	Negative	30-34	Black	Negative	0.25	0.25	8	0.015	0.004	0.004	0.125	Lineage A	19.2	8156	13784	442	2.001	1	1	1	100	2	100	0	0	FALSE	DEL	G	G	A	R	G	L	D	Y	FALSE	WT	T	H	I	N	R
GCWGS-8172	S	4-e	6	PRJNA317462	SAMN12821393	SRR16644465	MSW	Positive	45-49	Black	Positive	16	0.5	4	0.03	0.015	4	0.06	Lineage A	11	1588	338	1873	19.001	261	13	1	7	3	100	0	0	FALSE	A	G	G	T	R	G	L	D	H	TRUE	WT	T	H	I	N	R
GCWGS-8173	S	4-e	6	PRJNA317462	SAMN12821394	SRR16644464	MSW	Negative	≤19	Black	Positive	2	0.5	4	0.015	0.004	4	0.03	Lineage A	11	1588	-	1097	19.001	38	100	1	7	26	100	0	0	FALSE	A	G	G	T	R	G	L	D	H	TRUE	2bp	T	H	I	N	R
GCWGS-8174	S	4-e	7	PRJNA317462	SAMN12821395	SRR16644463	MSM	Negative	20-24	Hispanic	Negative	0.25	1	8	0.06	0.015	0.004	0.5	Lineage A	20.1	15435	4244	63	2.001	9	1	100	100	100	100	0	0	FALSE	A	G	G	T	H	G	L	D	H	FALSE	WT	N	R	T	D	Q
GCWGS-8175	S	4-e	7	PRJNA317462	SAMN12821396	SRR16644462	MSW	Negative	20-24	Hispanic	Negative	2	2	8	0.03	0.015	8	0.5	Lineage A	12	1901	-	3974	5.002	38	6	1	1	3	100	0	0	FALSE	A	G	G	T	R	G	L	D	H	TRUE	WT	T	H	I	N	R
GCWGS-8176	S	4-e	7	PRJNA317462	SAMN12821397	SRR16644461	MSMW	Negative	25-29	Hispanic	Negative	1	2	8	0.03	0.015	0.03	2	Lineage A	20.2	11422	3935	193	2.001	39	11	100	100	100	100	0	0	TRUE	C	G	A	A	R	G	L	N	H	FALSE	WT	N	R	T	D	R
GCWGS-9623	S	4-e	8	PRJNA317462	SAMN13412371	SRR16644627	MSW	Negative	25-29	Black	Negative	0.25	0.5	8	0.008	0.008	4	0.5	Lineage A	18.2	8143	18398	436	2.002	40	100	100	7	3	100	0	0	FALSE	A	G	G	T	R	G	L	D	H	TRUE	WT	T	H	I	N	R
GCWGS-9624	S	4-e	8	PRJNA317462	SAMN13412372	SRR16644625	MSW	Negative	55-59	Hispanic	Negative	0.5	0.5	4	0.008	0.008	4	0.125	Lineage A	17.2	10314	20441	1387	5.002	122	14	1	7	3	100	0	0	FALSE	A	G	G	T	R	G	L	D	H	FALSE	WT	T	H	I	N	R
GCWGS-9625	S	4-e	8	PRJNA317462	SAMN13412373	SRR16644624	MSW	Negative	≤19	Black	Negative	0.06	0.125	4	0.004	0.001	0.004	0.125	Lineage B	4	11414	-	116	45.001	8	100	100	6	1	100	0	0	FALSE	A	G	G	A	R	G	L	D	H	FALSE	WT	T	H	I	N	R
GCWGS-9626	S	4-e	8	PRJNA317462	SAMN13412374	SRR16644623	MSW	Negative	20-24	Hispanic	Negative	1	0.5	4	0.03	0.015	0.004	0.125	Lineage A	14	1893	479	144	9.001	25	3	100	100	2	100	0	0	FALSE	A	G	G	A	R	D	L	D	H	FALSE	WT	T	H	I	N	R
GCWGS-9627	S	4-e	9	PRJNA317462	SAMN13412375	SRR16644622	MSMW	Negative	20-24	Black	Negative	0.5	0.5	8	0.015	0.008	0.004	0.06	Lineage B	7	1599	13476	3075	14.001	130	13	100	100	2	100	0	0	FALSE	A	G	G	T	R	G	L	D	H	FALSE	WT	T	H	I	N	R
GCWGS-9628	S	4-e	9	PRJNA317462	SAMN13412376	SRR16644216	MSMW	Negative	30-34	Hispanic	Positive	64	0.5	4	0.008	0.008	2	0.25	Lineage A	18.1	1582	5624	2621	3.001	40	13	100	7	4	100	0	0	FALSE	A	G	G	T	R	G	L	D	H	TRUE	WT	T	H	I	N	R
GCWGS-9629	S	4-e	9	PRJNA317462	SAMN13412377	SRR16644215	MSW	Negative	45-49	Black	Negative	0.5	0.5	4	0.015	0.008	0.004	0.5	Lineage A	20.1	9363	-	845	2.001	9	100	100	100	100	100	0	0	FALSE	A	G	G	T	H	G	L	D	H	FALSE	WT	N	R	T	D	Q
GCWGS-10227	S	4-e	10	PRJNA317462	SAMN13672902	SRR17015579	MSM	Positive	20-24	Black	Negative	0.5	1	8	0.015	0.008	8	0.25	Lineage A	17.2	10314	16065	1615	5.002	122	1	1	7	3	100	0	0	FALSE	A	G	G	T	R	G	L	D	H	FALSE	WT	T	H	I	N	R
GCWGS-10228	S	4-e	10	PRJNA317462	SAMN13672903	SRR16999388	MSW	Negative	25-29	Black	Negative	1	1	8	0.03	0.015	4	0.25	Lineage A	17.2	9902	20444	2148	5.002	122	3	1	7	3	100	0	0	FALSE	A	G	G	T	R	G	L	D	H	FALSE	WT	T	H	I	N	R
GCWGS-10229	S	4-e	10	PRJNA317462	SAMN13672904	SRR16999387	MSW	Negative	55-59	Black	Negative	0.5	0.5	4	0.015	0.008	0.004	0.5	Lineage A	20.1	9363	19665	301	2.001	9	3	100	100	100	100	0	0	FALSE	A	G	G	T	H	G	L	D	H	FALSE	WT	N	R	T	D	Q
GCWGS-10230	S	4-e	10	PRJNA317462	SAMN13672905	SRR16999386	MSM	Negative	25-29	Black	Negative	0.25	0.5	4	0.015	0.008	0.004	0.25	Lineage A	20.1	9363	15246	301	2.001	9	3	100	100	100	100	0	0	FALSE	A	G	G	T	H	G	L	D	H	FALSE	WT	N	R	T	D	Q
GCWGS-10231	S	4-e	10	PRJNA317462	SAMN13672906	SRR16999385	MSM	Positive	55-59	Hispanic	Positive	4	0.5	4	0.015	0.015	2	0.125	Lineage A	11	1588	338	1873	19.001	261	13	1	7	3	100	0	0	FALSE	A	G	G	T	R	G	L	D	H	TRUE	WT	T	H	I	N	R
GCWGS-10614	S	4-e	11	PRJNA317462	SAMN13871903	SRR16999499	MSW	Negative	30-34	Hispanic	Negative	0.5	2	8	0.015	0.015	0.004	1	Lineage A	20.2	8134	19002	211	2.001	39	100	100	100	100	100	0	0	TRUE	C	G	A	A	R	G	L	N	H	FALSE	WT	T	H	I	D	R
GCWGS-10615	S	4-e	11	PRJNA317462	SAMN13871904	SRR16999730	MSW	Negative	20-24	Hispanic	Negative	0.25	2	4	0.015	0.015	0.004	0.5	Lineage A	20.1	9363	-	845	2.001	9	100	100	100	100	100	0	0	FALSE	A	G	G	T	H	G	L	D	H	FALSE	WT	N	R	T	D	Q
GCWGS-10616	S	4-e	11	PRJNA317462	SAMN13871905	SRR16999729	MSW	Negative	30-34	Black	Positive	64	1	8	0.008	0.008	4	0.25	Lineage A	18.2	8143	865	534	2.002	40	1	100	7	3	100	0	0	FALSE	A	G	G	T	R	G	L	D	H	TRUE	WT	T	H	I	N	R
GCWGS-10617	S	4-e	11	PRJNA317462	SAMN13871906	SRR16999728	MSW	Negative	≤19	Black	Positive	64	1	16	0.015	0.008	4	0.25	Lineage A	18.2	8143	20470	534	2.002	40	1	100	7	3	100	0	0	FALSE	A	G	G	T	R	G	L	D	H	TRUE	WT	T	H	I	N	R
GCWGS-11348	S	4-e	12	PRJNA317462	SAMN14214373	SRR16999738	MSW	Negative	25-29	Black	Negative	1	1	8	0.03	0.015	4	0.25	Lineage A	17.2	9902	20444	2148	5.002	122	3	1	7	3	100	0	0	FALSE	A	G	G	T	R	G	L	D	H	FALSE	WT	T	H	I	N	R
GCWGS-11353	S	4-e	12	PRJNA317462	SAMN14214378	SRR16999736	MSM	Positive	20-24	Black	Positive	1	32	8	0.06	0.015	2	0.125	Lineage A	1	1583	15589	1340	43.002	122	100	100	7	6	100	0	0	FALSE	A	G	G	T	R	G	L	D	H	FALSE	WT	T	H	I	N	R
GCWGS-11354	S	4-e	12	PRJNA317462	SAMN14214379	SRR16999735	MSM	Negative	50-54	Black	Negative	0.5	0.25	8	0.03	0.015	4	0.125	Lineage A	17.2	10314	12547	1387	5.002	122	14	1	7	3	100	0	0	FALSE	A	G	G	T	R	G	L	D	H	FALSE	WT	T	H	I	N	R
GCWGS-11355	S	4-e	12	PRJNA317462	SAMN14214380	SRR16999733	MSM	Negative	35-39	Hispanic	Negative	1	2	8	0.06	0.03	16	0.25	Lineage A	15	7363	-	158	44.001	16	10	1	1	10	100	0	0	FALSE	DEL	G	G	A	R	G	L	N	Y	FALSE	WT	T	H	I	N	R
GCWGS-6075	MW	5-e	1	PRJNA317462	SAMN11637284	SRR11698283	MSW	Negative	20-24	Black	Negative	0.125	0.25	8	0.015	0.004	0.004	0.125	Lineage B	9	8154	-	3126	22.001	15	100	100	100	2	100	0	0	FALSE	A	G	G	A	R	G	L	D	Y	FALSE	WT	T	H	I	N	R
GCWGS-6077	MW	5-e	1	PRJNA317462	SAMN11637286	SRR11698281	MSW	Negative	≤19	Black	Negative	0.06	1	8	0.008	0.002	0.004	0.5	Lineage A	20.1	9363	-	3170	45.001	9	1	100	100	100	100	0	0	FALSE	A	G	G	T	H	G	L	D	H	FALSE	WT	N	R	T	D	Q
GCWGS-6078	MW	5-e	1	PRJNA317462	SAMN11637287	SRR11698280	MSW	Negative	35-39	Black	Negative	0.06	0.125	8	0.004	0.001	0.002	0.125	Lineage B	4	11414	20530	116	45.001	8	100	100	6	1	100	0	0	FALSE	A	G	G	A	R	G	L	D	H	FALSE	WT	T	H	I	N	R
GCWGS-6079	MW	5-e	1	PRJNA317462	SAMN11637288	SRR11698279	MSW	Negative	≥65	Black	Negative	0.25	1	16	0.03	0.008	0.004	0.5	Lineage A	20.1	9363	2992	63	2.001	9	1	100	100	100	100	0	0	FALSE	A	G	G	T	H	G	L	D	H	FALSE	WT	N	R	T	D	Q
GCWGS-6130	MW	5-e	1	PRJNA317462	SAMN11893590	SRR11698198	MSW	Unknown	30-34	Black	Negative	0.5	2	8	0.03	0.03	0.015	2	Lineage A	20.2	9363	3935	193	2.001	39	11	100	100	100	100	0	0	TRUE	C	G	A	A	R	G	L	N	H	FALSE	WT	N	R	T	D	R
GCWGS-6482	MW	5-e	2	PRJNA317462	SAMN12587568	SRR11698581	MSM	Negative	25-29	Black	Negative	0.25	0.5	8	0.015	0.008	0.002	0.5	Lineage A	20.1	9363	2992	63	2.001	9	1	100	100	100	100	0	0	FALSE	A	G	G	T	H	G	L	D	H	FALSE	WT	N	R	T	D	Q
GCWGS-6483	MW	5-e	2	PRJNA317462	SAMN12609983	SRR11698580	MSW	Negative	20-24	Black	Negative	0.25	32	8	0.008	0.004	0.03	0.125	Lineage A	0	11184	-	2942	2.001	10	100	100	22	100	100	0	0	FALSE	A	G	G	T	R	G	L	D	H	FALSE	WT	T	H	I	N	R
GCWGS-6484	MW	5-e	2	PRJNA317462	SAMN12601213	SRR11698579	MSW	Negative	≥65	Black	Negative	0.25	1	8	0.015	0.008	0.004	1	Lineage A	20.1	9363	2992	63	2.001	9	1	100	100	100	100	0	0	FALSE	A	G	G	T	H	G	L	D	H	FALSE	WT	N	R	T	D	Q
GCWGS-6485	MW	5-e	2	PRJNA317462	SAMN12601214	SRR11698578	MSW	Negative	40-44	Black	Negative	0.25	0.5	8	0.015	0.008	0.002	0.125	Lineage A	16	1918	8436	1845	9.001	105	1	100	100	2	100	0	0	FALSE	A	G	G	T	R	D	L	D	H	FALSE	WT	T	H	I	N	R
GCWGS-6487	MW	5-e	2	PRJNA317462	SAMN12587570	SRR11698575	MSW	Negative	≤19	Black	Negative	1	0.5	4	0.015	0.015	0.004	0.5	Lineage B	13	10931	508	3174	68.001	19	6	1	100	2	100	0	0	FALSE	DEL	G	G	A	R	D	L	D	H	FALSE	WT	T	H	I	N	R
GCWGS-6851	MW	5-e	3	PRJNA317462	SAMN12601252	SRR11699090	MSW	Negative	55-59	Black	Negative	0.25	1	8	0.015	0.008	0.004	0.5	Lineage A	20.1	9363	2992	63	2.001	9	1	100	100	100	100	0	0	FALSE	A	G	G	T	H	G	L	D	H	FALSE	WT	N	R	T	D	Q
GCWGS-6852	MW	5-e	3	PRJNA317462	SAMN12601253	SRR11699089	MSW	Negative	40-44	Black	Positive	4	1	16	0.015	0.008	0.004	0.25	Lineage B	10	11418	-	178	14.001	29	1	100	100	7	100	0	0	FALSE	A	G	G	A	R	G	L	D	H	TRUE	WT	T	H	I	N	R
GCWGS-6853	MW	5-e	3	PRJNA317462	SAMN12601254	SRR11699088	MSW	Negative	50-54	White	Negative	0.5	2	8	0.03	0.015	0.004	0.25	Lineage A	20.1	9362	-	63	2.001	9	1	100	100	100	100	0	0	FALSE	A	G	G	T	H	G	L	D	H	FALSE	WT	T	H	I	N	R
GCWGS-6854	MW	5-e	3	PRJNA317462	SAMN12601255	SRR11699087	MSW	Negative	35-39	Hispanic	Negative	0.25	1	8	0.03	0.015	0.004	0.25	Lineage A	20.1	9362	-	63	2.001	9	1	100	100	100	100	0	0	FALSE	A	G	G	T	H	G	L	D	H	FALSE	WT	T	H	I	N	R
GCWGS-6855	MW	5-e	3	PRJNA317462	SAMN12601256	SRR11699086	MSW	Negative	30-34	Black	Negative	0.25	1	8	0.03	0.015	0.004	0.125	Lineage A	16	1918	8436	1845	9.001	105	1	100	100	2	100	0	0	FALSE	A	G	G	T	R	D	L	D	H	FALSE	WT	T	H	I	N	R
GCWGS-7375	MW	5-e	4	PRJNA317462	SAMN12657865	SRR11698860	MSW	Negative	35-39	Black	Negative	0.06	1	16	0.015	0.008	0.004	1	Lineage A	20.1	9363	-	3170	45.001	9	1	100	100	100	100	0	0	FALSE	A	G	G	T	H	G	L	D	H	FALSE	WT	N	R	T	D	Q
GCWGS-7376	MW	5-e	4	PRJNA317462	SAMN12657866	SRR11698859	MSW	Unknown	40-44	Black	Negative	0.25	0.5	8	0.015	0.008	0.002	0.03	Lineage A	16	1918	20570	1845	9.001	105	1	100	100	2	100	0	0	FALSE	A	G	G	T	R	D	L	D	H	FALSE	WT	T	H	I	N	R
GCWGS-7377	MW	5-e	4	PRJNA317462	SAMN12657867	SRR11698530	MSW	Unknown	45-49	Black	Negative	0.06	0.25	8	0.002	0.001	0.004	0.125	Lineage B	4	11414	17923	116	45.001	8	100	100	6	1	100	0	0	FALSE	A	G	G	A	R	G	L	D	H	FALSE	WT	T	H	I	N	R
GCWGS-7379	MW	5-e	4	PRJNA317462	SAMN12657869	SRR11698528	MSW	Negative	50-54	Black	Negative	0.25	1	16	0.03	0.008	0.004	0.5	Lineage A	20.1	9363	2992	63	2.001	9	1	100	100	100	100	0	0	FALSE	A	G	G	T	H	G	L	D	H	FALSE	WT	N	R	T	D	Q
GCWGS-7381	MW	5-e	4	PRJNA317462	SAMN12684778	SRR11698526	MSW	Negative	45-49	White	Negative	0.5	0.5	8	0.015	0.008	4	0.25	Lineage A	17.2	14253	16065	2981	2.002	122	1	1	7	3	100	0	0	FALSE	A	G	G	T	R	G	L	D	H	FALSE	WT	T	H	I	N	R
GCWGS-7571	MW	5-e	5	PRJNA317462	SAMN12723204	SRR11698448	Unknown	Negative	≤19	Black	Negative	0.25	32	8	0.015	0.008	0.004	0.125	Lineage B	22.2	12462	5985	42	14.001	10	3	100	100	1	100	0	0	FALSE	A	G	G	T	R	G	L	D	H	FALSE	WT	T	H	I	N	R
GCWGS-7572	MW	5-e	5	PRJNA317462	SAMN12723205	SRR11698447	MSW	Unknown	30-34	Black	Negative	0.5	1	8	0.015	0.008	4	0.25	Lineage A	17.2	14253	20001	2981	2.002	122	1	1	7	3	100	0	0	FALSE	A	G	G	T	R	G	L	D	H	FALSE	WT	T	H	I	N	R
GCWGS-7573	MW	5-e	5	PRJNA317462	SAMN12723206	SRR11698446	MSW	Negative	20-24	Black	Negative	0.06	1	8	0.008	0.002	0.004	0.5	Lineage A	20.1	9363	-	3170	45.001	9	1	100	100	100	100	0	0	FALSE	A	G	G	T	H	G	L	D	H	FALSE	WT	N	R	T	D	Q
GCWGS-7574	MW	5-e	5	PRJNA317462	SAMN12723207	SRR11698445	MSW	Unknown	30-34	Hispanic	Negative	1	1	8	0.015	0.008	4	0.25	Lineage A	17.2	14253	16065	NEW	2.002	122	1	1	7	3	1|5|8*	0	0	FALSE	A	G	G	T	R	G	L	D	H	FALSE	WT	T	H	I	N	R
GCWGS-7575	MW	5-e	5	PRJNA317462	SAMN12723208	SRR11698444	MSW	Negative	30-34	Hispanic	Negative	0.25	32	8	0.015	0.008	0.004	0.125	Lineage B	7	1599	16595	520	14.001	130	3	100	100	2	100	0	0	FALSE	A	G	G	T	R	G	L	D	H	FALSE	WT	T	H	I	N	R
GCWGS-7746	MW	5-e	6	PRJNA317462	SAMN12739179	SRR11698361	MSW	Negative	40-44	Black	Negative	0.25	1	8	0.015	0.008	0.004	0.06	Lineage A	20.1	9362	20583	63	2.001	9	1	100	100	100	100	0	0	FALSE	A	G	G	T	H	G	L	D	H	FALSE	2bp	N	R	T	D	Q
GCWGS-7747	MW	5-e	6	PRJNA317462	SAMN12830891	SRR11698360	MSW	Unknown	≤19	Black	Negative	0.125	0.25	8	0.03	0.015	0.004	0.125	Lineage B	9	8154	-	3126	22.001	15	100	100	100	2	100	0	0	FALSE	A	G	G	A	R	G	L	D	Y	FALSE	WT	T	H	I	N	R
GCWGS-7749	MW	5-e	6	PRJNA317462	SAMN12830893	SRR11698358	Unknown	Negative	20-24	Black	Negative	2	2	8	0.03	0.015	0.004	0.25	Lineage A	14	1893	17697	3036	9.001	25	4	1	100	2	100	0	0	FALSE	A	G	G	A	R	D	L	D	H	FALSE	WT	T	H	I	N	R
GCWGS-7752	MW	5-e	6	PRJNA317462	SAMN12830896	SRR11698355	MSW	Negative	25-29	Black	Negative	0.25	0.25	8	0.015	0.008	0.004	0.125	Lineage B	9	8154	7949	3126	22.001	15	100	100	100	2	100	0	0	FALSE	A	G	G	A	R	G	L	D	Y	FALSE	WT	T	H	I	N	R
GCWGS-7753	MW	5-e	6	PRJNA317462	SAMN12830897	SRR12611833	MSW	Negative	25-29	Black	Negative	0.5	1	16	0.015	0.008	4	0.25	Lineage A	17.2	14253	16065	2981	2.002	122	1	1	7	3	100	0	0	FALSE	A	G	G	T	R	G	L	D	H	FALSE	WT	T	H	I	N	R
GCWGS-8313	MW	5-e	7	PRJNA317462	SAMN13323447	SRR11698758	MSW	Negative	50-54	Black	Negative	0.25	1	16	0.03	0.008	0.004	0.5	Lineage B	10	11418	-	178	14.001	29	1	100	100	7	100	0	0	FALSE	A	G	G	A	R	G	L	D	H	TRUE	2bp	T	H	I	N	R
GCWGS-8315	MW	5-e	7	PRJNA317462	SAMN13323449	SRR11698724	MSW	Negative	20-24	Hispanic	Negative	0.25	0.5	8	0.03	0.008	0.002	0.06	Lineage A	16	15228	20003	687	9.001	105	100	1	100	2	100	0	0	FALSE	A	G	G	T	R	D	L	D	H	FALSE	WT	T	H	I	N	R
GCWGS-8316	MW	5-e	7	PRJNA317462	SAMN13323450	SRR11698722	MSW	Negative	≤19	Black	Negative	0.125	0.25	8	0.015	0.008	0.004	0.125	Lineage A	20.1	9363	-	845	2.001	9	100	100	100	100	100	0	0	FALSE	A	G	G	T	H	G	L	D	H	FALSE	WT	N	R	T	D	Q
GCWGS-8317	MW	5-e	7	PRJNA317462	SAMN13323451	SRR11698721	MSW	Negative	40-44	Black	Negative	1	1	8	0.03	0.015	0.004	0.25	Lineage A	20.1	9363	-	845	2.001	9	100	100	100	100	100	0	0	FALSE	A	G	G	T	H	G	L	D	H	FALSE	WT	N	R	T	D	Q
GCWGS-8318	MW	5-e	7	PRJNA317462	SAMN13323452	SRR11698720	MSW	Negative	25-29	Black	Positive	64	1	16	0.015	0.008	0.03	0.25	Lineage A	17.2	10314	12547	1387	5.002	122	14	1	7	3	100	0	0	FALSE	A	G	G	T	R	G	L	D	H	FALSE	WT	T	H	I	N	R
GCWGS-8337	MW	5-e	8	PRJNA317462	SAMN13446591	SRR11698699	MSM	Negative	25-29	Black	Negative	0.5	1	8	0.015	0.008	4	16	Lineage A	12	1579	13405	1511	2.002	1	1	1	1	3	2	4	0	FALSE	DEL	G	G	A	R	G	L	D	Y	FALSE	WT	T	H	I	N	R
GCWGS-9353	MW	5-e	8	PRJNA317462	SAMN13872714	SRR11725082	MSW	Negative	35-39	Black	Negative	0.25	2	16	0.06	0.03	0.004	1	Lineage A	20.1	9363	5049	63	2.001	9	1	100	100	100	100	0	0	FALSE	A	G	G	T	H	G	L	D	H	FALSE	WT	N	R	T	D	Q
GCWGS-9354	MW	5-e	8	PRJNA317462	SAMN13872715	SRR11725081	MSM	Unknown	30-34	Black	Positive	4	1	8	0.03	0.008	0.008	0.25	Lineage B	10	12547	-	178	14.001	29	1	100	100	7	100	0	0	FALSE	A	G	G	A	R	G	L	D	H	TRUE	WT	T	H	I	N	R
GCWGS-9355	MW	5-e	8	PRJNA317462	SAMN13872716	SRR11725080	MSW	Negative	25-29	Black	Negative	0.25	1	8	0.06	0.015	0.03	0.125	Lineage A	18.1	8143	-	NEW	34.006	40	3	100	47	4	100	0	0	FALSE	A	G	G	T	R	G	L	D	H	TRUE	WT	T	H	I	N	R
GCWGS-9356	MW	5-e	8	PRJNA317462	SAMN13872717	SRR11725078	MSW	Unknown	25-29	Black	Negative	0.5	1	4	0.125	0.06	0.004	0.125	Lineage A	14	1893	17697	4070	202.001	25	4	1	100	2	100	0	0	FALSE	A	G	G	A	R	D	L	D	H	FALSE	WT	T	H	I	N	R
GCWGS-10456	MW	5-e	9	PRJNA317462	SAMN13928452	SRR11725028	MSW	Negative	30-34	Hispanic	Negative	0.25	2	16	0.03	0.008	0.004	0.25	Lineage A	20.1	9362	-	63	2.001	9	1	100	100	100	100	0	0	FALSE	A	G	G	T	H	G	L	D	H	FALSE	WT	T	H	I	N	R
GCWGS-10457	MW	5-e	9	PRJNA317462	SAMN13928453	SRR11725027	MSW	Negative	30-34	Black	Negative	0.5	0.5	16	0.06	0.03	0.004	0.125	Lineage A	16	1601	242	687	9.001	105	100	1	100	2	100	0	0	FALSE	A	G	G	T	R	D	L	D	H	FALSE	WT	T	H	I	N	R
GCWGS-10458	MW	5-e	9	PRJNA317462	SAMN13928454	SRR11725025	MSW	Negative	40-44	Black	Negative	1	2	16	0.015	0.008	8	0.25	Lineage A	17.2	14253	16065	2981	2.002	122	1	1	7	3	100	0	0	FALSE	A	G	G	T	R	G	L	D	H	FALSE	WT	T	H	I	N	R
GCWGS-10459	MW	5-e	9	PRJNA317462	SAMN13928455	SRR11725024	MSW	Negative	35-39	Black	Negative	0.06	0.5	8	0.015	0.008	0.004	0.03	Lineage A	16	13413	20466	3940	2.002	24	13	100	100	2	100	0	0	FALSE	A	G	G	T	R	G	L	D	H	FALSE	2bp	T	H	I	N	R
GCWGS-10461	MW	5-e	9	PRJNA317462	SAMN13928457	SRR11725022	MSW	Unknown	30-34	Black	Negative	0.5	0.5	16	0.03	0.015	0.004	0.125	Lineage A	16	1601	242	687	9.001	105	100	1	100	2	100	0	0	FALSE	A	G	G	T	R	D	L	D	H	FALSE	WT	T	H	I	N	R
GCWGS-10802	MW	5-e	10	PRJNA317462	SAMN14056957	SRR11724280	MSW	Negative	25-29	Black	Negative	0.5	0.5	8	0.03	0.015	0.004	0.125	Lineage A	16	1601	242	687	9.001	105	100	1	100	2	100	0	0	FALSE	A	G	G	T	R	D	L	D	H	FALSE	WT	T	H	I	N	R
GCWGS-10803	MW	5-e	10	PRJNA317462	SAMN14056958	SRR11724279	MSW	Negative	45-49	Black	Negative	0.5	0.25	4	0.015	0.008	4	0.06	Lineage A	17.2	10314	12547	1387	5.002	122	14	1	7	3	100	0	0	FALSE	A	G	G	T	R	G	L	D	H	FALSE	WT	T	H	I	N	R
GCWGS-10807	MW	5-e	10	PRJNA317462	SAMN14056962	SRR11724274	MSW	Unknown	60-64	Black	Negative	0.5	0.5	8	0.03	0.015	4	0.125	Lineage A	17.2	10314	12547	1387	5.002	122	14	1	7	3	100	0	0	FALSE	A	G	G	T	R	G	L	D	H	FALSE	WT	T	H	I	N	R
GCWGS-10808	MW	5-e	10	PRJNA317462	SAMN14056963	SRR11724273	MSW	Negative	20-24	Black	Positive	64	2	16	0.03	0.008	0.03	0.25	Lineage A	18.1	8143	20471	3948	2.002	40	100	100	47	4	100	0	0	FALSE	A	G	G	T	R	G	L	D	H	TRUE	WT	T	H	I	N	R
GCWGS-10809	MW	5-e	10	PRJNA317462	SAMN14056964	SRR11724272	MSW	Negative	40-44	Black	Negative	1	0.5	4	0.125	0.06	0.004	0.125	Lineage A	14	1893	17697	4070	202.001	25	4	1	100	2	100	0	0	FALSE	A	G	G	A	R	D	L	D	H	FALSE	WT	T	H	I	N	R
GCWGS-10846	MW	5-e	11	PRJNA317462	SAMN14057229	SRR11728121	MSW	Negative	35-39	Black	Negative	0.25	2	16	0.03	0.015	0.008	2	Lineage A	20.2	8134	18293	211	2.001	39	100	100	100	100	100	0	0	TRUE	C	G	A	A	R	G	L	N	H	FALSE	WT	T	H	I	D	R
GCWGS-10592	MW	5-e	11	PRJNA317462	SAMN13871882	SRR12612658	MSW	Negative	25-29	Black	Negative	1	4	4	0.015	0.015	0.004	0.25	Lineage A	14	1893	17697	3036	9.001	25	4	1	100	2	100	0	0	FALSE	A	G	G	A	R	D	L	D	H	FALSE	WT	T	H	I	N	R
GCWGS-10596	MW	5-e	11	PRJNA317462	SAMN13871886	SRR12612654	MSW	Negative	35-39	Black	Negative	0.5	1	4	0.03	0.015	4	0.125	Lineage A	17.2	10314	12547	1387	5.002	122	14	1	7	3	100	0	0	FALSE	A	G	G	T	R	G	L	D	H	FALSE	WT	T	H	I	N	R
GCWGS-10597	MW	5-e	11	PRJNA317462	SAMN13871887	SRR12612653	MSW	Negative	25-29	Black	Negative	0.5	1	8	0.015	0.008	4	0.125	Lineage A	17.2	14253	16065	2981	2.002	122	1	1	7	3	100	0	0	FALSE	A	G	G	T	R	G	L	D	H	FALSE	WT	T	H	I	N	R
GCWGS-10599	MW	5-e	11	PRJNA317462	SAMN13871889	SRR12612650	MSW	Negative	20-24	Black	Negative	0.25	1	8	0.015	0.015	0.002	0.125	Lineage A	0	8126	8	394	2.001	25	14	100	100	100	100	0	0	FALSE	A	G	G	A	R	D	L	D	H	FALSE	WT	T	H	I	N	R
GCWGS-11052	MW	5-e	12	PRJNA317462	SAMN14080162	SRR12612523	MSW	Negative	50-54	Black	Negative	0.125	1	8	0.015	0.008	0.004	0.03	Lineage A	20.2	8134	18293	211	2.001	39	100	100	100	100	100	0	0	TRUE	C	G	A	A	R	G	L	N	H	FALSE	2bp	T	H	I	D	R
GCWGS-10591	MW	5-e	12	PRJNA317462	SAMN13871881	SRR12612659	MSW	Negative	20-24	Black	Negative	0.25	1	8	0.015	0.015	0.004	1	Lineage A	20.2	8134	18293	211	2.001	39	100	100	100	100	100	0	0	TRUE	C	G	A	A	R	G	L	N	H	FALSE	WT	T	H	I	D	R
GCWGS-11071	MW	5-e	12	PRJNA317462	SAMN14080180	SRR12612514	MSW	Positive	30-34	Black	Negative	0.125	0.5	4	0.015	0.004	0.004	0.06	Lineage B	0	8149	358	688	22.001	104	3	100	100	7	100	0	0	FALSE	A	G	G	A	R	G	L	D	H	TRUE	WT	T	H	I	N	R
GCWGS-5657	MW	5-f	1	PRJNA317462	SAMN11288765	SRR16644457	MSW	Negative	≤19	White	Negative	0.5	1	2	0.06	0.03	0.008	0.25	Lineage A	16	1579	21	139	9.001	1	8	1	100	2	100	0	0	FALSE	DEL	G	G	A	R	G	L	D	Y	FALSE	WT	T	H	I	N	R
GCWGS-5658	MW	5-f	1	PRJNA317462	SAMN11288766	SRR16644643	MSW	Negative	35-39	Black	Negative	0.5	2	8	0.06	0.015	0.004	0.25	Lineage A	0	1580	-	845	2.001	9	100	100	100	100	100	0	0	FALSE	A	G	G	T	H	G	L	D	H	FALSE	WT	T	H	I	N	R
GCWGS-5659	MW	5-f	1	PRJNA317462	SAMN11288767	SRR16644654	MSW	Negative	30-34	Black	Negative	0.25	0.5	4	0.015	0.004	0.004	0.125	Lineage B	21	6962	20426	3127	22.001	161	100	100	100	2	100	0	0	FALSE	A	G	G	A	R	G	L	N	Y	FALSE	WT	T	H	I	N	R
GCWGS-5660	MW	5-f	1	PRJNA317462	SAMN11288768	SRR16644144	MSM	Negative	60-64	White	Negative	0.125	64	8	0.03	0.008	0.004	0.125	Lineage B	7	1599	-	520	14.001	130	3	100	100	2	100	0	0	FALSE	A	G	G	T	R	G	L	D	H	FALSE	WT	T	H	I	N	R
GCWGS-5661	MW	5-f	1	PRJNA317462	SAMN11288769	SRR16644154	Unknown	Negative	20-24	Black	Negative	0.5	2	8	0.015	0.004	8	0.25	Lineage A	18.2	8143	18398	436	2.002	40	100	100	7	3	100	0	0	FALSE	A	G	G	T	R	G	L	D	H	TRUE	WT	T	H	I	N	R
GCWGS-6349	MW	5-f	3	PRJNA317462	SAMN11784726	SRR16644339	Unknown, not recorded	Negative	40-44	Amer Ind	Negative	1	1	8	0.015	0.008	4	0.25	Lineage A	17.2	14253	16065	1615	5.002	122	1	1	7	3	100	0	0	FALSE	A	G	G	T	R	G	L	D	H	FALSE	WT	T	H	I	N	R
GCWGS-6351	MW	5-f	3	PRJNA317462	SAMN11784728	SRR16644338	Unknown, not recorded	Negative	25-29	Hispanic	Positive	32	0.5	4	0.015	0.008	4	0.125	Lineage A	18.1	8143	13966	426	2.002	40	13	100	7	4	100	0	0	FALSE	A	G	G	T	R	G	L	D	H	TRUE	WT	T	H	I	N	R
GCWGS-6352	MW	5-f	3	PRJNA317462	SAMN11784729	SRR16644337	Unknown, not recorded	Negative	25-29	White	Negative	0.25	32	8	0.015	0.008	0.004	0.06	Lineage B	7	1599	-	520	14.001	130	3	100	100	2	100	0	0	FALSE	A	G	G	T	R	G	L	D	H	FALSE	WT	T	H	I	N	R
GCWGS-6353	MW	5-f	3	PRJNA317462	SAMN11784730	SRR16644335	Unknown, not recorded	Negative	25-29	Unknown	Positive	64	1	4	0.015	0.008	2	0.25	Lineage A	18.1	8143	5624	426	2.002	40	13	100	7	4	100	0	0	FALSE	A	G	G	T	R	G	L	D	H	TRUE	WT	T	H	I	N	R
GCWGS-6722	MW	5-f	4	PRJNA317462	SAMN12172740	SRR16644187	MSM	Negative	25-29	Black	Negative	1	2	4	0.06	0.03	4	0.25	Lineage A	22.3	12974	17731	38	13.001	19	8	1	1	9	100	0	0	FALSE	DEL	G	G	A	R	D	L	D	H	FALSE	WT	T	H	I	N	R
GCWGS-6723	MW	5-f	4	PRJNA317462	SAMN12172741	SRR16644186	MSW	Negative	50-54	Black	Negative	1	1	8	0.015	0.008	4	0.25	Lineage A	17.2	14253	16065	1615	5.002	122	1	1	7	3	100	0	0	FALSE	A	G	G	T	R	G	L	D	H	FALSE	WT	T	H	I	N	R
GCWGS-6725	MW	5-f	4	PRJNA317462	SAMN12172743	SRR16644185	MSM	Negative	≤19	Black	Negative	0.25	1	8	0.015	0.008	0.004	0.5	Lineage A	20.2	11982	19759	2885	2.001	39	3	100	100	100	100	0	0	TRUE	C	G	A	A	R	G	L	N	H	FALSE	WT	T	H	I	D	R
GCWGS-6726	MW	5-f	4	PRJNA317462	SAMN12276136	SRR16644184	MSM	Negative	25-29	White	Negative	0.25	1	4	0.03	0.015	4	0.125	Lineage A	15	7363	-	480	44.001	16	3	1	1	10	100	0	0	FALSE	DEL	G	G	A	R	G	L	N	Y	FALSE	WT	T	H	I	N	R
GCWGS-7016	MW	5-f	5	PRJNA317462	SAMN12341833	SRR16644677	MSW	Negative	45-49	Black	Negative	0.25	1	8	0.015	0.008	0.004	0.25	Lineage A	20.1	9363	-	63	2.001	9	1	100	100	100	100	0	0	FALSE	A	G	G	T	H	G	L	D	H	FALSE	WT	N	R	T	D	Q
GCWGS-7017	MW	5-f	5	PRJNA317462	SAMN12341834	SRR16644248	MSW	Unknown	30-34	Black	Negative	0.25	1	4	0.015	0.008	4	0.06	Lineage A	15	7363	-	4009	9.009	16	3	100	1	10	100	0	0	FALSE	DEL	G	G	A	R	G	L	N	Y	FALSE	2bp	T	H	I	N	R
GCWGS-7018	MW	5-f	5	PRJNA317462	SAMN12497005	SRR16644247	MSW	Negative	25-29	Black	Negative	0.25	0.25	4	0.008	0.008	0.004	0.125	Lineage B	21	6962	-	3127	22.001	161	100	100	100	2	100	0	0	FALSE	A	G	G	A	R	G	L	N	Y	FALSE	WT	T	H	I	N	R
GCWGS-7019	MW	5-f	5	PRJNA317462	SAMN12341835	SRR16644246	MSW	Negative	25-29	Black	Negative	0.25	0.5	8	0.008	0.004	4	0.03	Lineage A	17.1	9900	20562	3988	5.002	440	14	1	7	3	100	0	0	FALSE	C	G	G	A	R	G	L	N	H	FALSE	2bp	T	H	I	N	R
GCWGS-7020	MW	5-f	5	PRJNA317462	SAMN12341836	SRR16644676	MSW	Negative	25-29	Black	Negative	0.25	1	8	0.015	0.008	0.004	1	Lineage A	20.2	8134	20453	211	2.001	39	100	100	100	100	100	0	0	TRUE	C	G	A	A	R	G	L	N	H	FALSE	WT	T	H	I	D	R
GCWGS-7156	MW	5-f	6	PRJNA317462	SAMN12546584	SRR16644598	MSW	Negative	25-29	Black	Negative	0.5	0.25	8	0.015	0.008	0.004	0.125	Lineage B	4	11414	12538	3993	9.001	8	3	100	6	1	100	0	0	FALSE	A	G	G	A	R	G	L	D	H	FALSE	WT	T	H	I	N	R
GCWGS-7157	MW	5-f	6	PRJNA317462	SAMN12546585	SRR16644597	MSW	Negative	40-44	Black	Negative	0.25	1	16	0.015	0.008	0.004	1	Lineage A	20.1	11864	-	439	2.001	9	1	100	100	1	100	0	0	FALSE	A	G	G	T	H	G	L	D	H	FALSE	WT	N	R	T	D	Q
GCWGS-7158	MW	5-f	6	PRJNA317462	SAMN12546586	SRR16644593	MSM	Positive	20-24	Black	Negative	0.5	1	8	0.03	0.03	4	0.5	Lineage A	15	1583	11692	480	44.001	16	3	1	1	10	100	0	0	FALSE	DEL	G	G	A	R	G	L	N	Y	FALSE	WT	T	H	I	N	R
GCWGS-7159	MW	5-f	6	PRJNA317462	SAMN12546587	SRR16644249	MSW	Negative	45-49	Black	Negative	0.25	1	8	0.03	0.008	0.004	0.5	Lineage A	20.1	11864	-	439	2.001	9	1	100	100	1	100	0	0	FALSE	A	G	G	T	H	G	L	D	H	FALSE	WT	N	R	T	D	Q
GCWGS-8160	MW	5-f	7	PRJNA317462	SAMN12821381	SRR16644478	MSM	Negative	45-49	White	Negative	1	0.5	8	0.015	0.008	4	0.25	Lineage A	17.2	10314	19665	2148	5.002	122	3	1	7	3	100	0	0	FALSE	A	G	G	T	R	G	L	D	H	FALSE	WT	T	H	I	N	R
GCWGS-8161	MW	5-f	7	PRJNA317462	SAMN12821382	SRR16644477	MSM	Negative	50-54	White	Negative	1	0.25	4	0.015	0.015	0.004	0.125	Lineage B	13	10931	508	86	22.001	19	6	1	100	2	100	0	0	FALSE	DEL	G	G	A	R	D	L	D	H	FALSE	WT	T	H	I	N	R
GCWGS-8162	MW	5-f	7	PRJNA317462	SAMN12821383	SRR16644476	MSW	Negative	45-49	Black	Negative	0.5	0.5	8	0.03	0.015	0.004	0.5	Lineage A	20.1	11864	7758	439	2.001	9	1	100	100	1	100	0	0	FALSE	A	G	G	T	H	G	L	D	H	FALSE	WT	N	R	T	D	Q
GCWGS-8163	MW	5-f	7	PRJNA317462	SAMN12821384	SRR16644475	MSMW	Negative	55-59	Black	Negative	0.5	0.5	8	0.015	0.008	4	0.25	Lineage A	17.2	10314	12547	1387	5.002	122	14	1	7	3	100	0	0	FALSE	A	G	G	T	R	G	L	D	H	FALSE	WT	T	H	I	N	R
GCWGS-8164	MW	5-f	7	PRJNA317462	SAMN12821385	SRR16644474	MSW	Negative	30-34	White	Negative	0.06	0.5	8	0.008	0.002	0.004	0.25	Lineage A	20.1	11864	-	439	2.001	9	1	100	100	1	100	0	0	FALSE	A	G	G	T	H	G	L	D	H	FALSE	WT	N	R	T	D	Q
GCWGS-8436	MW	5-f	8	PRJNA317462	SAMN12913320	SRR16644280	MSM	Positive	35-39	White	Negative	1	4	8	0.06	0.03	8	2	Lineage A	20.2	9363	12302	3975	5.002	39	11	100	7	4	100	0	0	TRUE	C	G	A	A	R	G	L	N	H	FALSE	WT	N	R	T	D	R
GCWGS-9002	MW	5-f	9	PRJNA317462	SAMN13191819	SRR16644426	MSW	Negative	30-34	White	Negative	0.25	0.25	8	0.015	0.008	0.004	0.06	Lineage A	16	13413	-	1950	9.001	105	3	100	100	2	100	0	0	FALSE	A	G	G	T	R	D	L	D	H	FALSE	WT	T	H	I	N	R
GCWGS-9003	MW	5-f	9	PRJNA317462	SAMN13191820	SRR16644425	MSW	Negative	35-39	Black	Negative	0.25	0.125	4	0.015	0.008	0.004	0.125	Lineage B	21	6962	20426	3127	22.001	161	100	100	100	2	100	0	0	FALSE	A	G	G	A	R	G	L	N	Y	FALSE	WT	T	H	I	N	R
GCWGS-9830	MW	5-f	10	PRJNA317462	SAMN13513428	SRR16644044	MSW	Negative	25-29	Black	Negative	1	0.25	4	0.015	0.015	0.004	0.125	Lineage B	13	10931	508	86	22.001	19	6	1	100	2	100	0	0	FALSE	DEL	G	G	A	R	D	L	D	H	FALSE	WT	T	H	I	N	R
GCWGS-9831	MW	5-f	10	PRJNA317462	SAMN13513429	SRR16644043	MSW	Negative	30-34	Black	Negative	0.25	1	8	0.015	0.008	0.004	1	Lineage A	20.1	9363	2992	63	2.001	9	1	100	100	100	100	0	0	FALSE	A	G	G	T	H	G	L	D	H	FALSE	WT	N	R	T	D	Q
GCWGS-9832	MW	5-f	10	PRJNA317462	SAMN13513430	SRR16644022	MSW	Negative	35-39	Black	Negative	1	0.5	8	0.015	0.015	4	1	Lineage A	17.2	14253	16065	1615	5.002	122	1	1	7	3	100	0	0	FALSE	A	G	G	T	R	G	L	D	H	FALSE	WT	T	H	I	N	R
GCWGS-9833	MW	5-f	10	PRJNA317462	SAMN13513431	SRR16644021	MSM	Negative	25-29	White	Negative	1	1	8	0.015	0.015	8	0.125	Lineage A	17.2	14253	16065	1615	5.002	122	1	1	7	3	100	0	0	FALSE	A	G	G	T	R	G	L	D	H	FALSE	WT	T	H	I	N	R
GCWGS-9834	MW	5-f	10	PRJNA317462	SAMN13513432	SRR16644020	MSM	Negative	25-29	White	Negative	0.5	2	8	0.015	0.015	0.008	0.5	Lineage A	20.2	11982	19759	2885	2.001	39	3	100	100	100	100	0	0	TRUE	C	G	A	A	R	G	L	N	H	FALSE	WT	T	H	I	D	R
GCWGS-10529	MW	5-f	11	PRJNA317462	SAMN13838352	SRR16999523	MSW	Negative	25-29	Black	Negative	1	1	8	0.015	0.008	4	0.25	Lineage A	17.2	14253	16065	1615	5.002	122	1	1	7	3	100	0	0	FALSE	A	G	G	T	R	G	L	D	H	FALSE	WT	T	H	I	N	R
GCWGS-10530	MW	5-f	11	PRJNA317462	SAMN13838353	SRR16999522	MSM	Negative	25-29	Hispanic	Negative	0.25	0.125	4	0.008	0.004	0.004	0.125	Lineage B	21	6962	20426	3127	22.001	161	100	100	100	2	100	0	0	FALSE	A	G	G	A	R	G	L	N	Y	FALSE	WT	T	H	I	N	R
GCWGS-10531	MW	5-f	11	PRJNA317462	SAMN13838354	SRR16999521	MSW	Negative	30-34	Black	Negative	0.25	0.125	8	0.015	0.008	0.004	0.25	Lineage A	19.2	8156	-	3961	2.017	1	14	1	100	2	100	0	0	FALSE	DEL	G	G	A	R	G	L	D	Y	FALSE	WT	T	H	I	N	R
GCWGS-10532	MW	5-f	11	PRJNA317462	SAMN13975283	SRR16999519	MSM	Negative	20-24	Hispanic	Negative	1	0.5	8	0.008	0.004	0.008	0.25	Lineage A	19.2	8156	19758	442	2.001	1	1	1	100	2	100	0	0	FALSE	DEL	G	G	A	R	G	L	D	Y	FALSE	WT	T	H	I	N	R
GCWGS-10533	MW	5-f	11	PRJNA317462	SAMN13838355	SRR16999518	MSW	Positive	45-49	Multi-racial	Negative	0.25	0.125	4	0.008	0.004	0.004	0.25	Lineage B	13	10931	508	86	22.001	19	6	1	100	2	100	0	0	FALSE	DEL	G	G	A	R	D	L	D	H	FALSE	2bp	T	H	I	N	R
GCWGS-10913	MW	5-f	12	PRJNA317462	SAMN13975299	SRR16999498	MSM	Positive	45-49	White	Negative	0.25	0.5	8	0.015	0.008	0.004	0.25	Lineage A	19.2	8156	19758	442	2.001	1	1	1	100	2	100	0	0	FALSE	DEL	G	G	A	R	G	L	D	Y	FALSE	WT	T	H	I	N	R
GCWGS-10914	MW	5-f	12	PRJNA317462	SAMN13975300	SRR16999497	MSW	Negative	25-29	Black	Negative	0.125	0.5	1	0.03	0.008	0.004	1	Lineage A	20.2	8134	19978	211	2.001	39	100	100	100	100	100	0	0	TRUE	C	G	A	A	R	G	L	N	H	FALSE	WT	T	H	I	D	R
GCWGS-10915	MW	5-f	12	PRJNA317462	SAMN13975301	SRR16999496	MSW	Negative	35-39	Amer Ind	Negative	0.03	1	8	0.03	0.008	0.004	0.125	Lineage A	14	1893	860	1576	9.002	25	3	1	100	2	100	0	0	FALSE	A	G	G	A	R	D	L	D	H	FALSE	WT	T	H	I	N	R
GCWGS-10916	MW	5-f	12	PRJNA317462	SAMN13975302	SRR16999494	MSW	Negative	25-29	Black	Negative	0.5	0.5	4	0.03	0.015	0.004	0.125	Lineage A	0	8126	8	394	2.001	25	14	100	100	100	100	0	0	FALSE	A	G	G	A	R	D	L	D	H	FALSE	WT	T	H	I	N	R
GCWGS-10917	MW	5-f	12	PRJNA317462	SAMN13975303	SRR16999493	MSW	Negative	40-44	White	Negative	0.25	0.5	8	0.015	0.008	4	0.25	Lineage A	18.2	13526	19979	436	2.002	40	100	100	7	3	100	0	0	FALSE	A	G	G	T	R	G	L	D	H	TRUE	WT	T	H	I	N	R
GCWGS-6068	S	6-c	1	PRJNA317462	SAMN11637277	SRR16644550	MSM	Negative	25-29	White	Positive	32	0.5	8	0.008	0.004	4	0.25	Lineage A	18.2	13526	20529	3944	2.002	40	14	100	7	3	100	0	0	FALSE	A	G	G	T	R	G	L	D	H	TRUE	WT	T	H	I	N	R
GCWGS-6069	S	6-c	1	PRJNA317462	SAMN11637278	SRR16644222	MSM	Positive	25-29	Black	Negative	0.03	0.25	8	0.002	0.001	0.004	0.06	Lineage B	21	6962	-	3734	15.001	361	100	100	100	2	100	0	0	FALSE	A	G	G	A	R	G	L	N	Y	FALSE	2bp	T	H	I	N	R
GCWGS-6070	S	6-c	1	PRJNA317462	SAMN11637279	SRR16644061	MSM	Negative	≤19	Black	Negative	0.125	0.5	8	0.008	0.004	0.004	0.5	Lineage B	2	15227	-	NEW	2.001	16	100	100	100	2	2|4|6*	0	0	FALSE	DEL	G	G	A	R	G	L	N	Y	FALSE	WT	N	R	T	D	Q
GCWGS-6074	S	6-c	1	PRJNA317462	SAMN11637283	SRR16644060	MSW	Negative	20-24	Black	Negative	0.5	0.5	8	0.015	0.015	0.004	0.25	Lineage B	13	10931	508	86	22.001	19	6	1	100	2	100	0	0	FALSE	DEL	G	G	A	R	D	L	D	H	FALSE	WT	T	H	I	N	R
GCWGS-6411	S	6-c	2	PRJNA317462	SAMN12587540	SRR16644090	MSM	Negative	25-29	White	Negative	0.5	0.25	4	0.015	0.008	4	0.25	Lineage A	17.2	10314	20542	1387	5.002	122	14	1	7	3	100	0	0	FALSE	A	G	G	T	R	G	L	D	H	FALSE	WT	T	H	I	N	R
GCWGS-6412	S	6-c	2	PRJNA317462	SAMN12587541	SRR16644089	MSW	Negative	25-29	Black	Negative	0.25	0.5	8	0.015	0.008	0.004	0.125	Lineage A	16	1601	17956	2972	2.002	57	3	1	100	2	100	0	0	FALSE	A	G	G	A	R	G	L	D	H	FALSE	WT	T	H	I	N	R
GCWGS-6413	S	6-c	2	PRJNA317462	SAMN12142975	SRR16644088	MSW	Negative	40-44	Black	Negative	0.06	0.125	8	0.004	0.001	0.004	0.25	Lineage B	9	8154	589	3167	45.001	11	100	100	100	2	100	0	0	FALSE	A	G	G	T	R	G	L	D	H	FALSE	WT	T	H	I	N	R
GCWGS-6414	S	6-c	2	PRJNA317462	SAMN12587542	SRR16644068	MSM	Negative	50-54	White	Negative	1	0.5	8	0.015	0.008	4	2	Lineage A	17.2	10314	17375	3987	5.002	222	3	1	7	3	100	0	0	FALSE	C	G	A	T	R	G	L	D	H	FALSE	WT	N	R	T	D	R
GCWGS-6415	S	6-c	2	PRJNA317462	SAMN12142976	SRR16644086	MSM	Negative	40-44	Black	Negative	1	0.5	8	0.015	0.008	4	0.25	Lineage A	17.2	10314	-	2148	5.002	122	3	1	7	3	100	0	0	FALSE	A	G	G	T	R	G	L	D	H	FALSE	WT	T	H	I	N	R
GCWGS-6801	S	6-c	3	PRJNA317462	SAMN12545775	SRR16643996	MSM	Negative	35-39	Black	Negative	0.06	0.25	8	0.008	0.002	0.004	0.125	Lineage B	21	6962	20453	NEW	100.001	361	100	100	100	2	100	0	0	FALSE	A	G	G	A	R	G	L	N	Y	FALSE	WT	T	H	I	N	R
GCWGS-6802	S	6-c	3	PRJNA317462	SAMN12545776	SRR16643994	MSW	Negative	20-24	Black	Negative	0.5	0.5	8	0.03	0.015	4	0.125	Lineage A	17.1	7822	14994	1387	5.002	122	14	1	7	3	100	0	0	FALSE	A	G	G	T	R	G	L	D	H	FALSE	WT	T	H	I	N	R
GCWGS-6803	S	6-c	3	PRJNA317462	SAMN12545777	SRR16644686	MSW	Negative	≤19	Black	Negative	0.5	1	8	0.015	0.008	0.004	0.06	Lineage A	16	13532	-	687	9.001	105	100	1	100	2	100	0	0	FALSE	A	G	G	T	R	D	L	D	H	FALSE	WT	T	H	I	N	R
GCWGS-6804	S	6-c	3	PRJNA317462	SAMN12545778	SRR16644685	MSW	Negative	20-24	Black	Negative	0.06	0.25	8	0.002	0.002	0.004	0.25	Lineage B	21	6962	25	3734	15.001	361	100	100	100	2	100	0	0	FALSE	A	G	G	A	R	G	L	N	Y	FALSE	WT	T	H	I	N	R
GCWGS-6805	S	6-c	3	PRJNA317462	SAMN12545779	SRR16644684	MSMW	Negative	35-39	Black	Negative	1	0.5	8	0.015	0.015	4	0.25	Lineage A	17.1	7822	18666	1387	5.002	122	14	1	7	3	100	0	0	FALSE	A	G	G	T	R	G	L	D	H	FALSE	WT	T	H	I	N	R
GCWGS-7319	S	6-c	4	PRJNA317462	SAMN12610006	SRR16644227	MSW	Negative	30-34	Hispanic	Negative	0.125	32	8	0.015	0.008	0.004	0.125	Lineage B	7	1599	11461	520	14.001	130	3	100	100	2	100	0	0	FALSE	A	G	G	T	R	G	L	D	H	FALSE	WT	T	H	I	N	R
GCWGS-7320	S	6-c	4	PRJNA317462	SAMN12610007	SRR16644586	MSW	Negative	55-59	Black	Negative	0.25	32	8	0.03	0.015	0.008	0.125	Lineage B	7	1599	20567	520	14.001	130	3	100	100	2	100	0	0	FALSE	A	G	G	T	R	G	L	D	H	FALSE	WT	T	H	I	N	R
GCWGS-7321	S	6-c	4	PRJNA317462	SAMN12610008	SRR16644582	MSW	Negative	25-29	White	Negative	0.125	32	8	0.03	0.015	0.008	0.125	Lineage B	7	1599	11461	520	14.001	130	3	100	100	2	100	0	0	FALSE	A	G	G	T	R	G	L	D	H	FALSE	WT	T	H	I	N	R
GCWGS-7322	S	6-c	4	PRJNA317462	SAMN12610009	SRR16644603	MSM	Positive	30-34	White	Negative	0.25	1	16	0.015	0.008	0.004	0.25	Lineage A	19.1	13536	18166	1617	14.001	1	3	1	100	2	100	0	0	FALSE	DEL	G	G	A	R	G	L	D	Y	FALSE	WT	T	H	I	N	R
GCWGS-7323	S	6-c	4	PRJNA317462	SAMN12610010	SRR16644602	MSW	Negative	30-34	Black	Negative	0.5	1	4	0.004	0.002	0.004	0.25	Lineage A	19.1	11423	10941	162	14.001	1	100	1	100	2	100	0	0	FALSE	DEL	G	G	A	R	G	L	D	Y	FALSE	WT	T	H	I	N	R
GCWGS-7519	S	6-c	5	PRJNA317462	SAMN12708644	SRR16644102	MSM	Negative	20-24	Black	Negative	0.25	1	8	0.015	0.008	0.004	0.5	Lineage A	20.1	8134	2992	63	2.001	9	1	100	100	100	100	1	0	FALSE	A	G	G	T	H	G	L	D	H	FALSE	WT	N	R	T	D	Q
GCWGS-7520	S	6-c	5	PRJNA317462	SAMN12708645	SRR16644123	MSM	Negative	30-34	White	Negative	0.5	0.25	8	0.015	0.008	0.004	0.25	Lineage A	19.2	15184	13489	442	2.001	1	1	1	100	2	100	0	0	FALSE	DEL	G	G	A	R	G	L	D	Y	FALSE	WT	T	H	I	N	R
GCWGS-7521	S	6-c	5	PRJNA317462	SAMN12708646	SRR16644122	MSM	Negative	40-44	Hispanic	Negative	0.03	0.5	8	0.004	0.002	0.004	0.125	Lineage B	21	6962	25	3734	15.001	361	100	100	100	2	100	0	0	FALSE	A	G	G	A	R	G	L	N	Y	FALSE	WT	T	H	I	N	R
GCWGS-7522	S	6-c	5	PRJNA317462	SAMN12708647	SRR16644121	MSW	Negative	30-34	White	Negative	0.125	1	8	0.015	0.008	4	0.03	Lineage A	18.2	13526	18522	436	2.002	40	100	100	7	3	100	0	0	FALSE	A	G	G	T	R	G	L	D	H	TRUE	2bp	T	H	I	N	R
GCWGS-7523	S	6-c	5	PRJNA317462	SAMN12708648	SRR16644120	MSW	Negative	20-24	Black	Negative	0.03	0.5	8	0.004	0.001	0.004	0.125	Lineage B	21	6962	25	3734	15.001	361	100	100	100	2	100	0	0	FALSE	A	G	G	A	R	G	L	N	Y	FALSE	WT	T	H	I	N	R
GCWGS-7661	S	6-c	6	PRJNA317462	SAMN12718962	SRR16644313	MSW	Negative	40-44	Black	Negative	0.25	1	16	0.03	0.015	0.002	0.125	Lineage A	16	13413	20480	2978	2.002	105	5	100	100	2	100	0	0	FALSE	A	G	G	T	R	D	L	D	H	FALSE	WT	T	H	I	N	R
GCWGS-7662	S	6-c	6	PRJNA317462	SAMN12746314	SRR16644311	MSW	Negative	40-44	Other	Negative	1	1	16	0.015	0.008	8	1	Lineage A	17.2	10314	17375	3987	5.002	222	3	1	7	3	100	0	0	FALSE	C	G	A	T	R	G	L	D	H	FALSE	WT	N	R	T	D	R
GCWGS-7663	S	6-c	6	PRJNA317462	SAMN12718963	SRR16644292	MSM	Positive	40-44	White	Positive	32	1	16	0.015	0.008	4	0.25	Lineage A	18.2	13526	9918	436	2.002	40	100	100	7	3	100	0	0	FALSE	A	G	G	T	R	G	L	D	H	TRUE	WT	T	H	I	N	R
GCWGS-7664	S	6-c	6	PRJNA317462	SAMN12746315	SRR16644291	MSW	Negative	30-34	Black	Negative	0.25	1	16	0.03	0.015	0.002	0.125	Lineage A	16	13413	20480	2978	2.002	105	5	100	100	2	100	0	0	FALSE	A	G	G	T	R	D	L	D	H	FALSE	WT	T	H	I	N	R
GCWGS-7665	S	6-c	6	PRJNA317462	SAMN12718964	SRR16644290	MSW	Negative	30-34	Black	Negative	0.125	1	8	0.015	0.008	0.5	0.03	Lineage A	18.1	8143	5624	2970	2.002	40	13	100	7	2	100	0	0	FALSE	A	G	G	T	R	G	L	D	H	TRUE	WT	NF	NF	NF	NF	NF
GCWGS-8251	S	6-c	7	PRJNA317462	SAMN12875889	SRR16644151	MSW	Negative	≥65	Black	Negative	0.5	1	8	0.03	0.015	4	0.25	Lineage A	12	1901	9299	1214	5.002	15	14	1	1	3	100	0	0	FALSE	A	G	G	A	R	G	L	D	Y	FALSE	WT	T	H	I	N	R
GCWGS-8252	S	6-c	7	PRJNA317462	SAMN12875890	SRR16644150	MSW	Negative	30-34	Black	Negative	0.5	0.5	8	0.03	0.008	0.002	0.5	Lineage B	13	10931	8	3175	68.001	19	14	1	100	2	100	0	0	FALSE	DEL	G	G	A	R	D	L	D	H	FALSE	WT	T	H	I	N	R
GCWGS-8253	S	6-c	7	PRJNA317462	SAMN12875891	SRR16644149	MSM	Negative	55-59	White	Negative	0.25	2	16	0.015	0.008	0.004	0.125	Lineage A	16	13413	-	2976	2.002	105	1	100	100	2	100	0	0	FALSE	A	G	G	T	R	D	L	D	H	FALSE	WT	T	H	I	N	R
GCWGS-8254	S	6-c	7	PRJNA317462	SAMN13323435	SRR16644148	MSW	Negative	20-24	Black	Negative	0.5	0.5	8	0.015	0.008	0.002	0.125	Lineage B	13	10931	8	3175	68.001	19	14	1	100	2	100	0	0	FALSE	DEL	G	G	A	R	D	L	D	H	FALSE	WT	T	H	I	N	R
GCWGS-8255	S	6-c	7	PRJNA317462	SAMN12875892	SRR16644147	MSW	Negative	20-24	Black	Negative	0.03	0.5	8	0.004	0.002	0.004	0.125	Lineage B	21	6962	25	3734	15.001	361	100	100	100	2	100	0	0	FALSE	A	G	G	A	R	G	L	N	Y	FALSE	WT	T	H	I	N	R
GCWGS-9282	S	6-c	8	PRJNA317462	SAMN13446586	SRR16644520	MSW	Negative	20-24	Black	Negative	0.5	1	16	0.015	0.008	4	1	Lineage A	17.2	11706	20632	3977	5.002	40	100	1	7	3	100	0	0	FALSE	A	G	G	T	R	G	L	D	H	TRUE	WT	T	H	I	N	R
GCWGS-9283	S	6-c	8	PRJNA317462	SAMN13447494	SRR16644519	MSW	Negative	35-39	White	Negative	0.25	0.5	8	0.015	0.008	0.004	0.125	Lineage A	19.1	11423	12308	162	14.001	1	100	1	100	2	100	0	0	FALSE	DEL	G	G	A	R	G	L	D	Y	FALSE	WT	T	H	I	N	R
GCWGS-9284	S	6-c	8	PRJNA317462	SAMN13447495	SRR16644518	MSM	Positive	50-54	White	Negative	0.25	2	8	0.015	0.008	0.004	1	Lineage A	20.2	9363	20633	213	2.001	39	1	100	100	100	100	0	0	TRUE	C	G	A	A	R	G	L	N	H	FALSE	WT	N	R	T	D	R
GCWGS-9285	S	6-c	8	PRJNA317462	SAMN13447496	SRR16644517	MSM	Positive	25-29	Black	Positive	32	0.5	8	0.008	0.004	8	0.25	Lineage A	18.2	13526	-	436	2.002	40	100	100	7	3	100	0	0	FALSE	A	G	G	T	R	G	L	D	H	TRUE	WT	T	H	I	N	R
GCWGS-9286	S	6-c	8	PRJNA317462	SAMN13447497	SRR16644537	MSW	Negative	30-34	Black	Negative	0.03	0.25	8	0.004	0.001	0.004	0.125	Lineage B	21	6962	25	3734	15.001	361	100	100	100	2	100	0	0	FALSE	A	G	G	A	R	G	L	N	Y	FALSE	WT	T	H	I	N	R
GCWGS-10395	S	6-c	9	PRJNA317462	SAMN13928391	SRR16999528	MSM	Negative	30-34	White	Negative	0.25	0.5	8	0.03	0.015	8	1	Lineage A	17.1	7822	14994	1493	5.002	222	14	1	7	3	100	0	0	FALSE	C	G	A	T	R	G	L	D	H	FALSE	WT	N	R	T	D	R
GCWGS-10396	S	6-c	9	PRJNA317462	SAMN13928392	SRR16999527	MSW	Negative	40-44	Black	Negative	0.25	32	8	0.015	0.008	0.004	0.125	Lineage B	8	10932	-	169	22.001	25	1	100	100	1	100	0	0	FALSE	A	G	G	A	R	D	L	D	H	FALSE	WT	T	H	I	N	R
GCWGS-10397	S	6-c	9	PRJNA317462	SAMN13928393	SRR16999526	Unknown	Positive	25-29	Hispanic	Negative	0.25	2	16	0.03	0.015	4	0.25	Lineage A	18.1	8143	11952	427	2.002	40	100	100	7	4	100	0	0	FALSE	A	G	G	T	R	G	L	D	H	TRUE	WT	T	H	I	N	R
GCWGS-10398	S	6-c	9	PRJNA317462	SAMN13928394	SRR16999525	MSM	Positive	30-34	White	Negative	0.25	64	16	0.03	0.015	0.004	0.125	Lineage B	7	1599	11461	520	14.001	130	3	100	100	2	100	0	0	FALSE	A	G	G	T	R	G	L	D	H	FALSE	WT	T	H	I	N	R
GCWGS-10399	S	6-c	9	PRJNA317462	SAMN13928395	SRR16999524	MSM	Negative	≤19	Black	Negative	0.125	1	8	0.03	0.015	0.004	0.06	Lineage A	14	1893	-	3043	9.001	25	1	100	100	2	100	0	0	FALSE	A	G	G	A	R	D	L	D	H	FALSE	2bp	T	H	I	N	R
GCWGS-10765	S	6-c	10	PRJNA317462	SAMN13975360	SRR16999582	MSW	Unknown	40-44	Black	Negative	0.5	4	8	0.03	0.015	0.03	2	Lineage A	20.2	9363	8241	3920	2.001	39	11	100	53	100	100	0	0	TRUE	C	G	A	A	R	G	L	N	H	FALSE	WT	N	R	T	D	R
GCWGS-10766	S	6-c	10	PRJNA317462	SAMN13975361	SRR16999581	MSW	Negative	30-34	Black	Negative	0.25	2	8	0.03	0.015	0.004	0.25	Lineage A	14	1893	-	3043	9.001	25	1	100	100	2	100	0	0	FALSE	A	G	G	A	R	D	L	D	H	FALSE	WT	T	H	I	N	R
GCWGS-10767	S	6-c	10	PRJNA317462	SAMN13975362	SRR16999580	MSW	Negative	25-29	Black	Negative	1	2	8	0.06	0.06	16	0.25	Lineage A	15	15679	15239	158	44.001	16	10	1	1	10	100	0	0	FALSE	DEL	G	G	A	R	G	L	N	Y	FALSE	WT	T	H	I	N	R
GCWGS-10768	S	6-c	10	PRJNA317462	SAMN13975363	SRR16999579	MSMW	Positive	35-39	Black	Negative	0.25	1	8	0.03	0.015	0.004	0.125	Lineage A	16	13413	8271	2978	2.002	105	5	100	100	2	100	0	0	FALSE	A	G	G	T	R	D	L	D	H	FALSE	WT	T	H	I	N	R
GCWGS-10769	S	6-c	10	PRJNA317462	SAMN14056940	SRR16999578	MSW	Negative	30-34	White	Negative	0.03	0.125	0.5	0.002	0.001	0.004	0.03	Lineage A	15	7363	7574	4053	44.001	16	11	1	1	112	100	0	0	FALSE	DEL	G	G	A	R	G	L	N	Y	FALSE	WT	T	H	I	N	R
GCWGS-10955	S	6-c	11	PRJNA317462	SAMN14078985	SRR16999478	MSW	Negative	20-24	Black	Negative	0.25	2	8	0.03	0.015	0.004	0.5	Lineage A	20.1	9363	5119	63	2.001	9	1	100	100	100	100	0	0	FALSE	A	G	G	T	H	G	L	D	H	FALSE	WT	N	R	T	D	Q
GCWGS-10956	S	6-c	11	PRJNA317462	SAMN14078986	SRR16999477	MSW	Negative	20-24	Black	Negative	0.03	0.25	8	0.004	0.001	0.004	0.125	Lineage B	21	6962	20479	4023	15.001	361	1	100	100	2	100	0	0	FALSE	A	G	G	A	R	G	L	N	Y	FALSE	WT	T	H	I	N	R
GCWGS-10957	S	6-c	11	PRJNA317462	SAMN14078987	SRR16999476	MSMW	Negative	40-44	Black	Positive	64	1	8	0.015	0.008	4	0.06	Lineage A	18.1	8143	3395	426	2.002	40	13	100	7	4	100	0	0	FALSE	A	G	G	T	R	G	L	D	H	TRUE	2bp	T	H	I	N	R
GCWGS-10958	S	6-c	11	PRJNA317462	SAMN14078988	SRR16999475	MSW	Negative	30-34	Black	Negative	0.25	0.5	8	0.03	0.008	0.004	0.03	Lineage A	20.2	9363	8241	193	2.001	39	11	100	100	100	100	0	0	TRUE	C	G	A	A	R	G	L	N	H	FALSE	2bp	N	R	T	D	R
GCWGS-10959	S	6-c	11	PRJNA317462	SAMN14078989	SRR16999474	MSW	Negative	25-29	Black	Negative	0.25	1	8	0.03	0.015	0.004	0.125	Lineage A	16	15228	20480	2978	2.002	105	5	100	100	2	100	0	0	FALSE	A	G	G	T	R	D	L	D	H	FALSE	WT	T	H	I	N	R
GCWGS-11254	S	6-c	12	PRJNA317462	SAMN14291744	SRR16999758	MSW	Positive	30-34	Black	Negative	0.25	0.5	8	0.008	0.004	4	0.25	Lineage A	17.2	10314	12547	3019	5.002	122	14	100	7	3	100	0	0	FALSE	A	G	G	T	R	G	L	D	H	FALSE	WT	T	H	I	N	R
GCWGS-11256	S	6-c	12	PRJNA317462	SAMN14291746	SRR16999757	MSW	Negative	30-34	Black	Negative	0.25	0.5	8	0.015	0.008	4	0.25	Lineage A	17.2	10314	12547	4020	14.001	122	14	100	7	3	100	0	0	FALSE	A	G	G	T	R	G	L	D	H	FALSE	WT	T	H	I	N	R
GCWGS-11257	S	6-c	12	PRJNA317462	SAMN14291747	SRR16999755	MSM	Positive	45-49	White	Positive	64	1	16	0.015	0.008	4	0.06	Lineage A	18.1	8143	3395	426	2.002	40	13	100	7	4	100	0	0	FALSE	A	G	G	T	R	G	L	D	H	TRUE	2bp	T	H	I	N	R
GCWGS-11258	S	6-c	12	PRJNA317462	SAMN14291748	SRR16999754	MSM	Negative	50-54	Hispanic	Negative	0.5	1	8	0.06	0.015	2	0.125	Lineage A	22.3	7827	19975	4045	34.001	19	3	1	7	9	100	0	0	FALSE	DEL	G	G	A	R	D	L	D	H	FALSE	WT	T	H	I	N	R
GCWGS-11259	S	6-c	12	PRJNA317462	SAMN14291749	SRR16999753	MSMW	Negative	35-39	White	Negative	0.25	2	8	0.03	0.015	2	0.03	Lineage A	20.2	9363	16953	168	2.001	39	11	100	7	4	100	0	0	TRUE	C	G	A	A	R	G	L	N	H	FALSE	2bp	N	R	T	D	R
GCWGS-5718	NE	2-b	1	PRJNA317462	SAMN11357638	SRR11698880	MSW	Negative	40-44	Black	Negative	0.5	1	8	0.03	0.008	0.004	0.5	Lineage A	20.1	11428	20496	3056	9.001	9	100	100	100	100	100	0	0	FALSE	A	G	G	T	H	G	L	D	H	FALSE	WT	N	R	T	D	Q
GCWGS-5997	NE	2-b	2	PRJNA317462	SAMN11463675	SRR11698338	MSW	Negative	30-34	Black	Negative	1	4	8	0.03	0.015	0.015	1	Lineage A	20.2	11422	3935	193	2.001	39	11	100	100	100	100	0	0	TRUE	C	G	A	A	R	G	L	N	H	FALSE	WT	N	R	T	D	R
GCWGS-6240	NE	2-b	2	PRJNA317462	SAMN11581165	SRR12611604	MSW	Negative	25-29	Black	Negative	1	1	8	0.03	0.008	4	16	Lineage A	12	1579	286	1511	2.002	1	1	1	1	3	2	4	0	FALSE	DEL	G	G	A	R	G	L	D	Y	FALSE	WT	T	H	I	N	R
GCWGS-6174	NE	2-b	2	PRJNA317462	SAMN11514965	SRR11698195	MSM	Negative	30-34	White	Negative	0.25	1	8	0.03	0.008	0.004	0.5	Lineage A	20.1	9362	-	3914	2.001	9	31	100	100	100	100	0	0	FALSE	A	G	G	T	H	G	L	D	H	FALSE	WT	N	R	T	D	Q
GCWGS-6231	NE	2-b	3	PRJNA317462	SAMN11635095	SRR11698753	MSM	Negative	25-29	Other	Negative	1	4	8	0.03	0.015	0.015	2	Lineage A	20.2	9363	17905	193	2.001	39	11	100	100	100	100	0	0	TRUE	C	G	A	A	R	G	L	N	H	FALSE	WT	N	R	T	D	R
GCWGS-6684	NE	2-b	4	PRJNA317462	SAMN12099274	SRR12611588	MSW	Negative	25-29	Black	Negative	0.25	1	8	0.015	0.008	0.004	0.25	Lineage B	10	1584	865	178	14.001	29	1	100	100	7	100	0	0	FALSE	A	G	G	A	R	G	L	D	H	TRUE	WT	T	H	I	N	R
GCWGS-6689	NE	2-b	4	PRJNA317462	SAMN12099277	SRR12611587	MSW	Negative	30-34	Hispanic	Negative	0.5	1	8	0.015	0.008	0.004	0.5	Lineage A	20.1	11428	20496	3056	9.001	9	100	100	100	100	100	0	0	FALSE	A	G	G	T	H	G	L	D	H	FALSE	WT	N	R	T	D	Q
GCWGS-6688	NE	2-b	4	PRJNA317462	SAMN12231142	SRR11699143	MSW	Negative	20-24	Black	Negative	0.125	0.25	4	0.008	0.004	0.004	0.125	Lineage B	21	6962	4392	3127	22.001	161	100	100	100	2	100	0	0	FALSE	A	G	G	A	R	G	L	N	Y	FALSE	WT	T	H	I	N	R
GCWGS-6717	NE	2-b	5	PRJNA317462	SAMN12172736	SRR11699117	MSM	Negative	50-54	Black	Negative	0.25	1	4	0.015	0.008	0.004	16	Lineage A	20.2	9363	-	3923	2.001	39	100	100	100	100	2	4	0	TRUE	C	G	A	A	R	G	L	N	H	FALSE	WT	N	R	T	D	R
GCWGS-7783	NE	2-b	6	PRJNA317462	SAMN12736192	SRR11698297	MSM	Positive	25-29	White	Negative	0.5	2	8	0.015	0.015	0.03	2	Lineage A	20.2	11422	3935	193	2.001	39	11	100	100	100	100	0	0	TRUE	C	G	A	A	R	G	L	N	H	FALSE	WT	N	R	T	D	R
GCWGS-7027	NE	2-b	6	PRJNA317462	SAMN12342537	SRR11698990	MSMW	Negative	30-34	Multi-racial	Negative	0.5	2	8	0.015	0.015	0.015	2	Lineage A	20.2	9363	8241	193	2.001	39	11	100	100	100	100	0	0	TRUE	C	G	A	A	R	G	L	N	H	FALSE	WT	N	R	T	D	R
GCWGS-7122	NE	2-b	6	PRJNA317462	SAMN12546550	SRR11698918	MSM	Negative	40-44	Multi-racial	Negative	0.5	2	8	0.03	0.015	0.03	1	Lineage A	20.2	11422	3935	193	2.001	39	11	100	100	100	100	0	0	TRUE	C	G	A	A	R	G	L	N	H	FALSE	WT	N	R	T	D	R
GCWGS-7467	NE	2-b	6	PRJNA317462	SAMN12602768	SRR11698495	MSM	Negative	20-24	Black	Negative	1	1	8	0.015	0.015	8	0.25	Lineage A	17.2	10314	11461	2148	5.002	122	3	1	7	3	100	0	0	FALSE	A	G	G	T	R	G	L	D	H	FALSE	WT	T	H	I	N	R
GCWGS-7469	NE	2-b	6	PRJNA317462	SAMN12602770	SRR11698493	MSW	Negative	35-39	Black	Negative	0.25	1	8	0.03	0.015	0.004	0.125	Lineage A	16	13413	-	2976	2.002	105	1	100	100	2	100	0	0	FALSE	A	G	G	T	R	D	L	D	H	FALSE	WT	T	H	I	N	R
GCWGS-7498	NE	2-b	7	PRJNA317462	SAMN12602798	SRR11698468	MSM	Negative	20-24	Black	Negative	0.5	2	8	0.015	0.015	0.015	2	Lineage A	20.2	11982	20571	2954	2.001	39	10	100	100	100	100	0	0	TRUE	C	G	A	A	R	G	L	N	H	FALSE	WT	N	R	T	D	R
GCWGS-8005	NE	2-b	7	PRJNA317462	SAMN12767827	SRR11698239	MSM	Negative	35-39	Black	Negative	0.5	2	8	0.03	0.015	0.03	2	Lineage A	20.2	11422	3935	193	2.001	39	11	100	100	100	100	0	0	TRUE	C	G	A	A	R	G	L	N	H	FALSE	WT	N	R	T	D	R
GCWGS-8437	NE	2-b	7	PRJNA317462	SAMN12913321	SRR11724809	MSW	Negative	30-34	Black	Negative	0.5	1	8	0.015	0.008	4	8	Lineage A	12	1579	286	1511	2.002	1	1	1	1	3	2	4	0	FALSE	DEL	G	G	A	R	G	L	D	Y	FALSE	WT	T	H	I	N	R
GCWGS-8393	NE	2-b	7	PRJNA317462	SAMN12913278	SRR11698634	MSM	Negative	35-39	White	Negative	0.5	2	8	0.03	0.03	0.03	1	Lineage A	20.2	11422	3935	193	2.001	39	11	100	100	100	100	0	0	TRUE	C	G	A	A	R	G	L	N	H	FALSE	WT	N	R	T	D	R
GCWGS-8448	NE	2-b	8	PRJNA317462	SAMN12913332	SRR11724687	MSW	Negative	30-34	Multi-racial	Negative	0.5	1	8	0.008	0.004	0.004	1	Lineage A	20.2	9363	-	213	2.001	39	1	100	100	100	100	0	0	TRUE	C	G	A	A	R	G	L	N	H	FALSE	WT	N	R	T	D	R
GCWGS-8404	NE	2-b	8	PRJNA317462	SAMN12913289	SRR11724991	MSM	Positive	30-34	Black	Negative	0.5	2	8	0.03	0.015	0.015	1	Lineage A	20.2	11422	3935	193	2.001	39	11	100	100	100	100	0	0	TRUE	C	G	A	A	R	G	L	N	H	FALSE	WT	N	R	T	D	R
GCWGS-9224	NE	2-b	8	PRJNA317462	SAMN13320638	SRR11724694	MSM	Negative	25-29	Black	Negative	1	2	8	0.015	0.015	0.03	2	Lineage A	20.2	11422	3935	193	2.001	39	11	100	100	100	100	0	0	TRUE	C	G	A	A	R	G	L	N	H	FALSE	WT	N	R	T	D	R
GCWGS-9635	NE	2-b	8	PRJNA317462	SAMN13412383	SRR11725114	MSM	Positive	35-39	Black	Negative	0.25	1	8	0.015	0.008	8	1	Lineage A	18.1	8143	20454	2933	2.001	40	3	100	7	3	100	0	0	FALSE	A	G	G	T	R	G	L	D	H	TRUE	WT	T	H	I	N	R
GCWGS-9637	NE	2-b	8	PRJNA317462	SAMN13412385	SRR11725112	MSM	Negative	30-34	White	Negative	1	1	8	0.015	0.015	8	1	Lineage A	17.2	11706	17972	1869	5.002	40	1	1	7	3	100	0	0	FALSE	A	G	G	T	R	G	L	D	H	TRUE	WT	T	H	I	N	R
GCWGS-9232	NE	2-b	9	PRJNA317462	SAMN13320646	SRR12611675	MSM	Negative	20-24	Black	Negative	1	2	4	0.015	0.008	0.015	1	Lineage A	20.2	9363	8241	193	2.001	39	11	100	100	100	100	0	0	TRUE	C	G	A	A	R	G	L	N	H	FALSE	WT	N	R	T	D	R
GCWGS-9235	NE	2-b	9	PRJNA317462	SAMN13320649	SRR12611674	MSM	Negative	25-29	Hispanic	Negative	1	2	4	0.125	0.06	8	0.125	Lineage A	22.3	7827	18113	38	13.001	19	8	1	1	9	100	0	0	FALSE	DEL	G	G	A	R	D	L	D	H	FALSE	WT	T	H	I	N	R
GCWGS-9234	NE	2-b	9	PRJNA317462	SAMN13320648	SRR11724686	MSW	Negative	30-34	Multi-racial	Negative	0.25	1	4	0.004	0.002	0.004	2	Lineage A	20.2	9363	-	213	2.001	39	1	100	100	100	100	0	0	TRUE	C	G	A	A	R	G	L	N	H	FALSE	WT	N	R	T	D	R
GCWGS-9239	NE	2-b	9	PRJNA317462	SAMN13320652	SRR11724682	MSM	Negative	20-24	Asian	Negative	0.5	1	8	0.03	0.015	0.03	1	Lineage A	20.2	8134	18293	211	2.001	39	100	100	100	100	100	0	0	TRUE	C	G	A	A	R	G	L	N	H	FALSE	WT	T	H	I	D	R
GCWGS-9827	NE	2-b	9	PRJNA317462	SAMN13513425	SRR12611651	MSW	Negative	20-24	Black	Negative	1	1	8	0.015	0.008	4	16	Lineage A	12	1579	286	1511	2.002	1	1	1	1	3	2	4	0	FALSE	DEL	G	G	A	R	G	L	D	Y	FALSE	WT	T	H	I	N	R
GCWGS-10856	NE	2-b	10	PRJNA317462	SAMN13981764	SRR12612594	MSM	Negative	25-29	Black	Negative	1	1	8	0.008	0.004	4	0.25	Lineage A	18.2	13526	9918	436	2.002	40	100	100	7	3	100	0	0	FALSE	A	G	G	T	R	G	L	D	H	TRUE	WT	T	H	I	N	R
GCWGS-10858	NE	2-b	10	PRJNA317462	SAMN13981766	SRR12612592	MSW	Negative	30-34	Black	Negative	0.5	1	8	0.015	0.008	0.004	0.5	Lineage A	20.1	11428	2992	63	2.001	9	1	100	100	100	100	0	0	FALSE	A	G	G	T	H	G	L	D	H	FALSE	WT	N	R	T	D	Q
GCWGS-10861	NE	2-b	10	PRJNA317462	SAMN13981769	SRR11728114	Unknown	Unknown	25-29	Black	Negative	1	1	8	0.015	0.008	4	1	Lineage A	17.1	7822	14994	1493	5.002	222	14	1	7	3	100	0	0	FALSE	C	G	A	T	R	G	L	D	H	FALSE	WT	N	R	T	D	R
GCWGS-10885	NE	2-b	10	PRJNA317462	SAMN14064700	SRR12612566	MSW	Negative	20-24	Hispanic	Negative	0.5	4	8	0.03	0.03	0.03	2	Lineage A	20.2	11422	3935	193	2.001	39	11	100	100	100	100	0	0	TRUE	C	G	A	A	R	G	L	N	H	FALSE	WT	N	R	T	D	R
GCWGS-11207	NE	2-b	11	PRJNA317462	SAMN14210615	SRR12612447	MSW	Negative	25-29	Multi-racial	Negative	0.5	2	4	0.008	0.008	0.015	1	Lineage A	20.2	11422	7973	193	2.001	39	11	100	100	100	100	0	0	TRUE	C	G	A	A	R	G	L	N	H	FALSE	WT	N	R	T	D	R
GCWGS-11211	NE	2-b	11	PRJNA317462	SAMN14210619	SRR12612443	MSM	Negative	25-29	Black	Negative	1	2	8	0.03	0.015	0.015	2	Lineage A	20.2	11422	-	2885	2.001	39	3	100	100	100	100	0	0	TRUE	C	G	A	A	R	G	L	N	H	FALSE	WT	N	R	T	D	R
GCWGS-11220	NE	2-b	11	PRJNA317462	SAMN14347606	SRR12612433	MSM	Negative	30-34	Black	Negative	1	4	8	0.03	0.015	0.03	2	Lineage A	20.2	11422	3935	193	2.001	39	11	100	100	100	100	0	0	TRUE	C	G	A	A	R	G	L	N	H	FALSE	WT	N	R	T	D	R
GCWGS-11308	NE	2-b	11	PRJNA317462	SAMN14347626	SRR12612390	MSW	Negative	35-39	Black	Negative	0.06	0.25	8	0.015	0.002	0.004	0.125	Lineage B	0	1892	-	563	15.001	60	100	100	100	2	100	0	0	FALSE	A	G	G	A	R	G	L	N	Y	FALSE	WT	T	H	I	N	R
GCWGS-11309	NE	2-b	11	PRJNA317462	SAMN14347627	SRR12612389	MSM	Negative	30-34	Other	Negative	1	1	8	0.03	0.008	4	0.25	Lineage A	17.2	10314	11461	2148	5.002	122	3	1	7	3	100	0	0	FALSE	A	G	G	T	R	G	L	D	H	FALSE	WT	T	H	I	N	R
GCWGS-12076	NE	2-b	12	PRJNA317462	SAMN14828599	SRR12612754	MSM	Negative	25-29	White	Negative	0.25	1	8	0.03	0.008	0.004	1	Lineage A	20.2	8134	19978	211	2.001	39	100	100	100	100	100	0	0	TRUE	C	G	A	A	R	G	L	N	H	FALSE	WT	T	H	I	D	R
GCWGS-12081	NE	2-b	12	PRJNA317462	SAMN14828604	SRR12612749	MSM	Negative	30-34	Black	Negative	1	2	8	0.03	0.008	4	16	Lineage A	20.2	9363	-	3194	2.001	39	1	100	7	4	1	0	4	TRUE	C	G	A	A	R	G	L	N	H	FALSE	WT	N	R	T	D	R
GCWGS-14263	NE	2-b	12	PRJNA317462	SAMN17298505	SRR16999395	MSW	Negative	45-49	Other	Negative	1	1	8	0.008	0.008	4	8	Lineage A	12	1579	286	1511	2.002	1	1	1	1	3	2	4	0	FALSE	DEL	G	G	A	R	G	L	D	Y	FALSE	WT	T	H	I	N	R
GCWGS-14255	NE	2-b	12	PRJNA317462	SAMN17298498	SRR16999402	MSMW	Negative	55-59	Black	Negative	1	2	8	0.015	0.008	8	0.125	Lineage A	17.2	10314	11461	3971	5.002	1	3	1	7	3	100	0	0	FALSE	DEL	G	G	A	R	G	L	D	Y	FALSE	WT	T	H	I	N	R
GCWGS-14256	NE	2-b	12	PRJNA317462	SAMN17298499	SRR16999401	MSW	Negative	30-34	Black	Negative	0.5	32	8	0.008	0.004	1	0.25	Lineage A	11	1588	3307	53	19.001	38	1	1	7	15	100	0	0	FALSE	A	G	G	T	R	G	L	D	H	TRUE	WT	T	H	I	N	R
GCWGS-10119	W	9-d	1	PRJNA317462	SAMN13918389	SRR16999509	MSM	Negative	20-24	Hispanic	Positive	2	64	8	0.03	0.015	1	0.125	Lineage A	1	1583	-	4048	43.002	122	11	100	7	6	100	0	0	FALSE	A	G	G	T	R	G	L	D	H	FALSE	WT	T	H	I	N	R
GCWGS-10120	W	9-d	1	PRJNA317462	SAMN13918398	SRR16999731	MSW	Negative	35-39	Hispanic	Negative	0.25	1	8	0.015	0.008	0.004	0.25	Lineage A	19.1	11423	-	432	14.001	1	1	1	100	2	100	0	0	FALSE	DEL	G	G	A	R	G	L	D	Y	FALSE	WT	T	H	I	N	R
GCWGS-10121	W	9-d	1	PRJNA317462	SAMN13918407	SRR16999720	MSM	Negative	20-24	Hispanic	Negative	0.25	0.5	8	0.015	0.008	0.008	0.5	Lineage A	20.1	11864	5049	3964	2.048	9	1	100	100	1	100	0	0	FALSE	A	G	G	T	H	G	L	D	H	FALSE	WT	N	R	T	D	Q
GCWGS-10122	W	9-d	1	PRJNA317462	SAMN13918415	SRR16999709	MSM	Negative	35-39	White	Positive	2	32	8	0.03	0.015	1	0.125	Lineage A	1	1583	18019	3149	43.002	122	13	100	7	6	100	0	0	FALSE	A	G	G	T	R	G	L	D	H	FALSE	WT	T	H	I	N	R
GCWGS-10123	W	9-d	1	PRJNA317462	SAMN13918424	SRR16999598	MSM	Positive	30-34	White	Negative	1	1	8	0.015	0.015	8	0.125	Lineage A	17.2	10314	17375	2148	5.002	122	3	1	7	3	100	0	0	FALSE	A	G	G	T	R	G	L	D	H	FALSE	WT	T	H	I	N	R
GCWGS-10262	W	9-d	2	PRJNA317462	SAMN13918483	SRR16999374	MSM	Negative	20-24	White	Negative	0.25	1	8	0.015	0.008	0.004	0.25	Lineage A	19.1	11423	-	432	14.001	1	1	1	100	2	100	0	0	FALSE	DEL	G	G	A	R	G	L	D	Y	FALSE	WT	T	H	I	N	R
GCWGS-10263	W	9-d	2	PRJNA317462	SAMN13918492	SRR16999373	Unknown	Unknown	40-44	Hispanic	Negative	1	4	8	0.03	0.015	16	1	Lineage A	20.2	9363	14502	168	2.001	39	11	100	7	4	100	0	0	TRUE	C	G	A	A	R	G	L	N	H	FALSE	WT	N	R	T	D	R
GCWGS-10264	W	9-d	2	PRJNA317462	SAMN13918500	SRR16999372	MSW	Negative	35-39	White	Negative	0.5	1	8	0.03	0.008	0.004	0.125	Lineage A	16	15268	-	2965	2.002	105	3	100	100	1	100	0	0	FALSE	A	G	G	T	R	D	L	D	H	FALSE	WT	T	H	I	N	R
GCWGS-10265	W	9-d	2	PRJNA317462	SAMN13918441	SRR16999339	MSM	Negative	25-29	Asian	Negative	1	2	8	0.03	0.03	0.015	2	Lineage A	20.2	11422	3935	193	2.001	39	11	100	100	100	100	0	0	TRUE	C	G	A	A	R	G	L	N	H	FALSE	WT	N	R	T	D	R
GCWGS-10266	W	9-d	2	PRJNA317462	SAMN13918450	SRR16999338	MSW	Unknown	25-29	Hispanic	Negative	0.5	1	8	0.015	0.008	0.004	0.25	Lineage A	19.1	13536	17365	1617	14.001	1	3	1	100	2	100	0	0	FALSE	DEL	G	G	A	R	G	L	D	Y	FALSE	WT	T	H	I	N	R
GCWGS-10104	W	9-d	3	PRJNA317462	SAMN13918334	SRR16999622	MSM	Unknown	25-29	Hispanic	Negative	0.5	0.25	4	0.015	0.008	0.008	0.25	Lineage A	19.2	13956	18448	1295	2.002	1	1	100	100	2	100	0	0	FALSE	DEL	G	G	A	R	G	L	D	Y	FALSE	WT	T	H	I	N	R
GCWGS-10105	W	9-d	3	PRJNA317462	SAMN13918343	SRR16999611	MSW	Unknown	50-54	Black	Positive	64	1	8	0.008	0.004	4	0.25	Lineage A	18.2	8143	19970	534	2.002	40	1	100	7	3	100	0	0	FALSE	A	G	G	T	R	G	L	D	H	TRUE	WT	T	H	I	N	R
GCWGS-9517	W	9-d	3	PRJNA317462	SAMN13839879	SRR16644523	MSM	Negative	25-29	Black	Negative	1	2	8	0.03	0.03	0.03	2	Lineage A	20.2	11422	3935	193	2.001	39	11	100	100	100	100	0	0	TRUE	C	G	A	A	R	G	L	N	H	FALSE	WT	N	R	T	D	R
GCWGS-10106	W	9-d	3	PRJNA317462	SAMN13918352	SRR16999600	Unknown	Unknown	50-54	Black	Positive	4	16	4	0.015	0.008	1	0.015	Lineage A	11	1588	20450	248	19.001	38	3	1	7	15	100	0	0	FALSE	A	G	G	T	R	G	L	D	H	TRUE	2bp	T	H	I	N	R
GCWGS-10107	W	9-d	3	PRJNA317462	SAMN13918361	SRR16999520	MSM	Negative	30-34	Asian	Positive	2	32	8	0.06	0.03	2	0.125	Lineage A	1	1583	17511	539	43.002	122	1	100	7	6	100	0	0	FALSE	A	G	G	T	R	G	L	D	H	FALSE	WT	T	H	I	N	R
GCWGS-9497	W	9-d	4	PRJNA317462	SAMN13839859	SRR16644529	MSM	Negative	20-24	Hispanic	Negative	0.5	1	8	0.03	0.015	0.004	0.125	Lineage A	16	1918	-	1845	9.001	105	1	100	100	2	100	0	0	FALSE	A	G	G	T	R	D	L	D	H	FALSE	WT	T	H	I	N	R
GCWGS-9531	W	9-d	4	PRJNA317462	SAMN13839893	SRR16644522	MSW	Negative	50-54	Hispanic	Negative	0.5	1	8	0.015	0.008	0.008	0.25	Lineage A	20.1	9363	18501	2565	2.001	9	17	100	100	100	100	0	0	FALSE	A	G	G	T	H	G	L	D	H	FALSE	WT	N	R	T	D	Q
GCWGS-9560	W	9-d	4	PRJNA317462	SAMN13839922	SRR16644515	MSM	Negative	30-34	Asian	Negative	0.25	1	8	0.015	0.008	0.008	0.5	Lineage A	20.1	13292	5268	439	2.001	9	1	100	100	1	100	0	0	FALSE	A	G	G	T	H	G	L	D	H	FALSE	WT	N	R	T	D	Q
GCWGS-9559	W	9-d	4	PRJNA317462	SAMN13839921	SRR16644516	Unknown	Negative	25-29	Hispanic	Positive	2	32	8	0.03	0.015	2	0.25	Lineage A	1	1583	17511	539	43.002	122	1	100	7	6	100	0	0	FALSE	A	G	G	T	R	G	L	D	H	FALSE	WT	T	H	I	N	R
GCWGS-9979	W	9-d	5	PRJNA317462	SAMN13840115	SRR16644553	Unknown	Negative	20-24	Asian	Negative	0.5	1	8	0.015	0.008	0.008	0.25	Lineage A	19.1	13536	20440	1617	14.001	1	3	1	100	2	100	0	0	FALSE	DEL	G	G	A	R	G	L	D	Y	FALSE	WT	T	H	I	N	R
GCWGS-9980	W	9-d	5	PRJNA317462	SAMN13840124	SRR16644019	MSM	Negative	25-29	Hispanic	Negative	1	1	16	0.015	0.015	4	0.25	Lineage A	17.2	10314	11461	2148	5.002	122	3	1	7	3	100	0	0	FALSE	A	G	G	T	R	G	L	D	H	FALSE	WT	T	H	I	N	R
GCWGS-10015	W	9-d	5	PRJNA317462	SAMN13918302	SRR16999378	MSW	Negative	25-29	Hispanic	Negative	0.5	0.5	4	0.015	0.008	4	0.25	Lineage A	17.2	10314	20431	1387	5.002	122	14	1	7	3	100	0	0	FALSE	A	G	G	T	R	G	L	D	H	FALSE	WT	T	H	I	N	R
GCWGS-9978	W	9-d	5	PRJNA317462	SAMN13840177	SRR16644554	MSM	Positive	20-24	Hispanic	Negative	0.5	0.25	4	0.008	0.004	4	0.25	Lineage A	17.2	10314	16856	1387	5.002	122	14	1	7	3	100	0	0	FALSE	A	G	G	T	R	G	L	D	H	FALSE	WT	T	H	I	N	R
GCWGS-9985	W	9-d	5	PRJNA317462	SAMN13840169	SRR16644573	MSM	Unknown	30-34	Black	Negative	0.5	1	8	0.015	0.008	0.008	0.25	Lineage A	19.1	13536	13489	432	14.001	1	1	1	100	2	100	0	0	FALSE	DEL	G	G	A	R	G	L	D	Y	FALSE	WT	T	H	I	N	R
GCWGS-9556	W	9-d	6	PRJNA317462	SAMN13839918	SRR16644619	MSM	Negative	30-34	Asian	Negative	0.25	1	8	0.015	0.008	0.008	0.25	Lineage A	20.1	13292	5268	439	2.001	9	1	100	100	1	100	0	0	FALSE	A	G	G	T	H	G	L	D	H	FALSE	WT	N	R	T	D	Q
GCWGS-9547	W	9-d	6	PRJNA317462	SAMN13839909	SRR16644521	MSM	Negative	35-39	Hispanic	Negative	1	2	8	0.03	0.03	16	2	Lineage A	20.2	9363	12302	168	2.001	39	11	100	7	4	100	0	0	TRUE	C	G	A	A	R	G	L	N	H	FALSE	WT	N	R	T	D	R
GCWGS-9555	W	9-d	6	PRJNA317462	SAMN13839917	SRR16644620	Unknown	Unknown	35-39	Black	Negative	0.25	0.5	4	0.015	0.008	0.008	0.125	Lineage A	19.1	13536	17411	1617	14.001	1	3	1	100	2	100	0	0	FALSE	DEL	G	G	A	R	G	L	D	Y	FALSE	WT	T	H	I	N	R
GCWGS-9565	W	9-d	6	PRJNA317462	SAMN13839927	SRR16644636	MSW	Unknown	55-59	White	Negative	0.5	1	8	0.015	0.008	0.008	0.25	Lineage A	19.1	13536	20446	1617	14.001	1	3	1	100	2	100	0	0	FALSE	DEL	G	G	A	R	G	L	D	Y	FALSE	WT	T	H	I	N	R
GCWGS-9549	W	9-d	6	PRJNA317462	SAMN13839911	SRR16644621	MSM	Negative	40-44	Asian	Negative	0.5	1	8	0.03	0.015	0.008	0.25	Lineage A	19.1	13536	20440	1617	14.001	1	3	1	100	2	100	0	0	FALSE	DEL	G	G	A	R	G	L	D	Y	FALSE	WT	T	H	I	N	R
GCWGS-9493	W	9-d	7	PRJNA317462	SAMN13839855	SRR16644531	MSW	Negative	≤19	Black	Negative	0.06	0.25	4	0.004	0.002	0.008	0.125	Lineage B	21	6962	20419	4023	15.001	361	1	100	100	2	100	0	0	FALSE	A	G	G	A	R	G	L	N	Y	FALSE	WT	T	H	I	N	R
GCWGS-9513	W	9-d	7	PRJNA317462	SAMN13839875	SRR16644524	MSW	Negative	20-24	Hispanic	Negative	1	0.5	8	0.015	0.008	4	0.25	Lineage A	17.2	10314	20431	1387	5.002	122	14	1	7	3	100	0	0	FALSE	A	G	G	T	R	G	L	D	H	FALSE	WT	T	H	I	N	R
GCWGS-9512	W	9-d	7	PRJNA317462	SAMN13839874	SRR16644525	Unknown	Negative	30-34	Hispanic	Negative	0.25	0.5	4	0.015	0.008	2	0.125	Lineage A	22.3	7827	865	4014	14.001	5	1	1	1	9	100	0	0	FALSE	A	G	G	A	R	G	L	D	H	FALSE	WT	T	H	I	N	R
GCWGS-9511	W	9-d	7	PRJNA317462	SAMN13839873	SRR16644528	MSW	Negative	30-34	Hispanic	Negative	0.125	0.5	4	0.015	0.008	0.004	0.125	Lineage A	20.1	13527	2992	2082	2.001	10	1	100	100	100	100	0	0	FALSE	A	G	G	T	R	G	L	D	H	FALSE	WT	N	R	T	D	Q
GCWGS-9494	W	9-d	7	PRJNA317462	SAMN13839856	SRR16644530	MSW	Negative	40-44	Hispanic	Negative	0.5	0.25	4	0.008	0.008	2	0.125	Lineage A	17.2	10314	20431	1387	5.002	122	14	1	7	3	100	0	0	FALSE	A	G	G	T	R	G	L	D	H	FALSE	WT	T	H	I	N	R
GCWGS-10286	W	9-d	8	PRJNA317462	SAMN13918486	SRR16999337	MSW	Negative	30-34	Hispanic	Negative	1	1	8	0.03	0.015	8	0.5	Lineage A	17.2	10314	19971	3018	5.002	122	100	1	7	3	100	0	0	FALSE	A	G	G	T	R	G	L	D	H	FALSE	WT	T	H	I	N	R
GCWGS-10287	W	9-d	8	PRJNA317462	SAMN13918495	SRR16999336	MSM	Negative	30-34	Hispanic	Negative	1	1	8	0.03	0.015	0.004	0.25	Lineage A	14	13525	20458	3042	9.001	21	1	100	100	2	100	0	0	FALSE	A	G	G	A	R	G	L	N	Y	TRUE	WT	T	H	I	N	R
GCWGS-10288	W	9-d	8	PRJNA317462	SAMN13918503	SRR16999334	Unknown	Negative	25-29	Hispanic	Negative	1	1	8	0.015	0.008	4	0.25	Lineage A	17.2	10314	20431	1387	5.002	122	14	1	7	3	100	0	0	FALSE	A	G	G	T	R	G	L	D	H	FALSE	WT	T	H	I	N	R
GCWGS-10289	W	9-d	8	PRJNA317462	SAMN13918444	SRR16999333	MSW	Negative	≥65	Other	Positive	64	0.5	4	0.008	0.004	4	0.06	Lineage A	18.2	8143	9918	3938	2.002	18	100	100	7	3	100	0	0	FALSE	A	G	G	A	R	G	L	N	Y	FALSE	WT	T	H	I	N	R
GCWGS-10290	W	9-d	8	PRJNA317462	SAMN13918453	SRR16999332	MSW	Negative	25-29	Hispanic	Negative	0.25	0.25	8	0.008	0.004	0.008	0.125	Lineage B	3	13149	7589	533	2.002	18	3	100	100	2	100	0	0	FALSE	A	G	G	A	R	G	L	N	Y	FALSE	WT	T	H	I	N	R
GCWGS-11094	W	9-d	9	PRJNA317462	SAMN14170485	SRR16999550	MSM	Negative	25-29	Hispanic	Negative	1	0.5	8	0.015	0.008	4	0.25	Lineage A	17.2	10314	16856	3989	5.002	444	14	1	7	3	100	0	0	FALSE	A	G	G	T	R	G	L	D	H	FALSE	WT	T	H	I	N	R
GCWGS-11102	W	9-d	9	PRJNA317462	SAMN14170493	SRR16999549	MSW	Negative	25-29	Hispanic	Negative	0.25	0.5	8	0.008	0.004	4	0.25	Lineage A	18.2	8143	19981	534	2.002	40	1	100	7	3	100	0	0	FALSE	A	G	G	T	R	G	L	D	H	TRUE	WT	T	H	I	N	R
GCWGS-11103	W	9-d	9	PRJNA317462	SAMN14170494	SRR16999548	MSW	Negative	40-44	White	Negative	0.5	0.5	4	0.015	0.008	0.008	0.25	Lineage A	19.1	1584	8437	432	14.001	1	1	1	100	2	100	0	0	FALSE	DEL	G	G	A	R	G	L	D	Y	FALSE	WT	T	H	I	N	R
GCWGS-11104	W	9-d	9	PRJNA317462	SAMN14170495	SRR16999546	MSW	Negative	35-39	Hispanic	Negative	0.5	0.5	8	0.015	0.008	0.008	0.25	Lineage A	19.2	13956	20483	1295	2.002	1	1	100	100	2	100	0	0	FALSE	DEL	G	G	A	R	G	L	D	Y	FALSE	WT	T	H	I	N	R
GCWGS-11105	W	9-d	9	PRJNA317462	SAMN14170496	SRR16999545	MSM	Unknown	25-29	Black	Positive	2	32	16	0.008	0.004	0.5	0.125	Lineage A	1	1583	20447	3952	2.002	122	100	100	7	6	100	0	0	FALSE	A	G	G	T	R	G	L	D	H	FALSE	WT	T	H	I	N	R
GCWGS-12532	W	9-d	10	PRJNA317462	SAMN15970826	SRR16999352	MSW	Negative	40-44	Other	Negative	0.5	0.25	4	0.015	0.008	4	0.03	Lineage A	17.2	10314	20431	1387	5.002	122	14	1	7	3	100	0	0	FALSE	A	G	G	T	R	G	L	D	H	FALSE	2bp	T	H	I	N	R
GCWGS-12533	W	9-d	10	PRJNA317462	SAMN15970834	SRR16999351	MSM	Negative	25-29	Hispanic	Negative	1	1	8	0.015	0.015	4	0.25	Lineage A	17.2	10314	20510	1615	5.002	122	1	1	7	3	100	0	0	FALSE	A	G	G	T	R	G	L	D	H	FALSE	WT	T	H	I	N	R
GCWGS-12062	W	9-d	10	PRJNA317462	SAMN14835699	SRR16999356	MSM	Negative	20-24	Asian	Negative	1	2	8	0.015	0.015	0.03	1	Lineage A	20.2	11422	3935	193	2.001	39	11	100	100	100	100	0	0	TRUE	C	G	A	A	R	G	L	N	H	FALSE	WT	N	R	T	D	R
GCWGS-12527	W	9-d	10	PRJNA317462	SAMN15970783	SRR16999353	MSW	Negative	55-59	Black	Negative	2	2	8	0.03	0.015	8	0.25	Lineage A	17.2	16200	20415	1615	5.002	122	1	1	7	3	100	0	0	FALSE	A	G	G	T	R	G	L	D	H	FALSE	WT	T	H	I	N	R
GCWGS-12064	W	9-d	10	PRJNA317462	SAMN14835701	SRR16999355	MSM	Negative	20-24	Hispanic	Negative	1	1	8	0.015	0.015	4	0.25	Lineage A	17.2	10314	11461	2148	5.002	122	3	1	7	3	100	0	0	FALSE	A	G	G	T	R	G	L	D	H	FALSE	WT	T	H	I	N	R
GCWGS-11663	W	9-d	11	PRJNA317462	SAMN14588895	SRR16999678	MSM	Negative	55-59	Asian	Negative	0.5	1	8	0.03	0.015	0.008	1	Lineage A	20.2	9363	16206	2885	2.001	39	3	100	100	100	100	0	0	TRUE	C	G	A	A	R	G	L	N	H	FALSE	WT	T	H	I	D	R
GCWGS-11672	W	9-d	11	PRJNA317462	SAMN14588904	SRR16999677	MSM	Negative	25-29	Hispanic	Positive	8	1	4	0.015	0.015	4	0.125	Lineage A	11	1588	338	1873	19.001	261	13	1	7	3	100	0	0	FALSE	A	G	G	T	R	G	L	D	H	TRUE	WT	T	H	I	N	R
GCWGS-11675	W	9-d	11	PRJNA317462	SAMN14588907	SRR16999676	MSM	Negative	45-49	Asian	Negative	0.5	2	16	0.03	0.015	4	2	Lineage A	20.2	9363	-	1513	2.001	39	3	100	7	4	100	0	0	TRUE	C	G	A	A	R	G	L	N	H	FALSE	WT	N	R	T	D	R
GCWGS-11678	W	9-d	11	PRJNA317462	SAMN14588910	SRR16999674	MSW	Negative	50-54	Hispanic	Negative	1	1	8	0.015	0.015	0.004	0.25	Lineage B	22.2	11413	1318	678	9.001	58	13	100	100	7	100	0	0	FALSE	A	G	G	A	R	G	L	N	Y	FALSE	WT	T	H	I	N	R
GCWGS-11676	W	9-d	11	PRJNA317462	SAMN14588908	SRR16999675	Unknown	Negative	35-39	White	Positive	8	1	2	0.015	0.015	4	0.06	Lineage A	11	1588	338	1873	19.001	261	13	1	7	3	100	0	0	FALSE	A	G	G	T	R	G	L	D	H	TRUE	WT	T	H	I	N	R
GCWGS-11693	W	9-d	12	PRJNA317462	SAMN14588925	SRR16999666	MSW	Negative	25-29	Hispanic	Positive	32	1	4	0.015	0.008	8	0.25	Lineage A	18.2	8143	9918	436	2.002	40	100	100	7	3	100	0	0	FALSE	A	G	G	T	R	G	L	D	H	TRUE	WT	T	H	I	N	R
GCWGS-11692	W	9-d	12	PRJNA317462	SAMN14588924	SRR16999667	MSM	Negative	30-34	Hispanic	Negative	0.5	0.5	8	0.015	0.008	4	0.125	Lineage A	17.2	10314	20502	1387	5.002	122	14	1	7	3	100	0	0	FALSE	A	G	G	T	R	G	L	D	H	FALSE	WT	T	H	I	N	R
GCWGS-11701	W	9-d	12	PRJNA317462	SAMN14588933	SRR16999663	Unknown	Negative	30-34	White	Negative	0.5	1	8	0.06	0.03	0.008	1	Lineage A	20.2	8134	-	211	2.001	39	100	100	100	100	100	0	0	TRUE	C	G	A	A	R	G	L	N	H	FALSE	WT	T	H	I	D	R
GCWGS-11698	W	9-d	12	PRJNA317462	SAMN14588930	SRR16999665	MSW	Unknown	20-24	Hispanic	Negative	0.5	1	4	0.06	0.03	8	0.125	Lineage A	15	7827	20503	158	44.001	16	10	1	1	10	100	0	0	FALSE	DEL	G	G	A	R	G	L	N	Y	FALSE	WT	T	H	I	N	R
GCWGS-11700	W	9-d	12	PRJNA317462	SAMN14588932	SRR16999664	MSW	Negative	40-44	Hispanic	Negative	0.25	0.25	4	0.008	0.004	2	0.03	Lineage A	17.2	10314	20431	1387	5.002	122	14	1	7	3	100	0	0	FALSE	A	G	G	T	R	G	L	D	H	FALSE	2bp	T	H	I	N	R
GCWGS-5388	NE	3-a	1	PRJNA317462	SAMN11108603	SRR16644087	MSW	Negative	25-29	Black	Negative	0.25	1	8	0.015	0.008	0.004	0.5	Lineage A	20.1	11864	7994	439	2.001	9	1	100	100	1	100	0	0	FALSE	A	G	G	T	H	G	L	D	H	FALSE	WT	N	R	T	D	Q
GCWGS-5386	NE	3-a	1	PRJNA317462	SAMN11108601	SRR16644079	MSMW	Negative	30-34	Black	Negative	0.25	1	8	0.015	0.004	0.004	1	Lineage A	20.1	9363	2992	1066	2.001	183	1	100	100	100	100	0	0	FALSE	C	G	G	T	R	G	L	N	H	TRUE	WT	N	R	T	D	Q
GCWGS-5389	NE	3-a	1	PRJNA317462	SAMN11108604	SRR16643916	MSM	Positive	55-59	Black	Negative	0.25	1	8	0.008	0.004	4	0.015	Lineage A	18.2	8143	20518	436	2.002	40	100	100	7	3	100	0	0	FALSE	A	G	G	T	R	G	L	D	H	TRUE	WT	T	H	I	N	R
GCWGS-5391	NE	3-a	1	PRJNA317462	SAMN11108606	SRR16643912	MSW	Negative	25-29	Black	Positive	32	1	8	0.015	0.008	0.004	0.25	Lineage B	10	10317	20519	4021	14.001	365	100	100	100	7	100	0	0	FALSE	A	G	G	A	H	G	L	D	Y	FALSE	WT	T	H	I	N	R
GCWGS-5390	NE	3-a	1	PRJNA317462	SAMN11108605	SRR16644065	MSW	Negative	40-44	Black	Negative	0.5	1	8	0.06	0.015	0.004	0.25	Lineage A	20.1	11428	20425	63	2.001	9	1	100	100	100	100	0	0	FALSE	A	G	G	T	H	G	L	D	H	FALSE	WT	N	R	T	D	Q
GCWGS-5622	NE	3-a	2	PRJNA317462	SAMN11341600	SRR16644490	MSM	Positive	25-29	Black	Negative	0.25	1	8	0.008	0.008	4	0.03	Lineage A	11	1588	-	4030	19.001	40	1	100	7	15	100	0	0	FALSE	A	G	G	T	R	G	L	D	H	TRUE	2bp	T	H	I	N	R
GCWGS-5623	NE	3-a	2	PRJNA317462	SAMN11341601	SRR16644117	MSW	Negative	20-24	Black	Negative	1	2	8	0.015	0.015	8	0.25	Lineage A	17.1	7822	20524	1387	5.002	122	14	1	7	3	100	0	0	FALSE	A	G	G	T	R	G	L	D	H	FALSE	WT	T	H	I	N	R
GCWGS-8367	NE	3-a	2	PRJNA317462	SAMN13825596	SRR16644137	MSM	Negative	30-34	White	Positive	64	1	8	0.008	0.004	8	0.25	Lineage A	18.2	13526	16500	1379	2.002	40	3	100	7	3	100	0	0	FALSE	A	G	G	T	R	G	L	D	H	TRUE	WT	T	H	I	N	R
GCWGS-5635	NE	3-a	2	PRJNA317462	SAMN11341613	SRR16644104	MSM	Positive	50-54	Black	Negative	0.06	1	8	0.015	0.015	8	0.25	Lineage A	17.2	10314	12547	1387	5.002	122	14	1	7	3	100	0	0	FALSE	A	G	G	T	R	G	L	D	H	FALSE	WT	T	H	I	N	R
GCWGS-8366	NE	3-a	2	PRJNA317462	SAMN13825595	SRR16644138	MSW	Negative	35-39	Black	Negative	1	1	8	0.015	0.008	0.004	0.25	Lineage A	14	1893	20004	3998	9.001	38	100	1	100	2	100	0	0	FALSE	A	G	G	T	R	G	L	D	H	TRUE	WT	T	H	I	N	R
GCWGS-6188	NE	3-a	3	PRJNA317462	SAMN11515067	SRR16644703	MSM	Negative	20-24	Black	Negative	1	1	8	0.015	0.015	8	0.25	Lineage A	17.2	10314	12547	1387	5.002	122	14	1	7	3	100	0	0	FALSE	A	G	G	T	R	G	L	D	H	FALSE	WT	T	H	I	N	R
GCWGS-6189	NE	3-a	3	PRJNA317462	SAMN11515068	SRR16644704	MSW	Negative	≤19	Black	Negative	0.5	1	8	0.015	0.015	0.004	0.25	Lineage A	14	1893	20457	4008	9.008	38	100	1	100	2	100	0	0	FALSE	A	G	G	T	R	G	L	D	H	TRUE	WT	T	H	I	N	R
GCWGS-6190	NE	3-a	3	PRJNA317462	SAMN11515069	SRR16644706	MSMW	Negative	30-34	Unknown	Negative	0.25	0.25	8	0.008	0.008	2	0.06	Lineage B	2	12905	20512	2049	2.001	24	3	100	100	2	100	0	0	FALSE	A	G	G	T	R	G	L	D	H	FALSE	WT	T	H	I	N	R
GCWGS-6191	NE	3-a	3	PRJNA317462	SAMN11515070	SRR16644707	MSW	Negative	≤19	Black	Negative	0.125	0.5	8	0.015	0.015	4	0.25	Lineage A	15	7363	20421	419	44.001	16	1	1	1	10	100	0	0	FALSE	DEL	G	G	A	R	G	L	N	Y	FALSE	WT	T	H	T	N	R
GCWGS-6618	NE	3-a	4	PRJNA317462	SAMN12635999	SRR16643897	MSW	Negative	35-39	Black	Negative	0.25	32	16	0.008	0.008	4	0.125	Lineage B	7	1599	13484	2152	14.001	130	1	100	100	2	100	0	0	FALSE	A	G	G	T	R	G	L	D	H	FALSE	WT	T	H	I	N	R
GCWGS-6623	NE	3-a	4	PRJNA317462	SAMN12636004	SRR16644171	MSW	Negative	35-39	Black	Negative	0.5	1	8	0.015	0.004	4	0.25	Lineage A	14	1893	4418	144	9.001	25	3	100	100	2	100	0	0	FALSE	A	G	G	A	R	D	L	D	H	FALSE	WT	T	H	I	N	R
GCWGS-6620	NE	3-a	4	PRJNA317462	SAMN12636001	SRR16644173	MSW	Negative	35-39	Black	Negative	1	2	8	0.06	0.03	16	0.25	Lineage A	17.1	7822	3935	3980	5.002	105	11	1	7	3	100	0	0	FALSE	A	G	G	T	R	D	L	D	H	FALSE	WT	T	H	I	N	R
GCWGS-6619	NE	3-a	4	PRJNA317462	SAMN12636000	SRR16644174	MSM	Positive	25-29	Unknown	Negative	4	1	8	0.008	0.008	8	0.25	Lineage A	18.2	8143	20518	436	2.002	40	100	100	7	3	100	0	0	FALSE	A	G	G	T	R	G	L	D	H	TRUE	WT	T	H	I	N	R
GCWGS-6621	NE	3-a	4	PRJNA317462	SAMN12636002	SRR16644172	MSW	Negative	55-59	Black	Negative	2	4	8	0.125	0.06	16	1	Lineage A	12	1901	9377	90	34.001	1	11	1	1	3	100	0	0	FALSE	DEL	G	G	A	R	G	L	D	Y	FALSE	WT	T	H	I	N	R
GCWGS-6952	NE	3-a	5	PRJNA317462	SAMN12662267	SRR16644256	MSW	Negative	25-29	Black	Negative	0.5	1	4	0.03	0.03	4	0.25	Lineage A	15	1587	-	931	44.001	16	100	1	1	10	100	0	0	FALSE	DEL	G	G	A	R	G	L	N	Y	FALSE	WT	T	H	I	N	R
GCWGS-6956	NE	3-a	5	PRJNA317462	SAMN12662271	SRR16644252	MSW	Negative	25-29	Black	Negative	0.5	1	4	0.015	0.008	0.004	0.5	Lineage A	20.1	11864	7994	439	2.001	9	1	100	100	1	100	0	0	FALSE	A	G	G	T	H	G	L	D	H	FALSE	WT	N	R	T	D	Q
GCWGS-6954	NE	3-a	5	PRJNA317462	SAMN12662269	SRR16644254	MSMW	Negative	20-24	Black	Negative	0.5	2	4	0.125	0.03	8	0.25	Lineage A	0	7367	14517	1818	34.001	9	1	100	7	3	100	0	0	FALSE	A	G	G	T	H	G	L	D	H	FALSE	WT	T	H	I	N	R
GCWGS-6953	NE	3-a	5	PRJNA317462	SAMN12662268	SRR16644255	MSW	Negative	40-44	Black	Negative	1	4	4	0.06	0.03	16	0.25	Lineage A	12	1901	8989	90	34.001	1	11	1	1	3	100	0	0	FALSE	DEL	G	G	A	R	G	L	D	Y	FALSE	WT	T	H	I	N	R
GCWGS-6955	NE	3-a	5	PRJNA317462	SAMN12662270	SRR16644681	MSM	Negative	30-34	Multi-racial	Negative	0.5	1	4	0.008	0.004	8	0.25	Lineage A	18.2	13526	11788	3946	2.002	40	100	100	7	164	100	0	0	FALSE	A	G	G	T	R	G	L	D	H	TRUE	WT	T	H	I	N	R
GCWGS-8187	NE	3-a	6	PRJNA317462	SAMN12880962	SRR16644668	MSW	Negative	25-29	Black	Negative	0.25	1	4	0.03	0.015	4	0.06	Lineage A	15	7363	19539	419	44.001	16	1	1	1	10	100	0	0	FALSE	DEL	G	G	A	R	G	L	N	Y	FALSE	WT	T	H	I	N	R
GCWGS-8188	NE	3-a	6	PRJNA317462	SAMN12880963	SRR16644667	MSW	Negative	30-34	Unknown	Positive	64	1	8	0.015	0.004	0.002	0.25	Lineage A	18.2	13526	9918	436	2.002	40	100	100	7	3	100	0	0	FALSE	A	G	G	T	R	G	L	D	H	TRUE	WT	T	H	I	N	R
GCWGS-8191	NE	3-a	6	PRJNA317462	SAMN12995212	SRR16644663	MSW	Negative	20-24	Black	Negative	0.5	0.25	8	0.015	0.004	0.002	0.125	Lineage A	19.2	8156	-	3002	2.017	1	100	1	100	2	100	0	0	FALSE	DEL	G	G	A	R	G	L	D	Y	FALSE	WT	T	H	I	N	R
GCWGS-8190	NE	3-a	6	PRJNA317462	SAMN12995211	SRR16644664	MSW	Negative	30-34	Multi-racial	Negative	0.5	0.5	8	0.015	0.008	4	0.125	Lineage A	17.2	10314	12547	1387	5.002	122	14	1	7	3	100	0	0	FALSE	A	G	G	T	R	G	L	D	H	FALSE	WT	T	H	I	N	R
GCWGS-8189	NE	3-a	6	PRJNA317462	SAMN12880964	SRR16644666	MSW	Negative	35-39	Black	Negative	0.25	0.5	4	0.008	0.002	4	0.06	Lineage B	0	16159	-	4074	22.001	449	1	100	100	1	100	0	0	FALSE	A	G	G	A	R	G	L	D	Y	FALSE	WT	T	H	I	N	R
GCWGS-7993	NE	3-a	7	PRJNA317462	SAMN12880947	SRR16643964	MSW	Negative	30-34	Black	Positive	64	1	8	0.015	0.008	4	0.25	Lineage A	18.2	13526	-	436	2.002	40	100	100	7	3	100	0	0	FALSE	A	G	G	T	R	G	L	D	H	TRUE	WT	T	H	I	N	R
GCWGS-7994	NE	3-a	7	PRJNA317462	SAMN12880948	SRR16643963	MSM	Negative	35-39	Hispanic	Negative	1	1	8	0.015	0.008	4	0.125	Lineage A	17.2	10314	12547	1387	5.002	122	14	1	7	3	100	0	0	FALSE	A	G	G	T	R	G	L	D	H	FALSE	WT	T	H	I	N	R
GCWGS-7995	NE	3-a	7	PRJNA317462	SAMN12880949	SRR16643962	MSM	Negative	25-29	Black	Negative	0.5	1	8	0.015	0.015	4	0.25	Lineage A	17.2	10314	12547	1387	5.002	122	14	1	7	3	100	0	0	FALSE	A	G	G	T	R	G	L	D	H	FALSE	WT	T	H	I	N	R
GCWGS-7996	NE	3-a	7	PRJNA317462	SAMN12880950	SRR16643961	MSW	Negative	60-64	White	Positive	64	1	8	0.015	0.008	4	0.25	Lineage A	18.2	13526	9918	436	2.002	40	100	100	7	3	100	0	0	FALSE	A	G	G	T	R	G	L	D	H	TRUE	WT	T	H	I	N	R
GCWGS-7997	NE	3-a	7	PRJNA317462	SAMN12880951	SRR16643960	MSW	Negative	30-34	White	Negative	8	32	4	0.015	0.008	2	0.125	Lineage A	11	11247	3785	653	19.001	25	4	1	7	43	100	0	0	FALSE	A	G	G	A	R	D	L	D	H	FALSE	WT	T	H	I	N	R
GCWGS-8808	NE	3-a	8	PRJNA317462	SAMN13330227	SRR16643946	MSW	Positive	50-54	Black	Negative	0.5	1	16	0.008	0.008	8	0.25	Lineage A	17.2	10314	11461	2148	5.002	122	3	1	7	3	100	0	0	FALSE	A	G	G	T	R	G	L	D	H	FALSE	WT	T	H	I	N	R
GCWGS-8807	NE	3-a	8	PRJNA317462	SAMN13330226	SRR16643947	MSW	Negative	25-29	Black	Negative	0.25	2	16	0.008	0.008	0.015	1	Lineage A	20.1	9362	-	883	2.001	9	8	100	100	100	100	0	0	FALSE	A	G	G	T	H	G	L	D	H	FALSE	WT	N	R	T	D	Q
GCWGS-8806	NE	3-a	8	PRJNA317462	SAMN13330225	SRR16643950	MSW	Negative	45-49	Black	Negative	0.25	1	8	0.008	0.008	0.004	1	Lineage A	20.1	9363	2992	1066	2.001	183	1	100	100	100	100	0	0	FALSE	C	G	G	T	R	G	L	N	H	TRUE	WT	N	R	T	D	Q
GCWGS-8809	NE	3-a	8	PRJNA317462	SAMN13330228	SRR16643945	MSW	Negative	25-29	Black	Negative	0.25	1	8	0.015	0.008	0.004	0.5	Lineage A	20.1	9363	2992	63	2.001	9	1	100	100	100	100	0	0	FALSE	A	G	G	T	H	G	L	D	H	FALSE	WT	N	R	T	D	Q
GCWGS-8810	NE	3-a	8	PRJNA317462	SAMN13330229	SRR16643944	MSW	Negative	20-24	Black	Negative	0.25	1	8	0.008	0.004	8	0.25	Lineage A	18.2	13526	9918	436	2.002	40	100	100	7	3	100	0	0	FALSE	A	G	G	T	R	G	L	D	H	TRUE	WT	T	H	I	N	R
GCWGS-8953	NE	3-a	9	PRJNA317462	SAMN13330270	SRR16644429	MSM	Negative	30-34	Other	Negative	0.25	32	8	0.015	0.004	0.004	0.125	Lineage B	7	7363	11461	520	14.001	130	3	100	100	2	100	0	0	FALSE	A	G	G	T	R	G	L	D	H	FALSE	WT	T	H	I	N	R
GCWGS-8952	NE	3-a	9	PRJNA317462	SAMN13330269	SRR16644430	MSMW	Positive	30-34	Black	Negative	0.25	1	8	0.015	0.008	0.004	1	Lineage A	20.2	11422	20618	2921	2.001	39	1	100	100	2	100	0	0	TRUE	C	G	A	A	R	G	L	N	H	FALSE	WT	N	R	T	D	R
GCWGS-8955	NE	3-a	9	PRJNA317462	SAMN13330272	SRR16644428	MSM	Negative	30-34	White	Negative	0.125	0.25	4	0.015	0.004	0.004	0.125	Lineage B	3	7359	-	231	2.002	42	100	100	10	2	100	0	0	FALSE	A	G	G	T	R	G	L	D	H	FALSE	WT	T	H	I	N	R
GCWGS-8956	NE	3-a	9	PRJNA317462	SAMN13330273	SRR16644427	MSW	Negative	20-24	Black	Negative	0.25	1	8	0.015	0.004	0.004	0.125	Lineage B	10	1584	865	178	14.001	29	1	100	100	7	100	0	0	FALSE	A	G	G	A	R	G	L	D	H	TRUE	WT	T	H	I	N	R
GCWGS-9005	NE	3-a	9	PRJNA317462	SAMN13330274	SRR16644423	MSM	Positive	50-54	Black	Negative	0.5	2	8	0.015	0.008	0.015	1	Lineage A	20.2	11422	3935	193	2.001	39	11	100	100	100	100	0	0	TRUE	C	G	A	A	R	G	L	N	H	FALSE	WT	N	R	T	D	R
GCWGS-10243	NE	3-a	10	PRJNA317462	SAMN13825618	SRR16999380	MSW	Negative	20-24	Black	Negative	0.5	1	16	0.008	0.004	8	0.25	Lineage A	18.2	13526	16500	1379	2.002	40	3	100	7	3	100	0	0	FALSE	A	G	G	T	R	G	L	D	H	TRUE	WT	T	H	I	N	R
GCWGS-10245	NE	3-a	10	PRJNA317462	SAMN13825620	SRR16999377	MSW	Negative	25-29	Black	Negative	0.5	0.5	8	0.008	0.004	0.004	0.25	Lineage A	19.2	8156	20432	2900	2.017	1	1	1	100	2	100	0	0	FALSE	DEL	G	G	A	R	G	L	D	Y	FALSE	WT	T	H	I	N	R
GCWGS-10244	NE	3-a	10	PRJNA317462	SAMN13825619	SRR16999379	MSW	Negative	30-34	Unknown	Negative	1	1	8	0.03	0.008	0.004	0.25	Lineage A	14	1893	20457	4008	9.008	38	100	1	100	2	100	0	0	FALSE	A	G	G	T	R	G	L	D	H	TRUE	WT	T	H	I	N	R
GCWGS-10247	NE	3-a	10	PRJNA317462	SAMN13825622	SRR16999375	MSM	Positive	30-34	Black	Negative	1	1	8	0.015	0.015	8	0.5	Lineage A	17.2	10314	12547	1387	5.002	122	14	1	7	3	100	0	0	FALSE	A	G	G	T	R	G	L	D	H	FALSE	WT	T	H	I	N	R
GCWGS-10246	NE	3-a	10	PRJNA317462	SAMN13825621	SRR16999376	MSW	Negative	50-54	Black	Negative	1	1	8	0.03	0.015	4	1	Lineage A	18.1	8143	13966	3962	2.017	40	13	1	7	4	100	0	0	FALSE	A	G	G	T	R	G	L	D	H	TRUE	WT	T	H	I	N	R
GCWGS-11383	NE	3-a	11	PRJNA317462	SAMN14404036	SRR16999430	MSM	Negative	20-24	Black	Positive	4	32	8	0.03	0.015	1	0.25	Lineage A	1	1583	15589	1340	43.002	122	100	100	7	6	100	0	0	FALSE	A	G	G	T	R	G	L	D	H	FALSE	WT	T	H	I	N	R
GCWGS-11384	NE	3-a	11	PRJNA317462	SAMN14404037	SRR16999429	MSM	Negative	35-39	White	Negative	1	1	8	0.015	0.008	8	0.25	Lineage A	17.2	9902	20444	2148	5.002	122	3	1	7	3	100	0	0	FALSE	A	G	G	T	R	G	L	D	H	FALSE	WT	T	H	I	N	R
GCWGS-11385	NE	3-a	11	PRJNA317462	SAMN14404038	SRR16999428	MSW	Negative	30-34	Black	Negative	1	1	8	0.03	0.015	8	0.25	Lineage A	15	7363	16897	158	44.001	16	10	1	1	10	100	0	0	FALSE	DEL	G	G	A	R	G	L	N	Y	FALSE	WT	T	H	I	N	R
GCWGS-11386	NE	3-a	11	PRJNA317462	SAMN14404039	SRR16999427	MSW	Negative	35-39	Black	Negative	0.25	0.25	8	0.008	0.008	0.008	0.25	Lineage B	3	7359	4186	231	2.002	42	100	100	10	2	100	0	0	FALSE	A	G	G	T	R	G	L	D	H	FALSE	WT	T	H	I	N	R
GCWGS-11387	NE	3-a	11	PRJNA317462	SAMN14404040	SRR16999425	MSW	Negative	≤19	Black	Negative	0.25	32	8	0.015	0.008	0.004	0.125	Lineage B	7	1599	11461	520	14.001	130	3	100	100	2	100	0	0	FALSE	A	G	G	T	R	G	L	D	H	FALSE	WT	T	H	I	N	R
GCWGS-11527	NE	3-a	12	PRJNA317462	SAMN23567769	SRR17188735	MSW	Negative	45-49	Black	Negative	0.25	1	8	0.03	0.015	0.004	0.25	Lineage A	20.1	11428	20425	63	2.001	9	1	100	100	100	100	0	0	FALSE	A	G	G	T	H	G	L	D	H	FALSE	WT	N	R	T	D	Q
GCWGS-11528	NE	3-a	12	PRJNA317462	SAMN23567770	SRR17188734	MSW	Negative	25-29	Black	Negative	0.5	2	8	0.03	0.015	0.004	4	Lineage A	0	1580	-	1038	93.001	25	3	100	100	100	2	4	0	FALSE	A	G	G	A	R	D	L	D	H	FALSE	WT	T	H	I	N	R
GCWGS-11529	NE	3-a	12	PRJNA317462	SAMN23567771	SRR17188733	MSW	Negative	20-24	Black	Negative	0.25	1	4	0.015	0.004	0.002	0.03	Lineage A	20.1	11982	4397	63	2.001	9	1	100	100	100	100	0	0	FALSE	A	G	G	T	H	G	L	D	H	FALSE	2bp	N	R	T	D	Q
GCWGS-11539	NE	3-a	12	PRJNA317462	SAMN23567774	SRR17188732	MSW	Negative	55-59	Black	Negative	0.25	0.5	8	0.008	0.004	8	0.25	Lineage A	18.2	13526	14954	436	2.002	40	100	100	7	3	100	0	0	FALSE	A	G	G	T	R	G	L	D	H	TRUE	WT	T	H	I	N	R
GCWGS-11540	NE	3-a	12	PRJNA317462	SAMN23567775	SRR17188731	MSW	Negative	35-39	White	Negative	1	1	8	0.015	0.015	16	0.25	Lineage A	17.1	7822	20468	3979	5.002	105	8	1	7	3	100	0	0	FALSE	A	G	G	T	R	D	L	D	H	FALSE	WT	T	H	I	N	R
GCWGS-6034	W	9-e	1	PRJNA317462	SAMN11811034	SRR16644567	Unknown	Negative	30-34	Asian	Negative	0.25	1	8	0.015	0.015	0.004	0.5	Lineage A	20.1	9363	-	63	2.001	9	1	100	100	100	100	0	0	FALSE	A	G	G	T	H	G	L	D	H	FALSE	WT	N	R	T	D	Q
GCWGS-6036	W	9-e	1	PRJNA317462	SAMN11811036	SRR16644566	MSM	Negative	25-29	White	Negative	0.25	32	8	0.015	0.008	0.004	0.125	Lineage B	7	1599	-	520	14.001	130	3	100	100	2	100	0	0	FALSE	A	G	G	T	R	G	L	D	H	FALSE	WT	T	H	I	N	R
GCWGS-6037	W	9-e	1	PRJNA317462	SAMN11811037	SRR16644565	MSW	Negative	35-39	Hispanic	Negative	0.5	1	8	0.015	0.015	0.004	0.25	Lineage B	22.2	11413	-	678	9.001	58	13	100	100	7	100	0	0	FALSE	A	G	G	A	R	G	L	N	Y	FALSE	WT	T	H	I	N	R
GCWGS-6038	W	9-e	1	PRJNA317462	SAMN11811038	SRR16644564	MSMW	Unknown	20-24	White	Negative	0.25	0.5	8	0.03	0.008	0.002	0.06	Lineage A	16	13413	-	1281	9.001	105	100	100	100	2	100	0	0	FALSE	A	G	G	T	R	D	L	D	H	FALSE	WT	T	H	I	N	R
GCWGS-6396	W	9-e	2	PRJNA317462	SAMN12587525	SRR16644334	MSMW	Negative	30-34	White	Negative	0.5	1	8	0.015	0.008	0.004	1	Lineage A	20.2	9363	5624	2958	2.001	39	13	100	100	100	100	0	0	TRUE	C	G	A	A	R	G	L	N	H	FALSE	WT	T	H	I	D	R
GCWGS-6397	W	9-e	2	PRJNA317462	SAMN12587526	SRR16644333	MSMW	Negative	25-29	Hispanic	Negative	0.5	1	8	0.03	0.015	0.008	2	Lineage A	20.2	9363	8300	193	2.001	39	11	100	100	100	100	1	0	TRUE	C	G	A	A	R	G	L	N	H	FALSE	WT	N	R	T	D	R
GCWGS-6398	W	9-e	2	PRJNA317462	SAMN12587527	SRR16644332	Unknown	Negative	20-24	Hispanic	Negative	0.5	0.5	8	0.015	0.015	0.004	0.125	Lineage B	22.2	11413	1318	678	9.001	58	13	100	100	7	100	0	0	FALSE	A	G	G	A	R	G	L	N	Y	FALSE	WT	T	H	I	N	R
GCWGS-6399	W	9-e	2	PRJNA317462	SAMN12587528	SRR16644331	MSM	Negative	40-44	Black	Negative	0.5	0.5	8	0.06	0.03	0.004	0.25	Lineage A	14	1893	17973	3043	9.001	25	1	100	100	2	100	0	0	FALSE	A	G	G	A	R	D	L	D	H	FALSE	WT	T	H	I	N	R
GCWGS-6400	W	9-e	2	PRJNA317462	SAMN12587529	SRR16644330	MSM	Negative	25-29	Hispanic	Negative	0.125	32	8	0.015	0.008	0.004	0.125	Lineage B	7	1599	14764	520	14.001	130	3	100	100	2	100	0	0	FALSE	A	G	G	T	R	G	L	D	H	FALSE	WT	T	H	I	N	R
GCWGS-6796	W	9-e	3	PRJNA317462	SAMN12545770	SRR16644004	MSW	Negative	25-29	Black	Negative	0.25	0.5	8	0.015	0.008	4	0.25	Lineage A	18.2	13526	5624	1350	2.002	40	13	100	7	3	100	0	0	FALSE	A	G	G	T	R	G	L	D	H	TRUE	WT	T	H	I	N	R
GCWGS-6797	W	9-e	3	PRJNA317462	SAMN12545771	SRR16644003	MSM	Negative	20-24	Hispanic	Negative	0.25	0.5	8	0.03	0.008	0.004	0.125	Lineage A	16	12546	20453	1281	9.001	105	100	100	100	2	100	0	0	FALSE	A	G	G	T	R	D	L	D	H	FALSE	WT	T	H	I	N	R
GCWGS-6798	W	9-e	3	PRJNA317462	SAMN12545772	SRR16644002	MSW	Negative	25-29	Hispanic	Negative	0.125	0.25	8	0.015	0.004	0.03	0.125	Lineage B	21	6962	4392	3113	22.001	161	100	100	22	2	100	0	0	FALSE	A	G	G	A	R	G	L	N	Y	FALSE	WT	T	H	I	N	R
GCWGS-6799	W	9-e	3	PRJNA317462	SAMN12545773	SRR16644001	MSW	Negative	20-24	White	Negative	0.25	0.5	16	0.015	0.008	0.004	0.125	Lineage B	10	1584	865	178	14.001	29	1	100	100	7	100	0	0	FALSE	A	G	G	A	R	G	L	D	H	TRUE	WT	T	H	I	N	R
GCWGS-6800	W	9-e	3	PRJNA317462	SAMN12545774	SRR16644000	MSW	Negative	30-34	Hispanic	Negative	0.5	1	8	0.03	0.03	16	0.25	Lineage A	15	8145	17642	4052	44.001	16	10	100	1	10	100	0	0	FALSE	DEL	G	G	A	R	G	L	N	Y	FALSE	WT	T	H	I	N	R
GCWGS-7410	W	9-e	4	PRJNA317462	SAMN12684807	SRR16644587	MSW	Negative	20-24	Hispanic	Negative	0.5	1	8	0.25	0.03	0.004	2	Lineage A	20.2	9363	5624	4065	198.002	39	13	100	100	100	100	0	0	TRUE	C	G	A	A	R	G	L	N	H	FALSE	WT	T	H	I	D	R
GCWGS-7314	W	9-e	4	PRJNA317462	SAMN12610002	SRR16644231	MSW	Negative	35-39	White	Negative	0.5	1	8	0.03	0.015	0.004	0.25	Lineage B	22.2	11413	1318	678	9.001	58	13	100	100	7	100	0	0	FALSE	A	G	G	A	R	G	L	N	Y	FALSE	WT	T	H	I	N	R
GCWGS-7315	W	9-e	4	PRJNA317462	SAMN12610003	SRR16644230	MSMW	Negative	≤19	Hispanic	Negative	2	2	8	0.125	0.06	8	0.5	Lineage A	22.3	7827	2318	38	13.001	19	8	1	1	9	100	0	0	FALSE	DEL	G	G	A	R	D	L	D	H	FALSE	WT	T	H	I	N	R
GCWGS-7316	W	9-e	4	PRJNA317462	SAMN12610004	SRR16644229	MSM	Negative	25-29	Black	Negative	0.25	2	16	0.03	0.015	0.004	0.5	Lineage A	20.1	9363	654	63	2.001	9	1	100	100	100	100	0	0	FALSE	A	G	G	T	H	G	L	D	H	FALSE	WT	N	R	T	D	Q
GCWGS-7317	W	9-e	4	PRJNA317462	SAMN12610005	SRR16644228	MSW	Negative	25-29	Black	Negative	0.5	2	16	0.03	0.015	0.004	0.5	Lineage A	0	8126	-	302	2.001	25	100	100	100	100	100	0	0	FALSE	A	G	G	A	R	D	L	D	H	FALSE	WT	T	H	I	N	R
GCWGS-7514	W	9-e	5	PRJNA317462	SAMN12708640	SRR16644491	MSM	Negative	20-24	Unknown	Negative	2	4	8	0.06	0.03	0.015	0.5	Lineage A	16	12093	9665	3997	9.001	22	11	1	100	2	100	0	0	FALSE	DEL	G	G	A	R	G	L	D	H	FALSE	WT	T	H	I	N	R
GCWGS-7515	W	9-e	5	PRJNA317462	SAMN12708641	SRR16644487	MSW	Negative	20-24	Hispanic	Negative	0.5	0.25	4	0.015	0.008	0.004	0.06	Lineage B	22.2	11413	1856	678	9.001	58	13	100	100	7	100	0	0	FALSE	A	G	G	A	R	G	L	N	Y	FALSE	WT	T	H	I	N	R
GCWGS-7516	W	9-e	5	PRJNA317462	SAMN12708642	SRR16644486	MSM	Negative	45-49	White	Negative	0.5	0.25	4	0.015	0.004	4	0.06	Lineage A	17.2	10314	12547	1387	5.002	122	14	1	7	3	100	0	0	FALSE	A	G	G	T	R	G	L	D	H	FALSE	WT	T	H	I	N	R
GCWGS-7517	W	9-e	5	PRJNA317462	SAMN12708643	SRR16644485	MSW	Negative	30-34	Unknown	Negative	0.25	1	16	0.015	0.004	4	0.25	Lineage A	18.2	8143	-	436	2.002	40	100	100	7	3	100	0	0	FALSE	A	G	G	T	R	G	L	D	H	TRUE	WT	T	H	I	N	R
GCWGS-7518	W	9-e	5	PRJNA317462	SAMN12739111	SRR16644124	MSW	Negative	25-29	Black	Negative	0.5	2	8	0.03	0.015	0.015	1	Lineage A	20.2	9363	8300	193	2.001	39	11	100	100	100	100	0	0	TRUE	C	G	A	A	R	G	L	N	H	FALSE	WT	N	R	T	D	R
GCWGS-7656	W	9-e	6	PRJNA317462	SAMN12718957	SRR16644318	MSM	Positive	40-44	Natv Haw	Negative	0.5	0.5	8	0.03	0.015	8	0.125	Lineage A	17.2	10314	641	1824	5.002	122	13	1	7	3	100	0	0	FALSE	A	G	G	T	R	G	L	D	H	FALSE	WT	T	H	I	N	R
GCWGS-7657	W	9-e	6	PRJNA317462	SAMN12718958	SRR16644317	MSW	Negative	30-34	Hispanic	Negative	0.25	1	16	0.015	0.008	4	0.125	Lineage A	18.1	8143	16073	1804	2.002	40	1	100	7	4	100	0	0	FALSE	A	G	G	T	R	G	L	D	H	TRUE	WT	T	H	I	N	R
GCWGS-7658	W	9-e	6	PRJNA317462	SAMN12718959	SRR16644316	MSW	Negative	25-29	Black	Negative	0.25	2	8	0.03	0.015	0.004	0.25	Lineage A	0	8126	8	394	2.001	25	14	100	100	100	100	0	0	FALSE	A	G	G	A	R	D	L	D	H	FALSE	WT	T	H	I	N	R
GCWGS-7659	W	9-e	6	PRJNA317462	SAMN12718960	SRR16644315	MSW	Negative	20-24	Hispanic	Negative	0.5	1	8	0.008	0.004	2	0.5	Lineage A	18.1	8143	568	426	2.002	40	13	100	7	4	100	0	0	FALSE	A	G	G	T	R	G	L	D	H	TRUE	WT	T	H	I	N	R
GCWGS-7660	W	9-e	6	PRJNA317462	SAMN12718961	SRR16644314	MSW	Negative	35-39	Black	Negative	0.5	2	8	0.125	0.03	0.004	2	Lineage A	20.2	9363	20410	4065	198.002	39	13	100	100	100	100	0	0	TRUE	C	G	A	A	R	G	L	N	H	FALSE	WT	T	H	I	D	R
GCWGS-8241	W	9-e	7	PRJNA317462	SAMN12875879	SRR16644642	MSW	Negative	25-29	Hispanic	Negative	2	2	16	0.03	0.015	0.004	0.5	Lineage A	12	1901	6734	3973	5.002	1	17	1	100	143	100	0	0	FALSE	DEL	G	G	A	R	G	L	D	Y	FALSE	WT	T	H	I	N	R
GCWGS-8242	W	9-e	7	PRJNA317462	SAMN12875880	SRR16644641	MSW	Negative	20-24	Hispanic	Negative	0.25	1	8	0.015	0.004	0.004	0.5	Lineage A	20.1	11422	-	246	2.001	1	1	100	100	100	100	0	0	FALSE	DEL	G	G	A	R	G	L	D	Y	FALSE	WT	N	R	T	D	Q
GCWGS-8243	W	9-e	7	PRJNA317462	SAMN12875881	SRR16644640	MSMW	Negative	≤19	Multi-racial	Negative	1	1	8	0.03	0.015	4	0.25	Lineage A	12	8110	-	3014	5.002	58	100	1	1	3	100	0	0	FALSE	A	G	G	A	R	G	L	N	Y	FALSE	WT	T	H	I	N	R
GCWGS-8244	W	9-e	7	PRJNA317462	SAMN12875882	SRR16644639	MSW	Negative	40-44	White	Negative	1	32	8	0.015	0.008	0.004	4	Lineage B	8	10932	17636	4038	22.001	25	21	100	100	7	2	4	0	FALSE	A	G	G	A	R	D	L	D	H	FALSE	WT	T	H	I	N	R
GCWGS-8245	W	9-e	7	PRJNA317462	SAMN12875883	SRR16644638	MSW	Negative	35-39	Black	Negative	0.25	0.25	8	0.015	0.008	0.004	0.5	Lineage A	19.2	8156	-	442	2.001	1	1	1	100	2	100	0	0	FALSE	DEL	G	G	A	R	G	L	D	Y	FALSE	WT	T	H	I	N	R
GCWGS-9272	W	9-e	8	PRJNA317462	SAMN13446578	SRR16644392	MSW	Negative	40-44	Hispanic	Negative	0.25	1	8	0.03	0.008	0.004	0.06	Lineage A	16	13413	-	2976	2.002	105	1	100	100	2	100	0	0	FALSE	A	G	G	T	R	D	L	D	H	FALSE	WT	T	H	I	N	R
GCWGS-9273	W	9-e	8	PRJNA317462	SAMN13446579	SRR16644391	MSW	Negative	20-24	Hispanic	Negative	0.25	1	8	0.125	0.015	4	0.25	Lineage A	18.1	8143	-	170	34.006	40	3	100	7	4	100	0	0	FALSE	A	G	G	T	R	G	L	D	H	TRUE	WT	T	H	I	N	R
GCWGS-9274	W	9-e	8	PRJNA317462	SAMN13446590	SRR16644390	MSW	Negative	25-29	Black	Negative	0.5	2	8	0.015	0.008	4	0.5	Lineage A	17.2	10314	-	1615	5.002	122	1	1	7	3	100	0	0	FALSE	A	G	G	T	R	G	L	D	H	FALSE	WT	T	H	I	N	R
GCWGS-9275	W	9-e	8	PRJNA317462	SAMN13446580	SRR16644389	MSW	Negative	25-29	White	Negative	2	2	8	0.06	0.03	0.015	0.5	Lineage A	14	16161	-	441	9.001	25	11	100	100	2	100	0	0	FALSE	A	G	G	A	R	D	L	D	H	FALSE	WT	T	H	I	N	R
GCWGS-9276	W	9-e	8	PRJNA317462	SAMN13446581	SRR16644387	MSM	Negative	40-44	White	Negative	0.5	2	4	0.03	0.015	0.015	1	Lineage A	20.2	9363	8300	193	2.001	39	11	100	100	100	100	0	0	TRUE	C	G	A	A	R	G	L	N	H	FALSE	WT	N	R	T	D	R
GCWGS-10372	W	9-e	9	PRJNA317462	SAMN13896498	SRR16999608	MSW	Negative	30-34	Black	Negative	0.06	0.25	1	0.004	0.002	0.008	0.015	Lineage A	18.1	13732	-	4068	200.001	40	13	100	7	4	100	0	0	FALSE	A	G	G	T	R	G	L	D	H	TRUE	WT	T	H	I	N	R
GCWGS-10373	W	9-e	9	PRJNA317462	SAMN13896499	SRR16999607	MSW	Negative	20-24	Black	Negative	0.03	0.25	2	0.008	0.004	0.25	0.03	Lineage A	18.1	13732	-	4068	200.001	40	13	100	7	4	100	0	0	FALSE	A	G	G	T	R	G	L	D	H	TRUE	WT	T	H	I	N	R
GCWGS-10374	W	9-e	9	PRJNA317462	SAMN13896500	SRR16999606	MSM	Negative	35-39	White	Negative	0.25	2	16	0.125	0.03	4	0.25	Lineage A	18.1	13266	20465	427	2.002	40	100	100	7	4	100	0	0	FALSE	A	G	G	T	R	G	L	D	H	TRUE	WT	T	H	I	N	R
GCWGS-10375	W	9-e	9	PRJNA317462	SAMN13896501	SRR16999605	MSM	Negative	20-24	White	Negative	0.25	1	8	0.015	0.015	0.004	0.5	Lineage A	20.1	11864	758	3566	2.001	9	13	100	100	1	100	0	0	FALSE	A	G	G	T	H	G	L	D	H	FALSE	WT	N	R	T	D	Q
GCWGS-10376	W	9-e	9	PRJNA317462	SAMN13896502	SRR16999604	MSW	Negative	40-44	Black	Negative	0.5	1	32	0.015	0.008	8	1	Lineage A	17.2	11706	17972	1869	5.002	40	1	1	7	3	100	0	0	FALSE	A	G	G	T	R	G	L	D	H	TRUE	WT	T	H	I	N	R
GCWGS-10741	W	9-e	10	PRJNA317462	SAMN13957823	SRR16999700	MSM	Negative	35-39	Hispanic	Negative	0.125	32	8	0.015	0.008	0.008	0.125	Lineage B	22.2	12462	5985	42	14.001	10	3	100	100	1	100	0	0	FALSE	A	G	G	T	R	G	L	D	H	FALSE	WT	T	H	I	N	R
GCWGS-10742	W	9-e	10	PRJNA317462	SAMN13957824	SRR16999599	MSW	Negative	25-29	Hispanic	Positive	32	1	8	0.015	0.015	4	0.25	Lineage A	18.1	1582	5624	2621	3.001	40	13	100	7	4	100	0	0	FALSE	A	G	G	T	R	G	L	D	H	TRUE	WT	T	H	I	N	R
GCWGS-10743	W	9-e	10	PRJNA317462	SAMN13957825	SRR16999597	MSW	Negative	20-24	Hispanic	Positive	32	0.5	8	0.015	0.008	8	0.25	Lineage A	18.2	13526	13279	4069	201.001	40	100	100	7	3	100	0	0	FALSE	A	G	G	T	R	G	L	D	H	TRUE	WT	T	H	I	N	R
GCWGS-10744	W	9-e	10	PRJNA317462	SAMN13957826	SRR16999596	MSM	Positive	50-54	Black	Negative	0.25	1	8	0.015	0.008	0.004	0.25	Lineage A	19.1	13536	5441	432	14.001	1	1	1	100	2	100	0	0	FALSE	DEL	G	G	A	R	G	L	D	Y	FALSE	WT	T	H	I	N	R
GCWGS-10745	W	9-e	10	PRJNA317462	SAMN13957827	SRR16999595	MSW	Negative	≤19	Hispanic	Negative	0.125	0.25	8	0.015	0.008	0.004	0.125	Lineage B	3	13149	7589	533	2.002	18	3	100	100	2	100	0	0	FALSE	A	G	G	A	R	G	L	N	Y	FALSE	WT	T	H	I	N	R
GCWGS-10945	W	9-e	11	PRJNA317462	SAMN14078975	SRR16999486	MSM	Negative	25-29	White	Negative	0.25	1	8	0.03	0.015	0.004	0.5	Lineage A	20.1	11428	-	63	2.001	9	1	100	100	100	100	0	0	FALSE	A	G	G	T	H	G	L	D	H	FALSE	WT	N	R	T	D	Q
GCWGS-10946	W	9-e	11	PRJNA317462	SAMN14078976	SRR16999485	MSW	Negative	20-24	Black	Negative	0.125	0.5	8	0.015	0.015	0.004	0.015	Lineage B	10	16152	-	178	14.001	29	1	100	100	7	100	0	0	FALSE	A	G	G	A	R	G	L	D	H	TRUE	WT	NF	NF	NF	NF	NF
GCWGS-11027	W	9-e	11	PRJNA317462	SAMN14127746	SRR16999557	MSW	Negative	20-24	White	Negative	0.5	0.25	4	0.015	0.015	0.004	0.125	Lineage B	13	10931	508	86	22.001	19	6	1	100	2	100	0	0	FALSE	DEL	G	G	A	R	D	L	D	H	FALSE	WT	T	H	I	N	R
GCWGS-10947	W	9-e	11	PRJNA317462	SAMN14078977	SRR16999483	MSM	Negative	25-29	Hispanic	Negative	0.5	2	8	0.03	0.015	0.015	1	Lineage A	20.2	9363	20478	193	2.001	39	11	100	100	100	100	0	0	TRUE	C	G	A	A	R	G	L	N	H	FALSE	WT	N	R	T	D	R
GCWGS-10948	W	9-e	11	PRJNA317462	SAMN14078978	SRR16999482	MSW	Negative	20-24	Hispanic	Positive	64	0.5	8	0.015	0.008	8	0.25	Lineage A	18.2	13526	13279	436	2.002	40	100	100	7	3	100	0	0	FALSE	A	G	G	T	R	G	L	D	H	TRUE	WT	T	H	I	N	R
GCWGS-11249	W	9-e	12	PRJNA317462	SAMN14291734	SRR16999763	MSW	Negative	25-29	Black	Negative	0.5	0.5	4	0.008	0.008	4	0.25	Lineage A	17.2	10314	641	1824	5.002	122	13	1	7	3	100	0	0	FALSE	A	G	G	T	R	G	L	D	H	FALSE	WT	T	H	I	N	R
GCWGS-11250	W	9-e	12	PRJNA317462	SAMN14291735	SRR16999762	MSW	Negative	30-34	White	Negative	0.25	1	8	0.03	0.015	0.004	0.125	Lineage A	16	13413	-	2842	2.002	105	3	100	100	2	100	0	0	FALSE	A	G	G	T	R	D	L	D	H	FALSE	WT	T	H	I	N	R
GCWGS-11251	W	9-e	12	PRJNA317462	SAMN14291736	SRR16999761	MSW	Negative	50-54	Hispanic	Negative	0.25	1	8	0.03	0.015	0.004	0.125	Lineage A	16	13413	-	2842	2.002	105	3	100	100	2	100	0	0	FALSE	A	G	G	T	R	D	L	D	H	FALSE	WT	T	H	I	N	R
GCWGS-11252	W	9-e	12	PRJNA317462	SAMN14291737	SRR16999760	MSW	Negative	20-24	Amer Ind	Negative	1	2	8	0.015	0.015	0.015	0.25	Lineage A	12	1901	4654	3972	5.002	1	11	1	100	3	100	0	0	FALSE	DEL	G	G	A	R	G	L	D	Y	FALSE	WT	T	H	I	N	R
GCWGS-11253	W	9-e	12	PRJNA317462	SAMN14291738	SRR16999759	MSW	Negative	30-34	Black	Negative	0.25	1	8	0.03	0.015	0.004	0.06	Lineage A	16	13413	20487	1281	9.001	105	100	100	100	2	100	0	0	FALSE	A	G	G	T	R	D	L	D	H	FALSE	WT	T	H	I	N	R
GCWGS-5367	MW	5-g	1	PRJNA317462	SAMN11131610	SRR16643913	MSW	Negative	30-34	Unknown	Negative	1	0.25	8	0.015	0.03	0.008	0.25	Lineage B	13	10931	508	NEW	22.001	19	6	1	100	2	2|4|6*	0	0	FALSE	DEL	G	G	A	R	D	L	D	H	FALSE	WT	T	H	I	N	R
GCWGS-5368	MW	5-g	1	PRJNA317462	SAMN11131611	SRR16644680	MSM	Negative	40-44	Unknown	Negative	1	2	8	0.015	0.015	0.015	1	Lineage A	20.2	9363	8241	193	2.001	39	11	100	100	100	100	0	0	TRUE	C	G	A	A	R	G	L	N	H	FALSE	WT	N	R	T	D	R
GCWGS-5369	MW	5-g	1	PRJNA317462	SAMN11131612	SRR16644118	MSM	Negative	20-24	Unknown	Negative	0.5	1	8	0.03	0.015	0.004	0.015	Lineage A	14	1893	20514	144	9.001	25	3	100	100	2	100	0	0	FALSE	A	G	G	A	R	D	L	D	H	FALSE	WT	T	H	I	N	R
GCWGS-5370	MW	5-g	1	PRJNA317462	SAMN11131613	SRR16644458	MSW	Negative	20-24	Unknown	Negative	1	32	8	0.03	0.015	0.004	0.25	Lineage A	14	1893	-	705	9.001	58	1	1	100	2	100	0	0	FALSE	A	G	G	A	R	G	L	N	Y	FALSE	WT	T	H	I	N	R
GCWGS-5698	MW	5-g	2	PRJNA317462	SAMN11349853	SRR16644431	MSM	Negative	20-24	Black	Negative	1	2	8	0.015	0.015	0.015	1	Lineage A	20.2	9363	8241	193	2.001	39	11	100	100	100	100	0	0	TRUE	C	G	A	A	R	G	L	N	H	FALSE	WT	N	R	T	D	R
GCWGS-5699	MW	5-g	2	PRJNA317462	SAMN11349854	SRR16644401	MSM	Negative	25-29	Other	Negative	1	2	8	0.015	0.015	0.015	1	Lineage A	20.2	9363	8300	193	2.001	39	11	100	100	100	100	0	0	TRUE	C	G	A	A	R	G	L	N	H	FALSE	WT	N	R	T	D	R
GCWGS-5700	MW	5-g	2	PRJNA317462	SAMN11406866	SRR16644412	MSMW	Negative	25-29	White	Positive	16	32	8	0.008	0.008	4	0.06	Lineage A	22.4	1587	-	719	2.002	89	100	100	7	4	100	0	0	FALSE	A	G	G	T	R	G	L	D	Y	FALSE	WT	T	H	I	N	R
GCWGS-5701	MW	5-g	2	PRJNA317462	SAMN11406867	SRR16644540	MSW	Negative	45-49	Black	Negative	0.06	0.5	8	0.002	0.001	0.004	0.25	Lineage A	19.2	8156	-	3083	15.001	1	3	1	100	2	100	0	0	FALSE	DEL	G	G	A	R	G	L	D	Y	FALSE	WT	T	H	I	N	R
GCWGS-5702	MW	5-g	2	PRJNA317462	SAMN11406868	SRR16644388	MSW	Negative	30-34	Black	Negative	0.25	0.125	8	0.008	0.004	0.004	0.06	Lineage B	5	1594	51	3909	1.001	445	100	100	100	1	12	0	0	FALSE	A	G	G	A	R	G	L	D	H	FALSE	WT	T	H	I	N	R
GCWGS-6286	MW	5-g	3	PRJNA317462	SAMN11618865	SRR16644347	MSW	Negative	≤19	Black	Positive	32	2	1	0.008	0.001	4	0.03	Lineage A	18.1	8143	340	426	2.002	40	13	100	7	4	100	0	0	FALSE	A	G	G	T	R	G	L	D	H	TRUE	WT	T	H	I	N	R
GCWGS-6287	MW	5-g	3	PRJNA317462	SAMN11619137	SRR16644346	MSM	Negative	20-24	Black	Negative	1	2	8	0.015	0.015	0.015	1	Lineage A	20.2	9363	8241	193	2.001	39	11	100	100	100	100	0	0	TRUE	C	G	A	A	R	G	L	N	H	FALSE	WT	N	R	T	D	R
GCWGS-6288	MW	5-g	3	PRJNA317462	SAMN11619138	SRR16644344	MSW	Unknown	25-29	Black	Negative	0.008	0.06	1	0.002	0.001	0.001	0.03	Lineage B	0	1918	12	239	22.001	25	100	100	100	1	100	0	0	FALSE	A	G	G	A	R	D	L	D	H	FALSE	WT	T	H	I	N	R
GCWGS-6289	MW	5-g	3	PRJNA317462	SAMN11619139	SRR16644325	MSM	Negative	20-24	White	Positive	32	2	8	0.008	0.004	4	0.25	Lineage A	18.1	8143	340	426	2.002	40	13	100	7	4	100	0	0	FALSE	A	G	G	T	R	G	L	D	H	TRUE	WT	T	H	I	N	R
GCWGS-6290	MW	5-g	3	PRJNA317462	SAMN11619140	SRR16644324	MSW	Negative	20-24	Black	Negative	0.25	64	8	0.008	0.008	0.008	0.125	Lineage B	22.2	12462	5985	42	14.001	10	3	100	100	1	100	0	0	FALSE	A	G	G	T	R	G	L	D	H	FALSE	WT	T	H	I	N	R
GCWGS-6551	MW	5-g	4	PRJNA317462	SAMN12635963	SRR16643914	MSW	Negative	30-34	Black	Negative	0.5	1	8	0.008	0.008	4	0.25	Lineage A	18.1	8143	340	426	2.002	40	13	100	7	4	100	0	0	FALSE	A	G	G	T	R	G	L	D	H	TRUE	WT	T	H	I	N	R
GCWGS-6552	MW	5-g	4	PRJNA317462	SAMN12635964	SRR16643911	MSW	Negative	40-44	Black	Negative	0.125	1	8	0.008	0.004	4	0.03	Lineage A	18.2	13526	19992	436	2.002	40	100	100	7	3	100	0	0	FALSE	A	G	G	T	R	G	L	D	H	TRUE	2bp	T	H	I	N	R
GCWGS-6553	MW	5-g	4	PRJNA317462	SAMN12635965	SRR16643910	MSM	Negative	20-24	White	Negative	0.5	1	8	0.03	0.015	0.004	0.5	Lineage A	20.1	9363	17627	63	2.001	9	1	100	100	100	100	0	0	FALSE	A	G	G	T	H	G	L	D	H	FALSE	WT	N	R	T	D	Q
GCWGS-6554	MW	5-g	4	PRJNA317462	SAMN12635966	SRR16643909	MSW	Negative	≤19	Black	Negative	0.5	0.5	8	0.015	0.008	0.004	0.06	Lineage A	16	13413	20437	751	9.001	105	5	100	100	2	100	0	0	FALSE	A	G	G	T	R	D	L	D	H	FALSE	WT	T	H	I	N	R
GCWGS-6555	MW	5-g	4	PRJNA317462	SAMN12635967	SRR16643908	MSM	Negative	20-24	Black	Negative	0.25	0.5	8	0.015	0.008	4	0.125	Lineage A	20.1	10932	16205	3911	2.001	9	1	100	1	71	100	0	0	FALSE	A	G	G	T	H	G	L	D	H	FALSE	WT	T	H	I	N	R
GCWGS-6733	MW	5-g	5	PRJNA317462	SAMN12636021	SRR16644180	MSW	Negative	30-34	White	Negative	0.25	0.25	4	0.008	0.004	0.004	0.125	Lineage B	21	6962	18456	3123	22.001	161	3	100	100	2	100	0	0	FALSE	A	G	G	A	R	G	L	N	Y	FALSE	WT	T	H	I	N	R
GCWGS-6734	MW	5-g	5	PRJNA317462	SAMN12636022	SRR16644178	MSW	Negative	30-34	Black	Negative	1	2	8	0.015	0.015	0.03	1	Lineage A	20.2	9363	-	3966	2.054	39	11	100	100	100	100	0	0	TRUE	C	G	A	A	R	G	L	N	H	FALSE	WT	N	R	T	D	R
GCWGS-6735	MW	5-g	5	PRJNA317462	SAMN12636023	SRR16644177	MSW	Negative	≤19	Black	Negative	0.25	0.25	4	0.015	0.004	0.008	0.015	Lineage B	13	10931	-	NEW	22.001	19	6	1	100	2	59	0	0	FALSE	DEL	G	G	A	R	D	L	D	H	FALSE	WT	NF	NF	NF	NF	NF
GCWGS-6736	MW	5-g	5	PRJNA317462	SAMN12636024	SRR16644176	MSW	Negative	25-29	Black	Negative	0.06	0.25	8	0.004	0.001	0.004	0.25	Lineage A	19.2	8156	20550	3085	15.001	1	100	1	100	2	100	0	0	FALSE	DEL	G	G	A	R	G	L	D	Y	FALSE	WT	T	H	I	N	R
GCWGS-6737	MW	5-g	5	PRJNA317462	SAMN12636025	SRR16644175	MSM	Negative	30-34	Black	Negative	0.25	1	8	0.008	0.002	8	0.25	Lineage A	18.2	13526	11952	3967	2.055	40	100	100	7	3	100	0	0	FALSE	A	G	G	T	R	G	L	D	H	TRUE	WT	T	H	I	N	R
GCWGS-7450	MW	5-g	6	PRJNA317462	SAMN12788897	SRR16644508	MSW	Negative	50-54	Black	Negative	0.5	1	8	0.008	0.008	4	0.008	Lineage A	12	1901	-	3006	5.002	38	1	1	1	3	100	0	0	FALSE	A	G	G	T	R	G	L	D	H	TRUE	WT	T	H	I	N	R
GCWGS-7451	MW	5-g	6	PRJNA317462	SAMN12788898	SRR16644488	MSW	Negative	25-29	Black	Negative	0.125	0.25	4	0.008	0.004	0.008	0.03	Lineage B	21	6962	458	3124	22.001	161	8	100	100	2	100	0	0	FALSE	A	G	G	A	R	G	L	N	Y	FALSE	WT	T	H	I	N	R
GCWGS-7452	MW	5-g	6	PRJNA317462	SAMN12788899	SRR16644507	MSM	Negative	25-29	White	Negative	0.03	0.125	1	0.002	0.001	0.002	0.25	Lineage B	3	1596	13252	307	15.001	3	1	100	100	2	100	0	0	FALSE	A	G	G	A	R	G	L	D	H	FALSE	WT	T	H	I	N	R
GCWGS-7453	MW	5-g	6	PRJNA317462	SAMN12788900	SRR16644506	MSW	Negative	25-29	Black	Negative	0.008	1	1	0.004	0.004	0.001	0.008	Lineage B	2	12905	-	55	2.001	24	1	100	100	2	100	0	0	FALSE	A	G	G	T	R	G	L	D	H	FALSE	WT	T	H	I	N	R
GCWGS-7454	MW	5-g	6	PRJNA317462	SAMN12788901	SRR16644505	MSW	Negative	25-29	Black	Negative	0.125	2	8	0.015	0.015	0.015	0.5	Lineage A	20.2	9363	3935	3966	2.054	39	11	100	100	100	100	0	0	TRUE	C	G	A	A	R	G	L	N	H	FALSE	WT	N	R	T	D	R
GCWGS-8217	MW	5-g	7	PRJNA317462	SAMN13558900	SRR16644662	MSW	Negative	30-34	Black	Negative	0.25	1	8	0.015	0.008	0.004	0.125	Lineage B	10	1584	865	178	14.001	29	1	100	100	7	100	0	0	FALSE	A	G	G	A	R	G	L	D	H	TRUE	WT	T	H	I	N	R
GCWGS-8218	MW	5-g	7	PRJNA317462	SAMN13558901	SRR16644661	MSW	Negative	25-29	Black	Negative	0.06	0.5	8	0.008	0.001	0.004	0.25	Lineage B	4	11414	4404	116	45.001	8	100	100	6	1	100	0	0	FALSE	A	G	G	A	R	G	L	D	H	FALSE	WT	T	H	I	N	R
GCWGS-8219	MW	5-g	7	PRJNA317462	SAMN13558902	SRR16644660	MSW	Negative	20-24	Black	Negative	0.25	0.5	4	0.008	0.004	0.008	0.125	Lineage B	21	6962	20428	3124	22.001	161	8	100	100	2	100	0	0	FALSE	A	G	G	A	R	G	L	N	Y	FALSE	WT	T	H	I	N	R
GCWGS-8220	MW	5-g	7	PRJNA317462	SAMN12995217	SRR16644659	MSW	Negative	35-39	Black	Negative	0.5	2	8	0.015	0.008	0.008	1	Lineage A	20.2	9363	8561	213	2.001	39	1	100	100	100	100	0	0	TRUE	C	G	A	A	R	G	L	N	H	FALSE	WT	N	R	T	D	R
GCWGS-8221	MW	5-g	7	PRJNA317462	SAMN12995218	SRR16644658	MSM	Negative	20-24	White	Negative	1	2	8	0.03	0.03	4	0.25	Lineage A	15	7363	17932	165	44.001	16	11	1	1	10	100	0	0	FALSE	DEL	G	G	A	R	G	L	N	Y	FALSE	WT	T	H	I	N	R
GCWGS-8720	MW	5-g	8	PRJNA317462	SAMN13149126	SRR16644277	MSW	Negative	25-29	Black	Negative	1	2	8	0.03	0.015	0.015	2	Lineage A	20.2	9363	3935	3966	2.054	39	11	100	100	100	100	0	0	TRUE	C	G	A	A	R	G	L	N	H	FALSE	WT	N	R	T	D	R
GCWGS-8721	MW	5-g	8	PRJNA317462	SAMN13149127	SRR16644276	Unknown, not recorded	Unknown	Unknown	Unknown	Negative	0.25	32	8	0.008	0.004	0.004	0.125	Lineage B	7	1599	11461	520	14.001	130	3	100	100	2	100	0	0	FALSE	A	G	G	T	R	G	L	D	H	FALSE	WT	T	H	I	N	R
GCWGS-8722	MW	5-g	8	PRJNA317462	SAMN13149128	SRR16644275	MSW	Negative	≤19	Black	Negative	1	0.5	8	0.015	0.015	8	0.25	Lineage A	12	1901	5438	3011	5.002	38	13	1	1	3	100	0	0	FALSE	A	G	G	T	R	G	L	D	H	TRUE	WT	T	H	I	N	R
GCWGS-8723	MW	5-g	8	PRJNA317462	SAMN13149129	SRR16644273	MSW	Negative	20-24	Black	Negative	0.5	1	8	0.03	0.015	0.004	1	Lineage A	20.2	9363	20608	213	2.001	39	1	100	100	100	100	0	0	TRUE	C	G	A	A	R	G	L	N	H	FALSE	WT	N	R	T	D	R
GCWGS-8724	MW	5-g	8	PRJNA317462	SAMN13149130	SRR16644272	MSM	Negative	20-24	Black	Negative	1	0.5	8	0.015	0.008	4	0.25	Lineage A	17.2	10314	12547	1387	5.002	122	14	1	7	3	100	0	0	FALSE	A	G	G	T	R	G	L	D	H	FALSE	WT	T	H	I	N	R
GCWGS-9592	MW	5-g	9	PRJNA317462	SAMN13513322	SRR16644635	MSM	Unknown	25-29	Black	Negative	0.25	32	16	0.015	0.008	0.008	0.125	Lineage B	7	1599	11461	520	14.001	130	3	100	100	2	100	0	0	FALSE	A	G	G	T	R	G	L	D	H	FALSE	WT	T	H	I	N	R
GCWGS-9593	MW	5-g	9	PRJNA317462	SAMN13513323	SRR16644634	MSW	Unknown	35-39	Black	Negative	0.125	0.125	8	0.008	0.004	0.004	0.03	Lineage B	5	1594	51	2903	1.001	5	100	100	100	1	12	0	0	FALSE	A	G	G	A	R	G	L	D	H	FALSE	WT	T	H	I	N	R
GCWGS-9594	MW	5-g	9	PRJNA317462	SAMN13513324	SRR16644633	MSW	Negative	20-24	Black	Negative	0.125	0.125	8	0.008	0.004	0.004	0.06	Lineage B	21	6962	-	3123	22.001	161	3	100	100	2	100	0	0	FALSE	A	G	G	A	R	G	L	N	Y	FALSE	WT	T	H	I	N	R
GCWGS-9595	MW	5-g	9	PRJNA317462	SAMN13513325	SRR16644632	MSW	Negative	35-39	Black	Negative	1	2	8	0.03	0.015	0.015	2	Lineage A	20.2	9363	3935	3966	2.054	39	11	100	100	100	100	0	0	TRUE	C	G	A	A	R	G	L	N	H	FALSE	WT	N	R	T	D	R
GCWGS-9596	MW	5-g	9	PRJNA317462	SAMN13513326	SRR16644631	MSM	Negative	30-34	Hispanic	Negative	0.25	1	8	0.125	0.03	0.008	0.125	Lineage A	16	13413	-	3879	198.001	105	1	100	100	2	100	0	0	FALSE	A	G	G	T	R	D	L	D	H	FALSE	WT	T	H	I	N	R
GCWGS-9888	MW	5-g	10	PRJNA317462	SAMN23567764	SRR17188730	MSW	Negative	20-24	Black	Negative	1	2	4	0.015	0.008	4	0.25	Lineage A	22.3	7827	20655	4025	19.001	19	100	1	1	9	100	0	0	FALSE	DEL	G	G	A	R	D	L	D	H	FALSE	WT	T	H	I	N	R
GCWGS-9889	MW	5-g	10	PRJNA317462	SAMN23567765	SRR17188739	MSW	Negative	≤19	Unknown	Positive	32	1	8	0.015	0.004	4	0.25	Lineage A	18.2	13526	17768	436	2.002	40	100	100	7	3	100	0	0	FALSE	A	G	G	T	R	G	L	D	H	TRUE	WT	T	H	I	N	R
GCWGS-9890	MW	5-g	10	PRJNA317462	SAMN23567766	SRR17188738	MSW	Negative	60-64	Black	Negative	1	2	8	0.015	0.008	0.008	2	Lineage A	20.2	9363	3935	3966	2.054	39	11	100	100	100	100	0	0	TRUE	C	G	A	A	R	G	L	N	H	FALSE	WT	N	R	T	D	R
GCWGS-9891	MW	5-g	10	PRJNA317462	SAMN13688766	SRR16644023	MSW	Negative	40-44	Black	Negative	0.5	2	8	0.015	0.008	0.008	2	Lineage A	20.2	9363	3935	193	2.001	39	11	100	100	100	100	0	0	TRUE	C	G	A	A	R	G	L	N	H	FALSE	WT	N	R	T	D	R
GCWGS-9892	MW	5-g	10	PRJNA317462	SAMN13688767	SRR16644557	MSW	Negative	40-44	Black	Positive	64	1	8	0.015	0.008	4	0.25	Lineage A	18.1	8143	340	426	2.002	40	13	100	7	4	100	0	0	FALSE	A	G	G	T	R	G	L	D	H	TRUE	WT	T	H	I	N	R
GCWGS-10624	MW	5-g	11	PRJNA317462	SAMN13871913	SRR16999722	MSW	Negative	40-44	Black	Negative	0.25	0.25	4	0.015	0.008	0.008	0.125	Lineage B	21	6962	20428	3124	22.001	161	8	100	100	2	100	0	0	FALSE	A	G	G	A	R	G	L	N	Y	FALSE	WT	T	H	I	N	R
GCWGS-10625	MW	5-g	11	PRJNA317462	SAMN13871914	SRR16999721	MSW	Negative	20-24	White	Negative	1	1	8	0.015	0.015	4	0.125	Lineage A	17.2	10314	11461	2148	5.002	122	3	1	7	3	100	0	0	FALSE	A	G	G	T	R	G	L	D	H	FALSE	WT	T	H	I	N	R
GCWGS-10626	MW	5-g	11	PRJNA317462	SAMN13871915	SRR16999719	MSMW	Negative	30-34	White	Negative	0.5	0.5	8	0.008	0.008	4	0.125	Lineage A	17.2	10314	12547	1387	5.002	122	14	1	7	3	100	0	0	FALSE	A	G	G	T	R	G	L	D	H	FALSE	WT	T	H	I	N	R
GCWGS-10627	MW	5-g	11	PRJNA317462	SAMN13871916	SRR16999718	MSM	Positive	30-34	Black	Negative	0.25	1	8	0.015	0.008	8	0.25	Lineage A	18.2	13526	9918	436	2.002	40	100	100	7	3	100	0	0	FALSE	A	G	G	T	R	G	L	D	H	TRUE	WT	T	H	I	N	R
GCWGS-10628	MW	5-g	11	PRJNA317462	SAMN13871917	SRR16999717	MSW	Negative	20-24	Black	Negative	1	0.5	4	0.03	0.03	0.004	0.125	Lineage B	13	10931	508	86	22.001	19	6	1	100	2	100	0	0	FALSE	DEL	G	G	A	R	D	L	D	H	FALSE	WT	T	H	I	N	R
GCWGS-11339	MW	5-g	12	PRJNA317462	SAMN14214364	SRR16999741	MSW	Negative	25-29	Black	Positive	64	1	4	0.015	0.008	2	0.125	Lineage A	18.1	8143	340	426	2.002	40	13	100	7	4	100	0	0	FALSE	A	G	G	T	R	G	L	D	H	TRUE	WT	T	H	I	N	R
GCWGS-11436	MW	5-g	12	PRJNA317462	SAMN14384420	SRR16999413	MSW	Negative	35-39	Black	Negative	0.03	0.125	8	0.008	0.001	0.004	0.06	Lineage B	4	15237	5618	4056	45.001	369	3	100	6	1	100	0	0	FALSE	A	G	G	A	R	G	L	D	H	FALSE	WT	T	H	I	N	R
GCWGS-11341	MW	5-g	12	PRJNA317462	SAMN14214366	SRR16999740	MSW	Negative	30-34	Black	Negative	0.5	2	8	0.03	0.008	0.015	1	Lineage A	20.2	9363	5961	193	2.001	39	11	100	100	100	100	0	0	TRUE	C	G	A	A	R	G	L	N	H	FALSE	WT	N	R	T	D	R
GCWGS-10135	W	10-b	1	PRJNA317462	SAMN13918391	SRR16999586	MSM	Negative	30-34	White	Negative	0.125	0.5	4	0.015	0.008	0.004	0.125	Lineage A	0	13483	20420	NEW	22.001	268	3	100	100	100	100	0	0	FALSE	A	G	G	A	R	R	L	N	H	FALSE	WT	T	H	I	N	R
GCWGS-10136	W	10-b	1	PRJNA317462	SAMN13918400	SRR16999575	MSM	Negative	25-29	White	Negative	0.5	0.25	8	0.015	0.008	0.008	0.25	Lineage A	19.2	8156	13489	442	2.001	1	1	1	100	2	100	0	0	FALSE	DEL	G	G	A	R	G	L	D	Y	FALSE	WT	T	H	I	N	R
GCWGS-10137	W	10-b	1	PRJNA317462	SAMN14835644	SRR16999495	MSW	Negative	35-39	Hispanic	Positive	2	0.5	8	0.008	0.004	0.008	0.125	Lineage B	2	16206	13991	55	2.001	24	1	100	100	2	100	0	0	FALSE	A	G	G	T	R	G	L	D	H	FALSE	WT	T	H	I	N	R
GCWGS-10138	W	10-b	1	PRJNA317462	SAMN13918417	SRR16999484	MSM	Negative	25-29	White	Negative	0.5	1	8	0.125	0.03	4	0.25	Lineage A	0	1580	17261	1818	34.001	9	1	100	7	3	100	0	0	FALSE	A	G	G	T	H	G	L	D	H	FALSE	WT	T	H	I	N	R
GCWGS-8930	W	10-b	2	PRJNA317462	SAMN13495273	SRR16643923	MSM	Negative	30-34	Hispanic	Negative	0.5	1	8	0.125	0.03	4	0.25	Lineage A	0	1580	17261	1818	34.001	9	1	100	7	3	100	0	0	FALSE	A	G	G	T	H	G	L	D	H	FALSE	WT	T	H	I	N	R
GCWGS-10139	W	10-b	2	PRJNA317462	SAMN13918426	SRR16999473	MSM	Negative	30-34	Hispanic	Negative	0.5	0.5	8	0.015	0.008	0.004	0.25	Lineage A	19.2	8156	5441	442	2.001	1	1	1	100	2	100	0	0	FALSE	DEL	G	G	A	R	G	L	D	Y	FALSE	WT	T	H	I	N	R
GCWGS-10140	W	10-b	2	PRJNA317462	SAMN13918435	SRR16999558	MSW	Negative	40-44	White	Negative	0.5	2	8	0.015	0.015	0.015	1	Lineage A	20.2	9363	8241	193	2.001	39	11	100	100	100	100	0	0	TRUE	C	G	A	A	R	G	L	N	H	FALSE	WT	N	R	T	D	R
GCWGS-10141	W	10-b	2	PRJNA317462	SAMN13918375	SRR16999547	MSMW	Positive	55-59	White	Negative	0.5	0.5	8	0.015	0.008	0.004	0.25	Lineage A	19.2	8156	16283	442	2.001	1	1	1	100	2	100	0	0	FALSE	DEL	G	G	A	R	G	L	D	Y	FALSE	WT	T	H	I	N	R
GCWGS-10142	W	10-b	2	PRJNA317462	SAMN13918383	SRR16999536	MSM	Positive	40-44	White	Negative	0.5	1	8	0.03	0.015	0.008	1	Lineage A	20.2	8134	18293	211	2.001	39	100	100	100	100	100	0	0	TRUE	C	G	A	A	R	G	L	N	H	FALSE	WT	T	H	I	D	R
GCWGS-10325	W	10-b	3	PRJNA317462	SAMN13918482	SRR16999310	Unknown	Negative	30-34	Natv Haw	Negative	0.5	0.25	8	0.015	0.008	0.008	0.25	Lineage A	19.2	8156	16283	442	2.001	1	1	1	100	2	100	0	0	FALSE	DEL	G	G	A	R	G	L	D	Y	FALSE	WT	T	H	I	N	R
GCWGS-10326	W	10-b	3	PRJNA317462	SAMN13918491	SRR16999309	MSW	Unknown	20-24	Black	Negative	0.5	1	8	0.03	0.015	0.004	0.125	Lineage A	16	13413	9471	3950	2.002	105	13	100	100	2	100	0	0	FALSE	A	G	G	T	R	D	L	D	H	FALSE	WT	T	H	I	N	R
GCWGS-10327	W	10-b	3	PRJNA317462	SAMN13918499	SRR16999308	MSM	Negative	55-59	Hispanic	Negative	0.25	32	8	0.008	0.004	0.008	0.125	Lineage B	7	1599	11461	520	14.001	130	3	100	100	2	100	0	0	FALSE	A	G	G	T	R	G	L	D	H	FALSE	WT	T	H	I	N	R
GCWGS-10328	W	10-b	3	PRJNA317462	SAMN13918508	SRR16999567	MSW	Unknown	20-24	Hispanic	Negative	0.25	0.5	8	0.015	0.008	0.004	0.25	Lineage B	10	1584	-	178	14.001	29	1	100	100	7	100	0	0	FALSE	A	G	G	A	R	G	L	D	H	TRUE	WT	T	H	I	N	R
GCWGS-10329	W	10-b	3	PRJNA317462	SAMN13976896	SRR16999566	MSMW	Positive	40-44	Black	Negative	0.5	1	8	0.03	0.015	0.004	0.125	Lineage A	16	13413	9239	751	9.001	105	5	100	100	2	100	0	0	FALSE	A	G	G	T	R	D	L	D	H	FALSE	WT	T	H	I	N	R
GCWGS-9682	W	10-b	4	PRJNA317462	SAMN13839968	SRR16644192	MSM	Negative	30-34	Hispanic	Negative	0.5	1	8	0.015	0.008	0.004	0.25	Lineage A	20.1	11428	-	392	9.001	9	1	100	100	100	100	0	0	FALSE	A	G	G	T	H	G	L	D	H	FALSE	WT	N	R	T	D	Q
GCWGS-9683	W	10-b	4	PRJNA317462	SAMN13839969	SRR16644191	MSMW	Negative	35-39	White	Negative	0.25	32	8	0.015	0.008	0.008	0.125	Lineage B	7	1903	20429	520	14.001	130	3	100	100	2	100	0	0	FALSE	A	G	G	T	R	G	L	D	H	FALSE	WT	T	H	I	N	R
GCWGS-9684	W	10-b	4	PRJNA317462	SAMN13839978	SRR16644212	MSW	Negative	40-44	Black	Negative	1	1	8	0.03	0.015	16	1	Lineage A	17.2	11706	17972	1869	5.002	40	1	1	7	3	100	0	0	FALSE	A	G	G	T	R	G	L	D	H	TRUE	WT	T	H	I	N	R
GCWGS-9685	W	10-b	4	PRJNA317462	SAMN13839987	SRR16644211	MSMW	Negative	35-39	Black	Negative	1	2	8	0.015	0.015	0.03	2	Lineage A	20.2	11422	-	193	2.001	39	11	100	100	100	100	0	0	TRUE	C	G	A	A	R	G	L	N	H	FALSE	WT	N	R	T	D	R
GCWGS-9686	W	10-b	4	PRJNA317462	SAMN13839996	SRR16644210	MSM	Positive	35-39	White	Negative	0.5	1	8	0.03	0.015	0.008	1	Lineage A	20.2	9363	20442	211	2.001	39	100	100	100	100	100	0	0	TRUE	C	G	A	A	R	G	L	N	H	FALSE	WT	T	H	I	D	R
GCWGS-9687	W	10-b	5	PRJNA317462	SAMN13840004	SRR16644208	MSM	Negative	30-34	White	Negative	0.5	0.5	8	0.06	0.015	0.008	0.25	Lineage A	20.1	9362	-	3965	2.053	9	100	100	100	100	100	0	0	FALSE	A	G	G	T	H	G	L	D	H	FALSE	WT	N	R	T	D	Q
GCWGS-10013	W	10-b	5	PRJNA317462	SAMN13918355	SRR16999389	MSM	Negative	30-34	Hispanic	Negative	1	2	8	0.015	0.015	0.03	2	Lineage A	20.2	9363	3935	3907	2.052	39	11	100	100	100	100	0	0	TRUE	C	G	A	A	R	G	L	N	H	FALSE	WT	N	R	T	D	R
GCWGS-9688	W	10-b	5	PRJNA317462	SAMN13840013	SRR16644207	MSW	Negative	50-54	White	Negative	0.25	0.5	4	0.008	0.004	2	0.03	Lineage A	18.1	8143	20430	2991	2.002	40	13	1	7	4	100	0	0	FALSE	A	G	G	T	R	G	L	D	H	TRUE	2bp	T	H	I	N	R
GCWGS-10012	W	10-b	6	PRJNA317462	SAMN13918346	SRR16999657	MSW	Negative	30-34	Black	Negative	1	0.5	4	0.008	0.008	0.008	0.25	Lineage B	13	10931	9120	4043	22.001	438	6	1	100	2	100	0	0	FALSE	DEL	G	G	A	R	D	L	D	H	FALSE	WT	T	H	I	N	R
GCWGS-9690	W	10-b	6	PRJNA317462	SAMN13840028	SRR16644206	MSMW	Negative	30-34	Black	Negative	0.5	1	8	0.015	0.008	0.008	0.5	Lineage A	19.1	13536	5985	1617	14.001	1	3	1	100	2	100	0	0	FALSE	DEL	G	G	A	R	G	L	D	Y	FALSE	WT	T	H	I	N	R
GCWGS-9691	W	10-b	6	PRJNA317462	SAMN13839970	SRR16644205	MSW	Negative	25-29	White	Negative	0.25	32	8	0.008	0.008	0.008	0.125	Lineage B	7	1599	-	520	14.001	130	3	100	100	2	100	0	0	FALSE	A	G	G	T	R	G	L	D	H	FALSE	WT	T	H	I	N	R
GCWGS-9692	W	10-b	6	PRJNA317462	SAMN13839979	SRR16644204	MSW	Negative	25-29	Other	Negative	0.5	2	8	0.015	0.015	0.03	1	Lineage A	20.2	9363	3935	193	2.001	39	11	100	100	100	100	0	0	TRUE	C	G	A	A	R	G	L	N	H	FALSE	WT	N	R	T	D	R
GCWGS-9694	W	10-b	7	PRJNA317462	SAMN13839997	SRR16644203	MSM	Negative	50-54	White	Negative	0.5	1	8	0.03	0.015	0.008	1	Lineage A	20.2	8134	18293	211	2.001	39	100	100	100	100	100	0	0	TRUE	C	G	A	A	R	G	L	N	H	FALSE	WT	T	H	I	D	R
GCWGS-9695	W	10-b	7	PRJNA317462	SAMN13840005	SRR16644202	MSW	Negative	40-44	Hispanic	Negative	1	2	8	0.015	0.015	0.03	2	Lineage A	20.2	9363	3935	193	2.001	39	11	100	100	100	100	0	0	TRUE	C	G	A	A	R	G	L	N	H	FALSE	WT	N	R	T	D	R
GCWGS-9696	W	10-b	7	PRJNA317462	SAMN13840014	SRR16644201	MSM	Negative	40-44	White	Negative	2	2	8	0.03	0.03	0.015	0.25	Lineage A	14	1893	8422	441	9.001	25	11	100	100	2	100	0	0	FALSE	A	G	G	A	R	D	L	D	H	FALSE	WT	T	H	I	N	R
GCWGS-9697	W	10-b	7	PRJNA317462	SAMN13840022	SRR16644200	Unknown	Unknown	60-64	White	Negative	1	1	8	0.015	0.015	4	0.25	Lineage A	17.2	10314	11461	2148	5.002	122	3	1	7	3	100	0	0	FALSE	A	G	G	T	R	G	L	D	H	FALSE	WT	T	H	I	N	R
GCWGS-9698	W	10-b	7	PRJNA317462	SAMN13840029	SRR16644199	MSW	Negative	30-34	White	Negative	0.5	2	8	0.015	0.015	0.03	1	Lineage A	20.2	9363	8300	193	2.001	39	11	100	100	100	100	0	0	TRUE	C	G	A	A	R	G	L	N	H	FALSE	WT	N	R	T	D	R
GCWGS-10331	W	10-b	8	PRJNA317462	SAMN13976898	SRR16999565	MSW	Unknown	50-54	Black	Negative	0.25	0.5	8	0.06	0.015	0.008	0.25	Lineage A	20.1	9362	-	3965	2.053	9	100	100	100	100	100	0	0	FALSE	A	G	G	T	H	G	L	D	H	FALSE	WT	N	R	T	D	Q
GCWGS-10332	W	10-b	8	PRJNA317462	SAMN13976899	SRR16999564	MSMW	Negative	25-29	Asian	Negative	0.5	1	8	0.008	0.008	0.008	1	Lineage A	20.2	8134	19972	211	2.001	39	100	100	100	100	100	0	0	TRUE	C	G	A	A	R	G	L	N	H	FALSE	WT	T	H	I	D	R
GCWGS-10333	W	10-b	8	PRJNA317462	SAMN13976900	SRR16999563	MSM	Negative	50-54	Hispanic	Negative	0.5	0.25	8	0.008	0.008	0.008	0.25	Lineage A	19.2	8156	5441	442	2.001	1	1	1	100	2	100	0	0	FALSE	DEL	G	G	A	R	G	L	D	Y	FALSE	WT	T	H	I	N	R
GCWGS-10334	W	10-b	8	PRJNA317462	SAMN13976901	SRR16999632	MSW	Negative	30-34	White	Negative	0.25	32	16	0.008	0.008	0.008	0.125	Lineage B	7	1599	11461	520	14.001	130	3	100	100	2	100	0	0	FALSE	A	G	G	T	R	G	L	D	H	FALSE	WT	T	H	I	N	R
GCWGS-10335	W	10-b	8	PRJNA317462	SAMN13976902	SRR16999631	Unknown	Positive	35-39	White	Negative	0.5	1	8	0.03	0.015	0.008	1	Lineage A	20.2	8134	18293	211	2.001	39	100	100	100	100	100	0	0	TRUE	C	G	A	A	R	G	L	N	H	FALSE	WT	T	H	I	D	R
GCWGS-11163	W	10-b	9	PRJNA317462	SAMN14170554	SRR16999464	MSM	Negative	25-29	Hispanic	Negative	0.5	1	8	0.03	0.015	0.008	1	Lineage A	20.2	8134	18293	211	2.001	39	100	100	100	100	100	0	0	TRUE	C	G	A	A	R	G	L	N	H	FALSE	WT	T	H	I	D	R
GCWGS-11164	W	10-b	9	PRJNA317462	SAMN14170555	SRR16999463	MSM	Negative	45-49	White	Negative	1	2	8	0.03	0.015	16	0.25	Lineage A	15	7363	-	165	44.001	16	11	1	1	10	100	0	0	FALSE	DEL	G	G	A	R	G	L	N	Y	FALSE	WT	T	H	I	N	R
GCWGS-11165	W	10-b	9	PRJNA317462	SAMN14170556	SRR16999462	MSW	Negative	55-59	Hispanic	Negative	1	2	8	0.015	0.015	0.03	2	Lineage A	20.2	9363	3935	193	2.001	39	11	100	100	100	100	0	0	TRUE	C	G	A	A	R	G	L	N	H	FALSE	WT	N	R	T	D	R
GCWGS-11166	W	10-b	9	PRJNA317462	SAMN14170557	SRR16999460	MSW	Negative	50-54	White	Negative	0.5	1	8	0.008	0.004	0.004	16	Lineage A	20.2	9363	20433	3923	2.001	39	100	100	100	100	2	3	0	TRUE	C	G	A	A	R	G	L	N	H	FALSE	WT	N	R	T	D	R
GCWGS-11167	W	10-b	9	PRJNA317462	SAMN14170558	SRR16999459	MSM	Negative	25-29	White	Negative	0.5	0.25	8	0.015	0.004	0.004	0.25	Lineage A	19.2	1584	5441	442	2.001	1	1	1	100	2	100	0	0	FALSE	DEL	G	G	A	R	G	L	D	Y	FALSE	WT	T	H	I	N	R
GCWGS-12031	W	10-b	10	PRJNA317462	SAMN14835668	SRR16999637	MSM	Negative	30-34	White	Negative	0.5	1	8	0.015	0.008	0.004	0.5	Lineage A	20.1	9363	15246	301	2.001	9	3	100	100	100	100	0	0	FALSE	A	G	G	T	H	G	L	D	H	FALSE	WT	N	R	T	D	Q
GCWGS-12032	W	10-b	10	PRJNA317462	SAMN14835669	SRR16999636	MSM	Negative	30-34	White	Negative	1	2	8	0.03	0.03	0.03	2	Lineage A	20.2	11422	3935	193	2.001	39	11	100	100	100	100	0	0	TRUE	C	G	G	A	R	G	L	N	H	FALSE	WT	N	R	T	D	R
GCWGS-12033	W	10-b	10	PRJNA317462	SAMN14835670	SRR16999371	MSM	Positive	35-39	White	Positive	64	1	8	0.015	0.008	4	0.25	Lineage A	18.2	13526	9918	436	2.002	40	100	100	7	3	100	0	0	FALSE	A	G	G	T	R	G	L	D	H	TRUE	WT	T	H	I	N	R
GCWGS-12034	W	10-b	10	PRJNA317462	SAMN14835671	SRR16999369	MSW	Negative	30-34	Black	Negative	0.5	0.5	4	0.015	0.008	0.004	0.06	Lineage A	14	1893	27	3043	9.001	25	1	100	100	2	100	0	0	FALSE	A	G	G	A	R	D	L	D	H	FALSE	2bp	T	H	I	N	R
GCWGS-12035	W	10-b	10	PRJNA317462	SAMN14835672	SRR16999368	MSMW	Positive	20-24	White	Negative	0.5	1	8	0.03	0.015	0.008	2	Lineage A	20.2	8134	18293	211	2.001	39	100	100	100	100	100	0	0	TRUE	C	G	A	A	R	G	L	N	H	FALSE	WT	T	H	I	D	R
GCWGS-12572	W	10-b	11	PRJNA317462	SAMN15970831	SRR16999344	MSW	Negative	30-34	White	Negative	1	2	8	0.015	0.015	0.03	2	Lineage A	20.2	9363	3935	193	2.001	39	11	100	100	100	100	0	0	TRUE	C	G	A	A	R	G	L	N	H	FALSE	WT	N	R	T	D	R
GCWGS-12573	W	10-b	11	PRJNA317462	SAMN15970839	SRR16999343	MSW	Negative	30-34	White	Negative	0.5	1	8	0.03	0.015	0.008	0.25	Lineage A	20.1	9362	-	3965	2.053	9	100	100	100	100	100	0	0	FALSE	A	G	G	T	H	G	L	D	H	FALSE	WT	N	R	T	D	Q
GCWGS-11769	W	10-b	12	PRJNA317462	SAMN14640509	SRR16999646	MSMW	Unknown	20-24	Multi-racial	Negative	1	1	8	0.015	0.008	4	0.25	Lineage A	17.2	9902	20444	2148	5.002	122	3	1	7	3	100	0	0	FALSE	A	G	G	T	R	G	L	D	H	FALSE	WT	T	H	I	N	R
GCWGS-11770	W	10-b	12	PRJNA317462	SAMN14640510	SRR16999644	MSM	Negative	25-29	Asian	Negative	0.5	1	8	0.03	0.015	0.004	0.125	Lineage A	16	13541	20434	4002	9.001	82	3	100	100	2	100	0	0	FALSE	A	G	G	T	R	G	L	D	H	FALSE	WT	T	H	I	N	R
GCWGS-11771	W	10-b	12	PRJNA317462	SAMN14640511	SRR16999643	MSM	Negative	35-39	White	Negative	1	0.5	8	0.015	0.008	4	1	Lineage A	17.1	7822	19568	1493	5.002	222	14	1	7	3	100	0	0	FALSE	C	G	A	T	R	G	L	D	H	FALSE	WT	N	R	T	D	R
GCWGS-11751	W	10-b	12	PRJNA317462	SAMN14640491	SRR16999647	MSW	Negative	25-29	Black	Negative	1	2	8	0.015	0.015	0.03	1	Lineage A	20.2	9363	3935	193	2.001	39	11	100	100	100	100	0	0	TRUE	C	G	A	A	R	G	L	N	H	FALSE	WT	N	R	T	D	R
GCWGS-10143	W	9-f	1	PRJNA317462	SAMN13918392	SRR16999461	MSM	Negative	35-39	Hispanic	Negative	0.25	0.25	4	0.008	0.004	0.004	0.25	Lineage A	19.2	8156	5441	442	2.001	1	1	1	100	2	100	0	0	FALSE	DEL	G	G	A	R	G	L	D	Y	FALSE	WT	T	H	I	N	R
GCWGS-10144	W	9-f	1	PRJNA317462	SAMN13918401	SRR16999450	MSW	Negative	35-39	Black	Negative	0.5	1	8	0.03	0.015	0.004	0.125	Lineage A	16	13413	8271	751	9.001	105	5	100	100	2	100	0	0	FALSE	A	G	G	T	R	D	L	D	H	FALSE	WT	T	H	I	N	R
GCWGS-10145	W	9-f	1	PRJNA317462	SAMN13918409	SRR16999438	MSM	Negative	35-39	White	Negative	0.125	32	4	0.008	0.004	0.008	0.06	Lineage B	7	1599	11461	520	14.001	130	3	100	100	2	100	0	0	FALSE	A	G	G	T	R	G	L	D	H	FALSE	WT	T	H	I	N	R
GCWGS-10146	W	9-f	1	PRJNA317462	SAMN13918418	SRR16999756	MSM	Negative	20-24	Hispanic	Negative	1	1	8	0.015	0.015	4	0.5	Lineage A	17.2	10314	641	1824	5.002	122	13	1	7	3	100	0	0	FALSE	A	G	G	T	R	G	L	D	H	FALSE	WT	T	H	I	N	R
GCWGS-10147	W	9-f	1	PRJNA317462	SAMN13918427	SRR16999745	MSMW	Negative	25-29	Black	Negative	0.25	0.5	4	0.008	0.004	0.125	0.25	Lineage A	20.1	9363	20423	65	2.001	9	1	100	1	100	100	0	0	FALSE	A	G	G	T	H	G	L	D	H	FALSE	WT	N	R	T	D	Q
GCWGS-10148	W	9-f	2	PRJNA317462	SAMN13918436	SRR16999734	MSW	Negative	30-34	Hispanic	Negative	1	2	8	0.03	0.03	8	2	Lineage A	20.2	9363	9226	168	2.001	39	11	100	7	4	100	0	0	TRUE	C	G	A	A	R	G	L	N	H	FALSE	WT	N	R	T	D	R
GCWGS-10149	W	9-f	2	PRJNA317462	SAMN13918376	SRR16999426	MSM	Negative	30-34	Black	Negative	1	2	8	0.06	0.03	8	2	Lineage A	20.2	9363	12302	168	2.001	39	11	100	7	4	100	0	0	TRUE	C	G	A	A	R	G	L	N	H	FALSE	WT	N	R	T	D	R
GCWGS-10150	W	9-f	2	PRJNA317462	SAMN13918384	SRR16999415	MSM	Negative	25-29	Hispanic	Negative	0.5	1	16	0.015	0.008	0.004	0.06	Lineage A	16	15268	-	2965	2.002	105	3	100	100	1	100	0	0	FALSE	A	G	G	T	R	D	L	D	H	FALSE	WT	T	H	I	N	R
GCWGS-10151	W	9-f	2	PRJNA317462	SAMN13918393	SRR16999404	MSW	Negative	≥65	White	Negative	0.06	0.25	4	0.004	0.002	0.008	0.25	Lineage B	21	6962	20419	4023	15.001	361	1	100	100	2	100	0	0	FALSE	A	G	G	A	R	G	L	N	Y	FALSE	WT	T	H	I	N	R
GCWGS-10152	W	9-f	2	PRJNA317462	SAMN13918402	SRR16999690	MSW	Negative	40-44	White	Negative	0.25	0.25	4	0.015	0.008	0.008	0.25	Lineage B	3	7359	4186	231	2.002	42	100	100	10	2	100	0	0	FALSE	A	G	G	T	R	G	L	D	H	FALSE	WT	T	H	I	N	R
GCWGS-10299	W	9-f	3	PRJNA317462	SAMN13918463	SRR16999331	MSM	Negative	25-29	White	Negative	1	2	8	0.03	0.03	8	2	Lineage A	20.2	9363	19549	168	2.001	39	11	100	7	4	100	0	0	TRUE	C	G	A	A	R	G	L	N	H	FALSE	WT	N	R	T	D	R
GCWGS-10300	W	9-f	3	PRJNA317462	SAMN13918471	SRR16999330	MSM	Negative	25-29	White	Negative	0.5	1	16	0.015	0.008	4	0.25	Lineage A	18.1	8143	11952	427	2.002	40	100	100	7	4	100	0	0	FALSE	A	G	G	T	R	G	L	D	H	TRUE	WT	T	H	I	N	R
GCWGS-8931	W	9-f	3	PRJNA317462	SAMN13495274	SRR16644450	MSM	Negative	25-29	White	Negative	0.25	32	8	0.015	0.008	0.004	0.125	Lineage B	7	1599	-	520	14.001	130	3	100	100	2	100	0	0	FALSE	A	G	G	T	R	G	L	D	H	FALSE	WT	T	H	I	N	R
GCWGS-10301	W	9-f	3	PRJNA317462	SAMN13918479	SRR16999329	MSM	Negative	30-34	White	Negative	1	1	8	0.015	0.008	8	0.25	Lineage A	17.2	10314	19665	2148	5.002	122	3	1	7	3	100	0	0	FALSE	A	G	G	T	R	G	L	D	H	FALSE	WT	T	H	I	N	R
GCWGS-10302	W	9-f	3	PRJNA317462	SAMN13918488	SRR16999328	MSM	Positive	40-44	Black	Negative	2	1	8	0.015	0.015	4	0.25	Lineage A	17.2	10314	19665	2148	5.002	122	3	1	7	3	100	0	0	FALSE	A	G	G	T	R	G	L	D	H	FALSE	WT	T	H	I	N	R
GCWGS-9699	W	9-f	4	PRJNA317462	SAMN13839971	SRR16644197	MSM	Negative	30-34	Other	Negative	0.5	1	8	0.015	0.008	4	0.25	Lineage A	18.2	8143	9918	436	2.002	40	100	100	7	3	100	0	0	FALSE	A	G	G	T	R	G	L	D	H	TRUE	WT	T	H	I	N	R
GCWGS-9700	W	9-f	4	PRJNA317462	SAMN13839980	SRR16644196	MSM	Positive	50-54	White	Negative	0.5	1	8	0.015	0.008	4	0.25	Lineage A	18.1	8143	11952	427	2.002	40	100	100	7	4	100	0	0	FALSE	A	G	G	T	R	G	L	D	H	TRUE	WT	T	H	I	N	R
GCWGS-9701	W	9-f	4	PRJNA317462	SAMN13839989	SRR16644195	MSM	Negative	25-29	Amer Ind	Negative	0.25	32	8	0.015	0.008	0.004	0.125	Lineage B	7	1599	-	520	14.001	130	3	100	100	2	100	0	0	FALSE	A	G	G	T	R	G	L	D	H	FALSE	WT	T	H	I	N	R
GCWGS-9702	W	9-f	4	PRJNA317462	SAMN13839998	SRR16644194	MSW	Positive	35-39	Hispanic	Positive	2	32	4	0.015	0.008	4	0.06	Lineage A	11	1588	-	4029	19.001	38	1	100	7	3	100	0	0	FALSE	A	G	G	T	R	G	L	D	H	TRUE	WT	T	H	I	N	R
GCWGS-9703	W	9-f	4	PRJNA317462	SAMN13840006	SRR16644367	MSM	Negative	30-34	Black	Negative	0.5	32	4	0.015	0.008	4	0.125	Lineage A	18.1	1597	20443	427	2.002	40	100	100	7	4	100	0	0	FALSE	A	G	G	T	R	G	L	D	H	TRUE	WT	T	H	I	N	R
GCWGS-9705	W	9-f	5	PRJNA317462	SAMN13840023	SRR16644366	MSM	Negative	35-39	White	Negative	0.5	0.25	8	0.015	0.008	0.008	4	Lineage A	19.2	8156	16099	1026	2.001	1	1	1	100	2	2	4	0	FALSE	DEL	G	G	A	R	G	L	D	Y	FALSE	WT	T	H	I	N	R
GCWGS-9706	W	9-f	5	PRJNA317462	SAMN13918308	SRR16644365	MSM	Positive	40-44	White	Negative	0.5	1	8	0.008	0.008	4	0.25	Lineage A	18.1	8143	11952	427	2.002	40	100	100	7	4	100	0	0	FALSE	A	G	G	T	R	G	L	D	H	TRUE	WT	T	H	I	N	R
GCWGS-9707	W	9-f	5	PRJNA317462	SAMN13839972	SRR16644190	MSW	Negative	≥65	Other	Negative	0.5	1	8	0.008	0.008	4	0.25	Lineage A	18.2	8143	20645	3942	2.002	40	4	100	7	3	100	0	0	FALSE	A	G	G	T	R	G	L	D	H	TRUE	WT	T	H	I	N	R
GCWGS-9708	W	9-f	5	PRJNA317462	SAMN13839981	SRR16644385	MSM	Positive	50-54	Black	Negative	0.5	32	8	0.015	0.008	0.008	0.125	Lineage B	7	1599	11461	520	14.001	130	3	100	100	2	100	0	0	FALSE	A	G	G	T	R	G	L	D	H	FALSE	WT	T	H	I	N	R
GCWGS-9709	W	9-f	5	PRJNA317462	SAMN13839990	SRR16644384	MSMW	Negative	40-44	Hispanic	Negative	0.5	1	8	0.03	0.015	0.008	0.125	Lineage A	0	1580	20646	301	2.001	9	3	100	100	100	100	0	0	FALSE	A	G	G	T	H	G	L	D	H	FALSE	WT	T	H	I	N	R
GCWGS-9711	W	9-f	6	PRJNA317462	SAMN13840007	SRR16644382	MSM	Negative	35-39	White	Negative	0.5	1	8	0.03	0.015	4	0.25	Lineage A	22.3	1598	17093	1225	13.001	19	3	1	1	9	100	0	0	FALSE	DEL	G	G	A	R	D	L	D	H	FALSE	WT	T	H	I	N	R
GCWGS-9712	W	9-f	6	PRJNA317462	SAMN13840015	SRR16644381	MSM	Positive	25-29	Asian	Negative	2	1	8	0.015	0.015	8	0.25	Lineage A	17.2	10314	19665	2148	5.002	122	3	1	7	3	100	0	0	FALSE	A	G	G	T	R	G	L	D	H	FALSE	WT	T	H	I	N	R
GCWGS-9713	W	9-f	6	PRJNA317462	SAMN13840024	SRR16644380	MSW	Negative	40-44	Hispanic	Negative	0.25	0.5	8	0.008	0.004	0.03	0.03	Lineage A	18.2	8143	20011	3947	2.002	40	100	100	47	3	100	0	0	FALSE	A	G	G	T	R	G	L	D	H	TRUE	2bp	T	H	I	N	R
GCWGS-9714	W	9-f	6	PRJNA317462	SAMN13840030	SRR16644379	MSW	Negative	20-24	Hispanic	Negative	1	2	8	0.03	0.06	16	0.25	Lineage A	15	7363	7574	165	44.001	16	11	1	1	10	100	0	0	FALSE	DEL	G	G	A	R	G	L	N	Y	FALSE	WT	T	H	I	N	R
GCWGS-9715	W	9-f	6	PRJNA317462	SAMN13839973	SRR16644378	MSW	Negative	30-34	Black	Negative	0.125	0.125	4	0.004	0.002	0.004	0.06	Lineage B	21	6962	4392	3127	22.001	161	100	100	100	2	100	0	0	FALSE	A	G	G	A	R	G	L	N	Y	FALSE	WT	T	H	I	N	R
GCWGS-9718	W	9-f	7	PRJNA317462	SAMN13918317	SRR16644377	MSW	Negative	45-49	Asian	Negative	0.25	0.5	8	0.008	0.008	4	0.25	Lineage A	18.2	8143	9918	436	2.002	40	100	100	7	3	100	0	0	FALSE	A	G	G	T	R	G	L	D	H	TRUE	WT	T	H	I	N	R
GCWGS-9719	W	9-f	7	PRJNA317462	SAMN13840008	SRR16644376	MSM	Positive	≥65	White	Positive	2	32	8	0.008	0.004	0.5	0.125	Lineage A	1	1583	20447	3952	2.002	122	100	100	7	6	100	0	0	FALSE	A	G	G	T	R	G	L	D	H	FALSE	WT	T	H	I	N	R
GCWGS-9720	W	9-f	7	PRJNA317462	SAMN13840016	SRR16644375	MSW	Negative	20-24	Hispanic	Positive	64	0.5	8	0.004	0.002	4	0.03	Lineage A	18.2	8143	9918	436	2.002	40	100	100	7	3	100	0	0	FALSE	A	G	G	T	R	G	L	D	H	TRUE	2bp	T	H	I	N	R
GCWGS-9721	W	9-f	7	PRJNA317462	SAMN13918326	SRR16644374	MSM	Negative	30-34	White	Negative	2	4	8	0.125	0.06	8	0.25	Lineage A	22.3	7827	13550	38	13.001	19	8	1	1	9	100	0	0	FALSE	DEL	G	G	A	R	D	L	D	H	FALSE	WT	T	H	I	N	R
GCWGS-9722	W	9-f	7	PRJNA317462	SAMN13840031	SRR16644373	MSM	Negative	55-59	White	Negative	1	1	8	0.015	0.008	4	0.125	Lineage A	17.2	10314	11461	2148	5.002	122	3	1	7	3	100	0	0	FALSE	A	G	G	T	R	G	L	D	H	FALSE	WT	T	H	I	N	R
GCWGS-10305	W	9-f	8	PRJNA317462	SAMN13918446	SRR16999327	MSM	Negative	40-44	White	Negative	0.25	0.5	8	0.008	0.004	2	0.03	Lineage A	17.2	10314	19665	2148	5.002	122	3	1	7	3	100	0	0	FALSE	A	G	G	T	R	G	L	D	H	FALSE	2bp	T	H	I	N	R
GCWGS-10306	W	9-f	8	PRJNA317462	SAMN13918455	SRR16999326	MSM	Negative	25-29	Black	Negative	1	1	8	0.015	0.008	4	0.125	Lineage A	17.2	10314	19665	2148	5.002	122	3	1	7	3	100	0	0	FALSE	A	G	G	T	R	G	L	D	H	FALSE	WT	T	H	I	N	R
GCWGS-10307	W	9-f	8	PRJNA317462	SAMN13918464	SRR16999325	MSM	Negative	25-29	Hispanic	Negative	1	1	8	0.015	0.008	4	0.125	Lineage A	17.2	10314	19665	2148	5.002	122	3	1	7	3	100	0	0	FALSE	A	G	G	T	R	G	L	D	H	FALSE	WT	T	H	I	N	R
GCWGS-10308	W	9-f	8	PRJNA317462	SAMN13918472	SRR16999323	MSW	Negative	40-44	White	Negative	2	1	8	0.015	0.015	4	0.25	Lineage A	17.2	10314	19665	2148	5.002	122	3	1	7	3	100	0	0	FALSE	A	G	G	T	R	G	L	D	H	FALSE	WT	T	H	I	N	R
GCWGS-12608	W	9-f	8	PRJNA317462	SAMN15970765	SRR16999340	MSW	Negative	≥65	White	Negative	0.5	1	8	0.008	0.004	4	0.25	Lineage A	18.2	8143	9918	436	2.002	40	100	100	7	3	100	0	0	FALSE	A	G	G	T	R	G	L	D	H	TRUE	WT	T	H	I	N	R
GCWGS-11106	W	9-f	9	PRJNA317462	SAMN14170497	SRR16999544	MSM	Negative	25-29	Hispanic	Negative	0.5	1	8	0.015	0.008	0.008	1	Lineage A	20.2	11982	19759	2885	2.001	39	3	100	100	100	100	0	0	TRUE	C	G	A	A	R	G	L	N	H	FALSE	WT	T	H	I	D	R
GCWGS-11107	W	9-f	9	PRJNA317462	SAMN14170498	SRR16999543	MSW	Negative	20-24	Hispanic	Negative	0.25	32	8	0.015	0.008	0.008	0.25	Lineage B	22.2	8161	-	384	14.001	10	100	100	100	1	100	0	0	FALSE	A	G	G	T	R	G	L	D	H	FALSE	WT	T	H	I	N	R
GCWGS-11108	W	9-f	9	PRJNA317462	SAMN14170499	SRR16999542	MSW	Negative	≥65	Black	Negative	0.25	0.5	8	0.015	0.004	1	0.125	Lineage A	11	1588	1105	NEW	19.001	268	100	1	7	15	100	0	0	FALSE	A	G	G	A	R	R	L	N	H	FALSE	WT	T	H	I	N	R
GCWGS-11109	W	9-f	9	PRJNA317462	SAMN14170500	SRR16999541	MSMW	Negative	40-44	Asian	Negative	1	2	8	0.03	0.03	0.03	2	Lineage A	20.2	11422	3935	193	2.001	39	11	100	100	100	100	0	0	TRUE	C	G	A	A	R	G	L	N	H	FALSE	WT	N	R	T	D	R
GCWGS-11110	W	9-f	9	PRJNA317462	SAMN14170501	SRR16999540	MSM	Negative	35-39	Hispanic	Negative	0.5	1	8	0.25	0.03	4	0.25	Lineage A	0	1580	19982	1818	34.001	9	1	100	7	3	100	0	0	FALSE	A	G	G	T	H	G	L	D	H	FALSE	WT	T	H	I	N	R
GCWGS-12048	W	9-f	10	PRJNA317462	SAMN14835685	SRR16999362	MSM	Negative	≥65	White	Negative	0.5	32	8	0.015	0.008	0.008	0.125	Lineage B	7	1599	11461	520	14.001	130	3	100	100	2	100	0	0	FALSE	A	G	G	T	R	G	L	D	H	FALSE	WT	T	H	I	N	R
GCWGS-12050	W	9-f	10	PRJNA317462	SAMN14835687	SRR16999360	MSM	Negative	35-39	Black	Positive	2	32	8	0.008	0.004	0.5	0.25	Lineage A	1	1583	20447	3952	2.002	122	100	100	7	6	100	0	0	FALSE	A	G	G	T	R	G	L	D	H	FALSE	WT	T	H	I	N	R
GCWGS-12049	W	9-f	10	PRJNA317462	SAMN14835686	SRR16999361	MSM	Positive	30-34	Hispanic	Negative	2	1	8	0.015	0.015	4	0.25	Lineage A	17.2	10314	19665	2148	5.002	122	3	1	7	3	100	0	0	FALSE	A	G	G	T	R	G	L	D	H	FALSE	WT	T	H	I	N	R
GCWGS-12051	W	9-f	10	PRJNA317462	SAMN14835688	SRR16999358	MSW	Negative	20-24	Hispanic	Positive	4	32	8	0.06	0.03	1	0.25	Lineage A	1	1583	17370	2875	43.002	122	3	100	7	6	100	0	0	FALSE	A	G	G	T	R	G	L	D	H	FALSE	WT	T	H	I	N	R
GCWGS-12053	W	9-f	10	PRJNA317462	SAMN14835690	SRR16999357	MSM	Negative	40-44	Hispanic	Negative	2	1	8	0.015	0.015	4	0.25	Lineage A	17.2	10314	19665	2148	5.002	122	3	1	7	3	100	0	0	FALSE	A	G	G	T	R	G	L	D	H	FALSE	WT	T	H	I	N	R
GCWGS-11609	W	9-f	11	PRJNA317462	SAMN14544058	SRR16999683	MSM	Negative	35-39	Hispanic	Positive	2	32	8	0.06	0.015	1	0.125	Lineage A	1	1583	17370	2875	43.002	122	3	100	7	6	100	0	0	FALSE	A	G	G	T	R	G	L	D	H	FALSE	WT	T	H	I	N	R
GCWGS-11610	W	9-f	11	PRJNA317462	SAMN14544059	SRR16999682	MSM	Negative	55-59	Hispanic	Negative	2	1	8	0.015	0.015	8	0.25	Lineage A	17.2	10314	19665	2148	5.002	122	3	1	7	3	100	0	0	FALSE	A	G	G	T	R	G	L	D	H	FALSE	WT	T	H	I	N	R
GCWGS-11611	W	9-f	11	PRJNA317462	SAMN14544060	SRR16999681	MSW	Negative	25-29	Black	Negative	0.5	1	8	0.03	0.008	0.008	0.25	Lineage A	0	8126	-	4071	203.001	25	6	100	100	100	100	0	0	FALSE	A	G	G	A	R	D	L	D	H	FALSE	WT	T	H	I	N	R
GCWGS-11612	W	9-f	11	PRJNA317462	SAMN14544061	SRR16999680	MSM	Positive	30-34	Black	Negative	0.5	0.5	8	0.03	0.015	0.008	1	Lineage A	20.2	11422	964	2921	2.001	39	1	100	100	2	100	0	0	TRUE	C	G	A	A	R	G	L	N	H	FALSE	WT	N	R	T	D	R
GCWGS-11683	W	9-f	12	PRJNA317462	SAMN14588915	SRR16999670	MSW	Negative	45-49	Black	Positive	64	1	4	0.015	0.008	2	0.25	Lineage A	18.1	1582	5624	2621	3.001	40	13	100	7	4	100	0	0	FALSE	A	G	G	T	R	G	L	D	H	TRUE	WT	T	H	I	N	R
GCWGS-11682	W	9-f	12	PRJNA317462	SAMN14588914	SRR16999671	MSM	Negative	30-34	Black	Negative	0.5	1	8	0.03	0.015	0.008	0.25	Lineage A	19.1	13536	20501	1617	14.001	1	3	1	100	2	100	0	0	FALSE	DEL	G	G	A	R	G	L	D	Y	FALSE	WT	T	H	I	N	R
GCWGS-11680	W	9-f	12	PRJNA317462	SAMN14588912	SRR16999673	MSW	Unknown	30-34	Hispanic	Negative	0.25	1	8	0.03	0.008	0.008	0.25	Lineage B	10	1584	865	178	14.001	29	1	100	100	7	100	0	0	FALSE	A	G	G	A	R	G	L	D	H	TRUE	WT	T	H	I	N	R
GCWGS-11681	W	9-f	12	PRJNA317462	SAMN14588913	SRR16999672	MSM	Negative	30-34	Asian	Negative	2	1	8	0.03	0.015	4	0.125	Lineage A	17.2	10314	19759	2148	5.002	122	3	1	7	3	100	0	0	FALSE	A	G	G	T	R	G	L	D	H	FALSE	WT	T	H	I	N	R
GCWGS-11684	W	9-f	12	PRJNA317462	SAMN14588916	SRR16999669	MSM	Negative	35-39	White	Negative	0.5	0.5	4	0.015	0.008	4	0.5	Lineage A	17.1	7822	19568	1493	5.002	222	14	1	7	3	100	0	0	FALSE	C	G	A	T	R	G	L	D	H	FALSE	WT	N	R	T	D	R
GCWGS-9035	W	10-c	1	PRJNA317462	SAMN13495282	SRR11724731	MSM	Negative	25-29	Hispanic	Negative	1	2	8	0.03	0.015	16	2	Lineage A	20.2	9363	17629	168	2.001	39	11	100	7	4	100	0	0	TRUE	C	G	A	A	R	G	L	N	H	FALSE	WT	N	R	T	D	R
GCWGS-9036	W	10-c	1	PRJNA317462	SAMN13495283	SRR11724730	MSM	Negative	50-54	White	Negative	0.25	32	8	0.015	0.008	0.008	0.125	Lineage B	7	1903	20429	520	14.001	130	3	100	100	2	100	0	0	FALSE	A	G	G	T	R	G	L	D	H	FALSE	WT	T	H	I	N	R
GCWGS-9900	W	10-c	1	PRJNA317462	SAMN13840085	SRR11725064	MSW	Negative	60-64	Black	Negative	1	0.25	8	0.015	0.008	0.008	0.125	Lineage B	9	8154	18134	3908	19.017	11	100	100	100	2	100	0	0	FALSE	A	G	G	T	R	G	L	D	H	FALSE	WT	T	H	I	N	R
GCWGS-9041	W	10-c	1	PRJNA317462	SAMN13495288	SRR11725192	MSM	Negative	20-24	White	Negative	1	2	8	0.03	0.03	16	2	Lineage A	20.2	9363	17629	168	2.001	39	11	100	7	4	100	0	0	TRUE	C	G	A	A	R	G	L	N	H	FALSE	WT	N	R	T	D	R
GCWGS-9040	W	10-c	1	PRJNA317462	SAMN13495287	SRR11725193	MSM	Negative	30-34	White	Negative	0.25	1	4	0.015	0.004	0.008	0.25	Lineage A	20.1	9363	15246	301	2.001	9	3	100	100	100	100	0	0	FALSE	A	G	G	T	H	G	L	D	H	FALSE	WT	N	R	T	D	Q
GCWGS-9063	W	10-c	2	PRJNA317462	SAMN13495310	SRR11725168	MSM	Negative	35-39	White	Positive	2	32	8	0.015	0.008	1	0.125	Lineage A	1	1583	15589	1340	43.002	122	100	100	7	6	100	0	0	FALSE	A	G	G	T	R	G	L	D	H	FALSE	WT	T	H	I	N	R
GCWGS-9067	W	10-c	2	PRJNA317462	SAMN13495314	SRR11725164	MSM	Negative	20-24	Hispanic	Negative	1	32	8	0.015	0.008	0.5	0.25	Lineage A	0	16170	-	4007	9.001	132	100	1	1	2	100	0	0	FALSE	DEL	G	G	A	R	D	L	D	Y	FALSE	WT	T	H	I	N	R
GCWGS-9070	W	10-c	2	PRJNA317462	SAMN13495317	SRR11725000	MSM	Positive	50-54	Amer Ind	Negative	1	1	8	0.015	0.015	4	0.25	Lineage A	17.2	10314	641	1824	5.002	122	13	1	7	3	100	0	0	FALSE	A	G	G	T	R	G	L	D	H	FALSE	WT	T	H	I	N	R
GCWGS-9071	W	10-c	2	PRJNA317462	SAMN13495318	SRR11724999	MSM	Positive	25-29	Black	Negative	1	2	8	0.03	0.03	8	2	Lineage A	20.2	9363	17629	168	2.001	39	11	100	7	4	100	0	0	TRUE	C	G	A	A	R	G	L	N	H	FALSE	WT	N	R	T	D	R
GCWGS-9074	W	10-c	2	PRJNA317462	SAMN13495321	SRR11724996	MSM	Positive	30-34	Black	Negative	0.25	1	2	0.008	0.004	0.5	0.125	Lineage A	11	1588	20619	309	19.001	38	100	1	7	15	100	0	0	FALSE	A	G	G	T	R	G	L	D	H	TRUE	WT	T	H	I	N	R
GCWGS-9096	W	10-c	3	PRJNA317462	SAMN13495343	SRR11724972	MSW	Negative	60-64	Black	Negative	0.5	0.25	8	0.015	0.008	0.008	0.125	Lineage B	9	8154	18134	3908	19.017	11	100	100	100	2	100	0	0	FALSE	A	G	G	T	R	G	L	D	H	FALSE	WT	T	H	I	N	R
GCWGS-9097	W	10-c	3	PRJNA317462	SAMN13495344	SRR11724823	MSM	Negative	45-49	Asian	Negative	0.25	1	8	0.015	0.008	0.004	0.03	Lineage A	19.1	13536	5985	1617	14.001	1	3	1	100	2	100	0	0	FALSE	DEL	G	G	A	R	G	L	D	Y	FALSE	2bp	T	H	I	N	R
GCWGS-9098	W	10-c	3	PRJNA317462	SAMN13495345	SRR11724822	MSM	Negative	20-24	White	Negative	0.5	32	16	0.015	0.008	0.008	0.25	Lineage A	19.1	13536	5985	1617	14.001	1	3	1	100	2	100	0	0	FALSE	DEL	G	G	A	R	G	L	D	Y	FALSE	WT	T	H	I	N	R
GCWGS-9099	W	10-c	3	PRJNA317462	SAMN13495346	SRR11724821	MSM	Negative	25-29	Black	Negative	0.25	0.25	8	0.015	0.004	0.004	0.03	Lineage A	19.2	8156	865	3171	63.001	1	1	1	100	2	100	0	0	FALSE	DEL	G	G	A	R	G	L	D	Y	FALSE	WT	NF	NF	NF	NF	NF
GCWGS-9104	W	10-c	3	PRJNA317462	SAMN13495351	SRR11724815	MSM	Negative	20-24	White	Negative	1	1	8	0.015	0.008	8	0.5	Lineage A	17.2	11706	17972	1869	5.002	40	1	1	7	3	100	0	0	FALSE	A	G	G	T	R	G	L	D	H	TRUE	WT	T	H	I	N	R
GCWGS-9118	W	10-c	4	PRJNA317462	SAMN13495365	SRR11724800	MSM	Negative	30-34	Asian	Negative	0.5	0.5	8	0.015	0.008	0.008	0.25	Lineage A	19.2	1583	20620	2889	2.001	1	3	1	100	2	100	0	0	FALSE	DEL	G	G	A	R	G	L	D	Y	FALSE	WT	T	H	I	N	R
GCWGS-9120	W	10-c	4	PRJNA317462	SAMN13495367	SRR11724797	MSW	Negative	45-49	White	Negative	0.25	0.5	4	0.015	0.008	0.004	0.125	Lineage A	20.1	9363	2992	3928	2.001	360	1	100	100	1	100	0	0	FALSE	A	G	G	T	R	G	L	D	Y	FALSE	WT	N	R	T	D	R
GCWGS-9584	W	10-c	4	PRJNA317462	SAMN13839946	SRR11725121	MSW	Negative	50-54	Asian	Positive	64	0.5	8	0.015	0.008	0.004	0.125	Lineage A	0	11431	-	3960	2.008	54	13	100	100	1	100	0	0	FALSE	A	G	G	T	R	G	L	D	H	FALSE	WT	T	H	I	N	R
GCWGS-9585	W	10-c	4	PRJNA317462	SAMN13839947	SRR11725120	MSM	Negative	45-49	White	Negative	1	0.5	8	0.015	0.015	4	0.25	Lineage A	17.2	10314	641	1824	5.002	122	13	1	7	3	100	0	0	FALSE	A	G	G	T	R	G	L	D	H	FALSE	WT	T	H	I	N	R
GCWGS-9122	W	10-c	4	PRJNA317462	SAMN13495369	SRR11724795	MSW	Negative	50-54	White	Negative	0.5	0.25	8	0.03	0.004	0.004	0.25	Lineage A	19.2	8156	865	3171	63.001	1	1	1	100	2	100	0	0	FALSE	DEL	G	G	A	R	G	L	D	Y	FALSE	WT	T	H	I	N	R
GCWGS-9141	W	10-c	5	PRJNA317462	SAMN13495388	SRR11725146	MSW	Negative	40-44	Black	Negative	0.5	0.25	8	0.015	0.008	0.008	0.125	Lineage B	9	8154	18134	3908	19.017	11	100	100	100	2	100	0	0	FALSE	A	G	G	T	R	G	L	D	H	FALSE	WT	T	H	I	N	R
GCWGS-9144	W	10-c	5	PRJNA317462	SAMN13495391	SRR11725144	MSM	Negative	35-39	White	Negative	0.5	0.25	8	0.015	0.008	0.008	0.25	Lineage A	19.2	8156	5441	442	2.001	1	1	1	100	2	100	0	0	FALSE	DEL	G	G	A	R	G	L	D	Y	FALSE	WT	T	H	I	N	R
GCWGS-9145	W	10-c	5	PRJNA317462	SAMN13495392	SRR11725143	Unknown	Unknown	20-24	White	Negative	0.5	1	8	0.03	0.015	8	1	Lineage A	15	7363	15915	2228	44.004	16	100	1	1	45	100	0	0	FALSE	DEL	G	G	A	R	G	L	N	Y	FALSE	WT	T	H	I	N	R
GCWGS-9146	W	10-c	5	PRJNA317462	SAMN13495393	SRR11725142	MSM	Negative	30-34	Hispanic	Negative	0.25	1	4	0.015	0.008	0.004	0.03	Lineage A	16	13413	-	2976	2.002	105	1	100	100	2	100	0	0	FALSE	A	G	G	T	R	D	L	D	H	FALSE	WT	NF	NF	NF	NF	NF
GCWGS-9180	W	10-c	6	PRJNA317462	SAMN13495424	SRR11724948	MSW	Negative	30-34	Black	Negative	0.25	32	8	0.015	0.008	0.008	0.125	Lineage B	7	1599	-	520	14.001	130	3	100	100	2	100	0	0	FALSE	A	G	G	T	R	G	L	D	H	FALSE	WT	T	H	I	N	R
GCWGS-9182	W	10-c	6	PRJNA317462	SAMN13495426	SRR11724946	MSM	Negative	30-34	Black	Negative	0.25	1	8	0.015	0.008	0.008	0.5	Lineage A	20.1	9363	654	63	2.001	9	1	100	100	100	100	0	0	FALSE	A	G	G	T	H	G	L	D	H	FALSE	WT	N	R	T	D	Q
GCWGS-9186	W	10-c	6	PRJNA317462	SAMN13495430	SRR11724940	Unknown	Unknown	45-49	Asian	Negative	0.5	1	8	0.015	0.008	0.008	2	Lineage A	20.2	9363	8561	213	2.001	39	1	100	100	100	100	0	0	TRUE	C	G	A	A	R	G	L	N	H	FALSE	WT	N	R	T	D	R
GCWGS-9187	W	10-c	6	PRJNA317462	SAMN13495431	SRR11724483	MSM	Negative	60-64	White	Positive	32	0.5	8	0.008	0.008	2	0.25	Lineage A	18.1	8143	5624	426	2.002	40	13	100	7	4	100	0	0	FALSE	A	G	G	T	R	G	L	D	H	TRUE	WT	T	H	I	N	R
GCWGS-9190	W	10-c	6	PRJNA317462	SAMN13495434	SRR11724480	MSM	Negative	25-29	Asian	Negative	4	4	8	0.25	0.125	32	0.5	Lineage A	12	1901	17996	194	34.001	1	8	1	1	3	100	0	0	FALSE	DEL	G	G	A	R	G	L	D	Y	FALSE	WT	T	H	I	N	R
GCWGS-10020	W	10-c	7	PRJNA317462	SAMN13918347	SRR11724485	MSW	Negative	25-29	Hispanic	Negative	0.5	1	8	0.015	0.008	0.008	2	Lineage A	20.2	9363	18469	213	2.001	39	1	100	100	100	100	0	0	TRUE	C	G	A	A	R	G	L	N	H	FALSE	WT	N	R	T	D	R
GCWGS-9913	W	10-c	7	PRJNA317462	SAMN13840098	SRR11725050	MSM	Negative	30-34	White	Negative	0.5	0.25	8	0.008	0.008	0.008	0.25	Lineage A	19.2	8156	5441	442	2.001	1	1	1	100	2	100	0	0	FALSE	DEL	G	G	A	R	G	L	D	Y	FALSE	WT	T	H	I	N	R
GCWGS-9915	W	10-c	7	PRJNA317462	SAMN13840100	SRR11725048	MSM	Negative	30-34	Black	Negative	0.5	0.25	8	0.015	0.008	0.008	0.25	Lineage A	19.2	8156	5441	442	2.001	1	1	1	100	2	100	0	0	FALSE	DEL	G	G	A	R	G	L	D	Y	FALSE	WT	T	H	I	N	R
GCWGS-9928	W	10-c	7	PRJNA317462	SAMN13840153	SRR11724905	MSM	Negative	25-29	White	Negative	0.25	32	8	0.015	0.008	0.008	0.06	Lineage B	7	1599	-	520	14.001	130	3	100	100	2	100	0	0	FALSE	A	G	G	T	R	G	L	D	H	FALSE	WT	T	H	I	N	R
GCWGS-10635	W	10-c	8	PRJNA317462	SAMN13976919	SRR11724449	Unknown	Negative	20-24	Black	Negative	0.5	1	8	0.015	0.008	0.008	0.5	Lineage A	20.1	9363	18469	3916	2.001	21	1	100	100	100	100	0	0	FALSE	A	G	G	A	R	G	L	N	Y	TRUE	WT	N	R	T	D	R
GCWGS-10636	W	10-c	8	PRJNA317462	SAMN13976920	SRR11724448	Unknown	Negative	55-59	Black	Negative	0.25	0.5	4	0.008	0.004	2	0.03	Lineage A	18.1	8143	13966	426	2.002	40	13	100	7	4	100	0	0	FALSE	A	G	G	T	R	G	L	D	H	TRUE	2bp	T	H	I	N	R
GCWGS-10638	W	10-c	8	PRJNA317462	SAMN13976922	SRR11724446	MSM	Negative	20-24	White	Negative	0.5	0.5	8	0.015	0.008	0.008	0.25	Lineage A	19.2	8156	5441	442	2.001	1	1	1	100	2	100	0	0	FALSE	DEL	G	G	A	R	G	L	D	Y	FALSE	WT	T	H	I	N	R
GCWGS-10641	W	10-c	8	PRJNA317462	SAMN13976925	SRR11724443	MSM	Negative	35-39	Asian	Negative	0.5	1	8	0.03	0.015	0.008	0.125	Lineage A	16	13413	-	2976	2.002	105	1	100	100	2	100	0	0	FALSE	A	G	G	T	R	D	L	D	H	FALSE	WT	T	H	I	N	R
GCWGS-10642	W	10-c	8	PRJNA317462	SAMN13976926	SRR11724442	MSM	Negative	45-49	White	Negative	1	1	8	0.015	0.008	4	0.25	Lineage A	17.2	10314	11461	2148	5.002	122	3	1	7	3	100	0	0	FALSE	A	G	G	T	R	G	L	D	H	FALSE	WT	T	H	I	N	R
GCWGS-10679	W	10-c	9	PRJNA317462	SAMN13976963	SRR11724369	Unknown	Negative	25-29	Hispanic	Negative	0.5	1	8	0.03	0.015	0.004	0.5	Lineage A	20.1	11428	20425	63	2.001	9	1	100	100	100	100	0	0	FALSE	A	G	G	T	H	G	L	D	H	FALSE	WT	N	R	T	D	Q
GCWGS-10680	W	10-c	9	PRJNA317462	SAMN14170422	SRR12612645	MSW	Positive	55-59	Black	Negative	1	0.5	16	0.03	0.004	0.008	0.5	Lineage A	19.2	8156	10651	3171	63.001	1	1	1	100	2	100	0	0	FALSE	DEL	G	G	A	R	G	L	D	Y	FALSE	WT	T	H	I	N	R
GCWGS-10682	W	10-c	9	PRJNA317462	SAMN14170424	SRR12612643	MSM	Negative	20-24	Unknown	Negative	0.5	0.5	4	0.008	0.004	4	0.06	Lineage A	17.2	10314	641	1824	5.002	122	13	1	7	3	100	0	0	FALSE	A	G	G	T	R	G	L	D	H	FALSE	WT	T	H	I	N	R
GCWGS-10686	W	10-c	9	PRJNA317462	SAMN14170428	SRR12612638	MSMW	Negative	25-29	White	Negative	1	1	8	0.03	0.008	0.008	0.25	Lineage A	0	1580	20472	182	2.001	25	3	100	100	100	100	0	0	FALSE	A	G	G	A	R	D	L	D	H	FALSE	WT	T	H	I	N	R
GCWGS-11913	W	10-c	10	PRJNA317462	SAMN14640515	SRR12612842	MSW	Negative	40-44	Black	Negative	0.5	0.25	8	0.015	0.008	0.004	0.125	Lineage B	9	8154	18134	3908	19.017	11	100	100	100	2	100	0	0	FALSE	A	G	G	T	R	G	L	D	H	FALSE	WT	T	H	I	N	R
GCWGS-11917	W	10-c	10	PRJNA317462	SAMN14640519	SRR12612838	MSM	Negative	20-24	Black	Positive	64	1	8	0.015	0.008	8	0.25	Lineage A	18.2	13526	20508	436	2.002	40	100	100	7	3	100	0	0	FALSE	A	G	G	T	R	G	L	D	H	TRUE	WT	T	H	I	N	R
GCWGS-11918	W	10-c	10	PRJNA317462	SAMN14640520	SRR12612836	MSM	Negative	≤19	White	Negative	0.5	1	8	0.015	0.008	0.008	1	Lineage A	20.2	9363	-	2885	2.001	39	3	100	100	100	100	0	0	TRUE	C	G	A	A	R	G	L	N	H	FALSE	WT	N	R	T	D	R
GCWGS-11919	W	10-c	10	PRJNA317462	SAMN14640521	SRR12612835	MSM	Negative	25-29	White	Negative	2	1	8	0.015	0.015	8	0.25	Lineage A	17.1	7822	-	1615	5.002	122	1	1	7	3	100	0	0	FALSE	A	G	G	T	R	G	L	D	H	FALSE	WT	T	H	I	N	R
GCWGS-11952	W	10-c	11	PRJNA317462	SAMN14733202	SRR12612895	MSM	Negative	30-34	Hispanic	Negative	1	0.5	8	0.008	0.008	4	0.25	Lineage A	17.2	10314	641	1824	5.002	122	13	1	7	3	100	0	0	FALSE	A	G	G	T	R	G	L	D	H	FALSE	WT	T	H	I	N	R
GCWGS-11955	W	10-c	11	PRJNA317462	SAMN14733205	SRR12612828	MSM	Negative	20-24	White	Negative	0.5	0.25	8	0.015	0.008	0.008	0.25	Lineage A	19.2	8156	-	442	2.001	1	1	1	100	2	100	0	0	FALSE	DEL	G	G	A	R	G	L	D	Y	FALSE	WT	T	H	I	N	R
GCWGS-11957	W	10-c	11	PRJNA317462	SAMN14733207	SRR12612826	MSM	Unknown	25-29	White	Negative	1	1	8	0.015	0.008	8	0.25	Lineage A	17.2	11196	11461	2148	5.002	122	3	1	7	3	100	0	0	FALSE	A	G	G	T	R	G	L	D	H	FALSE	WT	T	H	I	N	R
GCWGS-11956	W	10-c	11	PRJNA317462	SAMN14733206	SRR12612827	MSW	Negative	≤19	Black	Negative	0.5	1	8	0.06	0.03	0.004	0.25	Lineage A	14	16162	-	3059	11.001	25	100	100	100	2	100	0	0	FALSE	A	G	G	A	R	D	L	D	H	FALSE	WT	T	H	I	N	R
GCWGS-11958	W	10-c	11	PRJNA317462	SAMN14733208	SRR12612824	MSW	Negative	30-34	Black	Negative	0.5	0.25	8	0.015	0.008	0.008	0.125	Lineage B	9	8154	18134	3908	19.017	11	100	100	100	2	100	0	0	FALSE	A	G	G	T	R	G	L	D	H	FALSE	WT	T	H	I	N	R
GCWGS-11978	W	10-c	12	PRJNA317462	SAMN14733228	SRR12612804	MSW	Negative	40-44	Asian	Negative	0.25	0.5	8	0.008	0.004	0.004	0.125	Lineage A	20.2	9363	20433	NEW	2.001	39	100	100	100	100	2|31|41*	2	0	TRUE	C	G	A	A	R	G	L	N	H	FALSE	2bp	N	R	T	D	R
GCWGS-11979	W	10-c	12	PRJNA317462	SAMN14733229	SRR12612801	MSM	Negative	25-29	Hispanic	Negative	0.5	1	8	0.015	0.008	0.008	1	Lineage A	20.2	11982	19759	2885	2.001	39	3	100	100	100	100	0	0	TRUE	C	G	A	A	R	G	L	N	H	FALSE	WT	T	H	I	D	R
GCWGS-11981	W	10-c	12	PRJNA317462	SAMN14733231	SRR12612799	MSM	Negative	25-29	White	Negative	0.5	1	8	0.015	0.008	0.008	1	Lineage A	20.2	11982	19759	2885	2.001	39	3	100	100	100	100	0	0	TRUE	C	G	A	A	R	G	L	N	H	FALSE	WT	T	H	I	D	R
GCWGS-11984	W	10-c	12	PRJNA317462	SAMN14733234	SRR12612796	MSMW	Negative	25-29	White	Negative	0.25	0.5	8	0.015	0.008	0.008	0.25	Lineage B	10	1584	865	178	14.001	29	1	100	100	7	100	0	0	FALSE	A	G	G	A	R	G	L	D	H	TRUE	WT	T	H	I	N	R
GCWGS-11986	W	10-c	12	PRJNA317462	SAMN14733236	SRR12612794	MSW	Negative	40-44	Black	Negative	0.25	0.25	8	0.015	0.002	0.004	0.03	Lineage A	19.2	8156	10651	3171	63.001	1	1	1	100	2	100	0	0	FALSE	DEL	G	G	A	R	G	L	D	Y	FALSE	2bp	T	H	I	N	R
GCWGS-10167	W	9-g	1	PRJNA317462	SAMN13918395	SRR11724217	MSM	Negative	30-34	Hispanic	Negative	0.25	0.5	8	0.008	0.004	0.004	0.125	Lineage B	10	10622	19540	522	14.001	159	1	100	100	7	100	0	0	FALSE	A	G	G	A	R	G	L	D	H	FALSE	WT	T	H	I	N	R
GCWGS-10168	W	9-g	1	PRJNA317462	SAMN13918404	SRR11724216	MSM	Negative	50-54	Hispanic	Negative	0.5	1	8	0.015	0.008	0.004	0.125	Lineage A	16	12546	20453	1281	9.001	105	100	100	100	2	100	0	0	FALSE	A	G	G	T	R	D	L	D	H	FALSE	WT	T	H	I	N	R
GCWGS-10008	W	9-g	1	PRJNA317462	SAMN13918310	SRR11724489	MSM	Negative	50-54	White	Negative	0.5	1	8	0.015	0.008	0.008	2	Lineage A	20.2	9363	16206	2885	2.001	39	3	100	100	100	100	0	0	TRUE	C	G	A	A	R	G	L	N	H	FALSE	WT	T	H	I	D	R
GCWGS-10011	W	9-g	1	PRJNA317462	SAMN13918337	SRR11724487	MSMW	Negative	25-29	Hispanic	Negative	1	2	8	0.03	0.03	0.03	2	Lineage A	20.2	11422	3935	193	2.001	39	11	100	100	100	100	0	0	TRUE	C	G	A	A	R	G	L	N	H	FALSE	WT	N	R	T	D	R
GCWGS-8911	W	9-g	1	PRJNA317462	SAMN13495254	SRR11724450	MSW	Unknown	45-49	Black	Negative	0.125	0.5	4	0.008	0.004	0.004	0.25	Lineage A	20.1	9363	2992	NEW	2.001	9	1	100	100	100	1|5|8*	0	0	FALSE	A	G	G	T	H	G	L	D	H	FALSE	WT	N	R	T	D	Q
GCWGS-10347	W	9-g	2	PRJNA317462	SAMN13976914	SRR11724775	MSW	Negative	35-39	Black	Negative	0.25	0.125	8	0.008	0.004	0.004	0.03	Lineage B	5	1594	51	20	1.001	5	100	100	100	1	100	0	0	FALSE	A	G	G	A	R	G	L	D	H	FALSE	WT	T	H	I	N	R
GCWGS-10348	W	9-g	2	PRJNA317462	SAMN13976915	SRR11724774	MSM	Positive	30-34	Hispanic	Negative	1	1	8	0.015	0.008	8	1	Lineage A	17.2	11706	17972	1869	5.002	40	1	1	7	3	100	0	0	FALSE	A	G	G	T	R	G	L	D	H	TRUE	WT	T	H	I	N	R
GCWGS-10349	W	9-g	2	PRJNA317462	SAMN13976916	SRR11724772	MSM	Positive	35-39	Hispanic	Negative	2	1	8	0.015	0.015	4	0.25	Lineage A	17.2	10314	11461	2148	5.002	122	3	1	7	3	100	0	0	FALSE	A	G	G	T	R	G	L	D	H	FALSE	WT	T	H	I	N	R
GCWGS-10350	W	9-g	2	PRJNA317462	SAMN13976917	SRR11724771	MSW	Negative	35-39	Black	Negative	1	32	8	0.015	0.008	0.008	0.125	Lineage B	8	10932	20461	169	22.001	25	1	100	100	1	100	0	0	FALSE	A	G	G	A	R	D	L	D	H	FALSE	WT	T	H	I	N	R
GCWGS-10178	W	9-g	2	PRJNA317462	SAMN13918422	SRR11724205	MSM	Negative	25-29	White	Negative	1	2	8	0.03	0.03	0.03	2	Lineage A	20.2	11422	3935	193	2.001	39	11	100	100	100	100	0	0	TRUE	C	G	A	A	R	G	L	N	H	FALSE	WT	N	R	T	D	R
GCWGS-8914	W	9-g	3	PRJNA317462	SAMN13495257	SRR11724385	MSMW	Negative	25-29	White	Negative	1	2	8	0.03	0.03	0.03	2	Lineage A	20.2	11422	3935	193	2.001	39	11	100	100	100	100	0	0	TRUE	C	G	A	A	R	G	L	N	H	FALSE	WT	N	R	T	D	R
GCWGS-10154	W	9-g	3	PRJNA317462	SAMN13918419	SRR11724295	MSM	Negative	35-39	White	Negative	0.5	1	8	0.015	0.008	0.008	0.5	Lineage A	19.1	13536	20451	1617	14.001	1	3	1	100	2	100	0	0	FALSE	DEL	G	G	A	R	G	L	D	Y	FALSE	WT	T	H	I	N	R
GCWGS-10155	W	9-g	3	PRJNA317462	SAMN13918428	SRR11724294	MSMW	Positive	30-34	Multi-racial	Negative	0.5	0.25	8	0.015	0.008	4	0.03	Lineage A	17.2	10314	20452	1387	5.002	122	14	1	7	3	100	0	0	FALSE	A	G	G	T	R	G	L	D	H	FALSE	WT	T	H	I	N	R
GCWGS-10156	W	9-g	3	PRJNA317462	SAMN13918437	SRR11724293	MSM	Negative	45-49	White	Negative	1	2	8	0.03	0.015	4	0.25	Lineage A	17.2	10314	-	1615	5.002	122	1	1	7	3	100	0	0	FALSE	A	G	G	T	R	G	L	D	H	FALSE	WT	T	H	I	N	R
GCWGS-10157	W	9-g	3	PRJNA317462	SAMN13918377	SRR11724292	MSM	Negative	25-29	White	Negative	0.5	1	8	0.03	0.015	0.004	0.25	Lineage A	19.1	13536	20440	1617	14.001	1	3	1	100	2	100	0	0	FALSE	DEL	G	G	A	R	G	L	D	Y	FALSE	WT	T	H	I	N	R
GCWGS-8916	W	9-g	4	PRJNA317462	SAMN13495259	SRR11724363	MSW	Negative	40-44	White	Negative	1	2	8	0.015	0.015	16	2	Lineage A	20.2	14101	20615	168	2.001	39	11	100	7	4	100	1	0	TRUE	C	G	A	A	R	G	L	N	H	FALSE	WT	N	R	T	D	R
GCWGS-9447	W	9-g	4	PRJNA317462	SAMN13495532	SRR11724649	MSMW	Negative	40-44	Hispanic	Negative	1	1	16	0.03	0.015	0.008	0.5	Lineage A	19.1	13536	20440	1617	14.001	1	3	1	100	2	100	0	0	FALSE	DEL	G	G	A	R	G	L	D	Y	FALSE	WT	T	H	I	N	R
GCWGS-9382	W	9-g	4	PRJNA317462	SAMN13495454	SRR11724934	MSMW	Negative	25-29	Multi-racial	Negative	0.5	0.5	8	0.008	0.008	4	0.25	Lineage A	17.1	7822	14994	1387	5.002	122	14	1	7	3	100	0	0	FALSE	A	G	G	T	R	G	L	D	H	FALSE	WT	T	H	I	N	R
GCWGS-9393	W	9-g	4	PRJNA317462	SAMN13495473	SRR11724921	MSMW	Negative	55-59	Black	Negative	0.5	32	8	0.03	0.015	4	0.25	Lineage A	0	11984	18578	3933	2.002	1	14	1	7	3	100	0	0	FALSE	DEL	G	G	A	R	G	L	D	Y	FALSE	WT	T	H	I	N	R
GCWGS-9420	W	9-g	4	PRJNA317462	SAMN13495502	SRR11724711	MSMW	Positive	40-44	White	Negative	2	1	8	0.03	0.015	0.008	0.25	Lineage A	16	12093	-	137	9.001	1	100	1	100	2	100	0	0	FALSE	DEL	G	G	A	R	G	L	D	Y	FALSE	WT	T	H	I	N	R
GCWGS-9401	W	9-g	5	PRJNA317462	SAMN13495474	SRR11724912	MSM	Negative	25-29	White	Negative	0.25	0.5	8	0.015	0.008	0.008	0.25	Lineage A	19.2	8156	5441	442	2.001	1	1	1	100	2	100	0	0	FALSE	DEL	G	G	A	R	G	L	D	Y	FALSE	WT	T	H	I	N	R
GCWGS-9428	W	9-g	5	PRJNA317462	SAMN13495503	SRR11724702	MSM	Negative	25-29	Hispanic	Negative	1	1	8	0.008	0.008	4	0.25	Lineage A	17.2	10314	11461	2148	5.002	122	3	1	7	3	100	0	0	FALSE	A	G	G	T	R	G	L	D	H	FALSE	WT	T	H	I	N	R
GCWGS-9400	W	9-g	5	PRJNA317462	SAMN13495465	SRR11724913	MSW	Negative	30-34	Black	Negative	0.5	1	8	0.015	0.008	0.008	0.125	Lineage A	16	1601	17956	3958	2.002	450	3	1	100	2	100	0	0	FALSE	A	G	G	A	R	G	L	D	H	FALSE	WT	T	H	I	N	R
GCWGS-9445	W	9-g	5	PRJNA317462	SAMN13495514	SRR11724652	MSW	Negative	45-49	Black	Negative	0.5	1	8	0.03	0.015	0.008	0.25	Lineage A	0	8126	20638	394	2.001	25	14	100	100	100	100	0	0	FALSE	A	G	G	A	R	D	L	D	H	FALSE	WT	T	H	I	N	R
GCWGS-9426	W	9-g	5	PRJNA317462	SAMN13495486	SRR11724705	MSW	Negative	25-29	Hispanic	Negative	0.5	1	8	0.015	0.008	0.008	0.25	Lineage A	19.1	1584	20636	432	14.001	1	1	1	100	2	100	0	0	FALSE	DEL	G	G	A	R	G	L	D	Y	FALSE	WT	T	H	I	N	R
GCWGS-9415	W	9-g	6	PRJNA317462	SAMN13495528	SRR11724717	Unknown	Positive	35-39	White	Negative	1	2	8	0.03	0.03	0.03	2	Lineage A	20.2	11422	3935	193	2.001	39	11	100	100	100	100	0	0	TRUE	C	G	A	A	R	G	L	N	H	FALSE	WT	N	R	T	D	R
GCWGS-9402	W	9-g	6	PRJNA317462	SAMN13495483	SRR11724911	MSM	Positive	30-34	Black	Negative	1	2	8	0.03	0.03	0.06	2	Lineage A	20.2	11422	3935	193	2.001	39	11	100	100	100	100	0	0	TRUE	C	G	A	A	R	G	L	N	H	FALSE	WT	N	R	T	D	R
GCWGS-9442	W	9-g	6	PRJNA317462	SAMN13495488	SRR11724655	MSM	Positive	30-34	White	Negative	1	2	8	0.03	0.03	0.03	4	Lineage A	20.2	11422	3935	193	2.001	39	11	100	100	100	100	0	0	TRUE	C	G	A	A	R	G	L	N	H	FALSE	WT	N	R	T	D	R
GCWGS-9438	W	9-g	6	PRJNA317462	SAMN13495522	SRR11724659	MSM	Positive	30-34	Unknown	Positive	2	32	8	0.03	0.015	0.5	0.25	Lineage A	1	1583	20637	2875	43.002	122	3	100	7	6	100	0	0	FALSE	A	G	G	T	R	G	L	D	H	FALSE	WT	T	H	I	N	R
GCWGS-9407	W	9-g	6	PRJNA317462	SAMN13495527	SRR11724725	MSM	Positive	45-49	White	Positive	2	32	8	0.03	0.015	1	0.25	Lineage A	1	1583	14769	539	43.002	122	1	100	7	6	100	0	0	FALSE	A	G	G	T	R	G	L	D	H	FALSE	WT	T	H	I	N	R
GCWGS-9439	W	9-g	7	PRJNA317462	SAMN13495531	SRR11724658	MSM	Positive	30-34	Hispanic	Negative	1	1	4	0.03	0.015	4	0.25	Lineage A	11	1588	-	1873	19.001	261	13	1	7	3	100	0	0	FALSE	A	G	G	T	R	G	L	D	H	TRUE	WT	T	H	I	N	R
GCWGS-9454	W	9-g	7	PRJNA317462	SAMN13495524	SRR11724642	MSM	Negative	50-54	White	Negative	1	2	8	0.03	0.03	0.03	2	Lineage A	20.2	11422	3935	193	2.001	39	11	100	100	100	100	0	0	TRUE	C	G	A	A	R	G	L	N	H	FALSE	WT	N	R	T	D	R
GCWGS-9459	W	9-g	7	PRJNA317462	SAMN13495498	SRR11724637	MSW	Negative	50-54	Asian	Negative	0.5	1	8	0.015	0.008	0.004	4	Lineage A	20.2	9363	20433	NEW	2.001	39	100	100	100	100	2|31|41*	2	0	TRUE	C	G	A	A	R	G	L	N	H	FALSE	WT	N	R	T	D	R
GCWGS-9424	W	9-g	7	PRJNA317462	SAMN13495468	SRR11724707	MSM	Negative	20-24	Asian	Positive	4	1	4	0.015	0.008	4	0.125	Lineage A	11	1588	338	1873	19.001	261	13	1	7	3	100	0	0	FALSE	A	G	G	T	R	G	L	D	H	TRUE	WT	T	H	I	N	R
GCWGS-9451	W	9-g	7	PRJNA317462	SAMN13495497	SRR11724645	MSM	Negative	20-24	White	Negative	0.5	1	16	0.015	0.015	0.004	0.25	Lineage A	19.1	13536	20440	1617	14.001	1	3	1	100	2	100	0	0	FALSE	DEL	G	G	A	R	G	L	D	Y	FALSE	WT	T	H	I	N	R
GCWGS-12575	W	9-g	8	PRJNA317462	SAMN15970788	SRR12612721	MSMW	Negative	35-39	Hispanic	Negative	2	1	8	0.015	0.008	4	0.25	Lineage A	17.2	9902	20444	2148	5.002	122	3	1	7	3	100	0	0	FALSE	A	G	G	T	R	G	L	D	H	FALSE	WT	T	H	I	N	R
GCWGS-12552	W	9-g	8	PRJNA317462	SAMN15970794	SRR12612740	MSM	Positive	55-59	Asian	Negative	1	2	4	0.015	0.015	0.03	1	Lineage A	20.2	9363	8241	193	2.001	39	11	100	100	100	100	0	0	TRUE	C	G	A	A	R	G	L	N	H	FALSE	WT	N	R	T	D	R
GCWGS-12574	W	9-g	8	PRJNA317462	SAMN15970847	SRR12612722	MSW	Negative	35-39	Hispanic	Negative	1	1	8	0.015	0.008	0.008	0.25	Lineage A	16	12093	16421	137	9.001	1	100	1	100	2	100	0	0	FALSE	DEL	G	G	A	R	G	L	D	Y	FALSE	WT	T	H	I	N	R
GCWGS-12579	W	9-g	8	PRJNA317462	SAMN15970823	SRR12612717	MSMW	Negative	35-39	Multi-racial	Negative	0.5	0.5	8	0.015	0.008	0.008	0.25	Lineage A	19.2	8156	5441	442	2.001	1	1	1	100	2	100	0	0	FALSE	DEL	G	G	A	R	G	L	D	Y	FALSE	WT	T	H	I	N	R
GCWGS-12730	W	9-g	8	PRJNA317462	SAMN15970753	SRR12612667	MSMW	Negative	35-39	White	Negative	1	2	8	0.03	0.03	0.06	2	Lineage A	20.2	11422	3935	193	2.001	39	11	100	100	100	100	0	0	TRUE	C	G	A	A	R	G	L	N	H	FALSE	WT	N	R	T	D	R
GCWGS-12600	W	9-g	9	PRJNA317462	SAMN15970764	SRR16999341	MSW	Negative	45-49	Other	Negative	0.5	1	8	0.008	0.004	0.008	8	Lineage A	20.2	9363	20433	3923	2.001	39	100	100	100	100	2	3	0	TRUE	C	G	A	A	R	G	L	N	H	FALSE	WT	N	R	T	D	R
GCWGS-11146	W	9-g	9	PRJNA317462	SAMN14170537	SRR12612485	MSM	Positive	30-34	Black	Positive	64	1	8	0.008	0.004	4	0.25	Lineage A	18.2	8143	13279	436	2.002	40	100	100	7	3	100	0	0	FALSE	A	G	G	T	R	G	L	D	H	TRUE	WT	T	H	I	N	R
GCWGS-11153	W	9-g	9	PRJNA317462	SAMN14170544	SRR12612477	MSM	Negative	40-44	White	Negative	0.5	1	16	0.015	0.008	2	0.25	Lineage A	18.1	8143	340	426	2.002	40	13	100	7	4	100	0	0	FALSE	A	G	G	T	R	G	L	D	H	TRUE	WT	T	H	I	N	R
GCWGS-11145	W	9-g	9	PRJNA317462	SAMN14170536	SRR12612486	MSW	Negative	25-29	Black	Negative	0.25	1	8	0.015	0.008	0.008	0.25	Lineage B	10	1584	20470	178	14.001	29	1	100	100	7	100	0	0	FALSE	A	G	G	A	R	G	L	D	H	TRUE	WT	T	H	I	N	R
GCWGS-12596	W	9-g	9	PRJNA317462	SAMN15970656	SRR16999342	MSM	Negative	50-54	Hispanic	Negative	1	2	8	0.03	0.03	16	2	Lineage A	20.2	14367	12302	168	2.001	39	11	100	7	4	100	0	0	TRUE	C	G	A	A	R	G	L	N	H	FALSE	WT	N	R	T	D	R
GCWGS-12708	W	9-g	10	PRJNA317462	SAMN15970766	SRR12612688	MSW	Negative	40-44	Asian	Negative	0.5	1	8	0.015	0.008	0.008	0.25	Lineage A	19.1	13536	20440	1617	14.001	1	3	1	100	2	100	0	0	FALSE	DEL	G	G	A	R	G	L	D	Y	FALSE	WT	T	H	I	N	R
GCWGS-11625	W	9-g	11	PRJNA317462	SAMN14544074	SRR12612341	MSW	Negative	40-44	Natv Haw	Negative	0.25	1	8	0.008	0.004	4	0.03	Lineage A	18.2	8143	19985	436	2.002	40	100	100	7	3	100	0	0	FALSE	A	G	G	T	R	G	L	D	H	TRUE	2bp	T	H	I	N	R
GCWGS-11626	W	9-g	11	PRJNA317462	SAMN14544075	SRR12612339	MSM	Negative	60-64	White	Negative	0.25	1	8	0.06	0.03	2	0.03	Lineage A	22.3	7827	10386	38	13.001	19	8	1	1	9	100	0	0	FALSE	DEL	G	G	A	R	D	L	D	H	FALSE	WT	NF	NF	NF	NF	NF
GCWGS-11627	W	9-g	11	PRJNA317462	SAMN14544076	SRR12612338	MSW	Negative	25-29	Black	Negative	0.25	0.25	8	0.008	0.002	0.004	0.125	Lineage B	9	8154	589	153	22.001	11	100	100	100	2	100	0	0	FALSE	A	G	G	T	R	G	L	D	H	FALSE	WT	T	H	I	N	R
GCWGS-11722	W	9-g	12	PRJNA317462	SAMN14588954	SRR12612880	MSW	Negative	55-59	Hispanic	Positive	4	0.5	4	0.008	0.004	1	0.06	Lineage A	11	1588	20504	1641	19.001	54	100	1	7	15	100	0	0	FALSE	A	G	G	T	R	G	L	D	H	FALSE	WT	T	H	I	N	R
GCWGS-11724	W	9-g	12	PRJNA317462	SAMN14588956	SRR12612878	MSMW	Negative	35-39	White	Negative	0.5	1	8	0.015	0.008	0.008	0.5	Lineage A	20.1	9363	20505	845	2.001	9	100	100	100	100	100	0	0	FALSE	A	G	G	T	H	G	L	D	H	FALSE	WT	N	R	T	D	Q
GCWGS-11728	W	9-g	12	PRJNA317462	SAMN14588960	SRR12612874	MSMW	Negative	25-29	Other	Negative	0.25	0.5	4	0.015	0.008	0.004	0.25	Lineage A	20.1	11982	758	467	2.001	9	13	100	100	100	100	0	0	FALSE	A	G	G	T	H	G	L	D	H	FALSE	WT	N	R	T	D	Q
GCWGS-11725	W	9-g	12	PRJNA317462	SAMN14588957	SRR12612877	MSM	Negative	30-34	Hispanic	Negative	0.5	1	8	0.125	0.03	4	0.25	Lineage A	0	1580	17261	1818	34.001	9	1	100	7	3	100	0	0	FALSE	A	G	G	T	H	G	L	D	H	FALSE	WT	T	H	I	N	R
GCWGS-11733	W	9-g	12	PRJNA317462	SAMN14640473	SRR12612868	Unknown	Negative	35-39	Asian	Positive	4	32	8	0.015	0.008	1	0.125	Lineage A	1	1583	14769	3925	2.001	122	1	100	7	6	100	0	0	FALSE	A	G	G	T	R	G	L	D	H	FALSE	WT	T	H	I	N	R
GCWGS-5364	S	3-b	1	PRJNA317462	SAMN11131607	SRR16644224	MSW	Negative	50-54	Black	Positive	8	1	16	0.015	0.008	0.004	0.25	Lineage B	10	13538	20513	410	14.001	29	100	100	100	7	100	0	0	FALSE	A	G	G	A	R	G	L	D	H	TRUE	WT	T	H	I	N	R
GCWGS-5577	S	3-b	2	PRJNA317462	SAMN11341579	SRR16644245	MSW	Negative	25-29	Black	Negative	0.125	1	4	0.015	0.015	8	0.06	Lineage A	15	11648	20521	165	44.001	16	11	1	1	10	100	0	0	FALSE	DEL	G	G	A	R	G	L	N	Y	FALSE	WT	T	H	I	N	R
GCWGS-5578	S	3-b	2	PRJNA317462	SAMN11341580	SRR16644236	MSW	Negative	55-59	Black	Negative	1	2	8	0.03	0.03	16	0.25	Lineage A	15	11648	20521	165	44.001	16	11	1	1	10	100	0	0	FALSE	DEL	G	G	A	R	G	L	N	Y	FALSE	WT	T	H	I	N	R
GCWGS-6140	S	3-b	2	PRJNA317462	SAMN11477555	SRR16644721	MSW	Positive	60-64	Black	Negative	0.25	1	8	0.015	0.008	0.008	0.125	Lineage B	7	1599	20467	520	14.001	130	3	100	100	2	100	0	0	FALSE	A	G	G	T	R	G	L	D	H	FALSE	WT	T	H	I	N	R
GCWGS-6142	S	3-b	3	PRJNA317462	SAMN11477557	SRR16644720	MSW	Negative	35-39	Black	Positive	32	0.5	8	0.004	0.001	4	0.03	Lineage A	18.1	8143	13966	2936	2.001	40	13	100	7	4	100	0	0	FALSE	A	G	G	T	R	G	L	D	H	TRUE	2bp	T	H	I	N	R
GCWGS-6143	S	3-b	3	PRJNA317462	SAMN11477558	SRR16644713	MSW	Negative	20-24	Black	Negative	0.25	0.5	8	0.015	0.004	0.008	0.25	Lineage A	19.2	1583	20533	1348	2.002	1	3	1	100	2	100	0	0	FALSE	DEL	G	G	A	R	G	L	D	Y	FALSE	WT	T	H	I	N	R
GCWGS-6144	S	3-b	3	PRJNA317462	SAMN11477559	SRR16644714	MSW	Negative	30-34	Black	Negative	0.06	0.5	2	0.004	0.008	2	0.06	Lineage A	18.1	8143	13966	2936	2.001	40	13	100	7	4	100	0	0	FALSE	A	G	G	T	R	G	L	D	H	TRUE	2bp	T	H	I	N	R
GCWGS-6547	S	3-b	4	PRJNA317462	SAMN12635959	SRR16643918	MSW	Negative	40-44	Black	Negative	1	2	16	0.015	0.008	0.008	0.125	Lineage B	7	1599	20467	520	14.001	130	3	100	100	2	100	0	0	FALSE	A	G	G	T	R	G	L	D	H	FALSE	WT	T	H	I	N	R
GCWGS-6548	S	3-b	4	PRJNA317462	SAMN12635960	SRR16643896	MSW	Negative	25-29	Black	Negative	0.5	1	2	0.008	0.004	0.004	0.125	Lineage B	13	10931	11627	4037	22.001	19	100	100	54	70	100	0	0	FALSE	DEL	G	G	A	R	D	L	D	H	FALSE	WT	T	H	I	N	R
GCWGS-6549	S	3-b	4	PRJNA317462	SAMN12635961	SRR16643895	MSW	Negative	25-29	Black	Negative	0.5	0.25	8	0.015	0.008	0.008	0.125	Lineage A	19.2	1583	20533	1348	2.002	1	3	1	100	2	100	0	0	FALSE	DEL	G	G	A	R	G	L	D	Y	FALSE	WT	T	H	I	N	R
GCWGS-6550	S	3-b	4	PRJNA317462	SAMN12635962	SRR16643894	MSM	Negative	≤19	White	Negative	1	2	8	0.015	0.015	16	0.125	Lineage A	17.2	10314	-	1824	5.002	122	13	1	7	3	100	0	0	FALSE	A	G	G	T	R	G	L	D	H	FALSE	WT	T	H	I	N	R
GCWGS-6941	S	3-b	5	PRJNA317462	SAMN12662256	SRR16644672	MSM	Negative	30-34	Black	Negative	0.25	2	1	0.03	0.015	8	0.25	Lineage A	15	7363	17932	165	44.001	16	11	1	1	10	100	0	0	FALSE	DEL	G	G	A	R	G	L	N	Y	FALSE	WT	T	H	I	N	R
GCWGS-6942	S	3-b	5	PRJNA317462	SAMN12662257	SRR16644671	MSW	Negative	20-24	Black	Negative	0.125	0.25	4	0.008	0.002	0.004	0.06	Lineage B	21	6962	4392	3127	22.001	161	100	100	100	2	100	0	0	FALSE	A	G	G	A	R	G	L	N	Y	FALSE	WT	T	H	I	N	R
GCWGS-6943	S	3-b	5	PRJNA317462	SAMN12662258	SRR16644670	MSMW	Negative	35-39	White	Positive	16	1	4	0.03	0.008	4	0.06	Lineage A	11	1588	-	NEW	19.001	40*	3	1	7	15	100	0	0	FALSE	A	G	A	T	R	G	L	D	H	TRUE	WT	T	H	I	N	R
GCWGS-6944	S	3-b	5	PRJNA317462	SAMN12662259	SRR16644683	MSW	Negative	25-29	Black	Negative	0.125	0.25	16	0.008	0.002	0.004	0.06	Lineage B	9	12536	242	153	22.001	11	100	100	100	2	100	0	0	FALSE	A	G	G	T	R	G	L	D	H	FALSE	WT	T	H	I	N	R
GCWGS-6945	S	3-b	5	PRJNA317462	SAMN12662260	SRR16644682	MSW	Negative	35-39	Black	Negative	0.25	1	8	0.015	0.008	0.5	0.25	Lineage A	18.1	15235	-	2969	2.002	40	1	100	7	2	100	0	0	FALSE	A	G	G	T	R	G	L	D	H	TRUE	WT	T	H	I	N	R
GCWGS-7435	S	3-b	6	PRJNA317462	SAMN12788882	SRR16644578	MSM	Positive	30-34	Black	Negative	1	2	8	0.015	0.015	4	0.25	Lineage A	20.2	9363	8241	193	2.001	39	11	100	100	100	100	0	0	TRUE	C	G	A	A	R	G	L	N	H	FALSE	WT	N	R	T	D	R
GCWGS-7436	S	3-b	6	PRJNA317462	SAMN12788883	SRR16644576	MSM	Negative	30-34	Other	Negative	0.5	32	8	0.015	0.008	8	0.06	Lineage B	22.2	12548	17712	3939	2.002	19	100	100	1	3	100	0	0	FALSE	DEL	G	G	A	R	D	L	D	H	FALSE	WT	T	H	I	N	R
GCWGS-7437	S	3-b	6	PRJNA317462	SAMN12788884	SRR16644575	MSM	Negative	25-29	Black	Negative	1	2	8	0.015	0.015	0.015	0.25	Lineage A	20.2	9363	7973	3607	2.048	39	11	100	100	100	100	0	0	TRUE	C	G	A	A	R	G	L	N	H	FALSE	WT	N	R	T	D	R
GCWGS-7438	S	3-b	6	PRJNA317462	SAMN12788885	SRR16644574	MSW	Negative	≤19	Black	Negative	0.03	2	4	0.002	0.001	2	0.008	Lineage A	22.3	16155	19999	4060	76.002	19	3	1	1	9	100	0	0	FALSE	DEL	G	G	A	R	D	L	D	H	FALSE	2bp	T	H	I	N	R
GCWGS-7439	S	3-b	6	PRJNA317462	SAMN12788886	SRR16644514	MSW	Negative	25-29	Black	Negative	0.03	0.25	1	0.002	0.001	0.001	0.008	Lineage B	13	10931	-	4036	22.001	19	100	100	54	2	100	0	0	FALSE	DEL	G	G	A	R	D	L	D	H	FALSE	WT	T	H	I	N	R
GCWGS-7826	S	3-b	7	PRJNA317462	SAMN12788945	SRR16643985	MSM	Negative	25-29	Black	Negative	0.25	16	8	0.015	0.004	0.004	0.125	Lineage B	21	6962	4392	3127	22.001	161	100	100	100	2	100	0	0	FALSE	A	G	G	A	R	G	L	N	Y	FALSE	WT	T	H	I	N	R
GCWGS-7827	S	3-b	7	PRJNA317462	SAMN12788946	SRR16643984	MSMW	Negative	20-24	Black	Negative	0.25	64	8	0.015	0.004	0.004	0.06	Lineage B	7	1599	11461	520	14.001	130	3	100	100	2	100	0	0	FALSE	A	G	G	T	R	G	L	D	H	FALSE	WT	T	H	I	N	R
GCWGS-7828	S	3-b	7	PRJNA317462	SAMN12788947	SRR16643983	MSW	Negative	25-29	Black	Negative	0.25	1	8	0.015	0.008	0.004	1	Lineage A	20.1	9363	654	3929	2.001	362	1	100	100	100	100	0	0	FALSE	C	G	G	A	R	G	L	D	Y	FALSE	WT	T	H	T	N	R
GCWGS-8375	S	3-b	7	PRJNA317462	SAMN13825605	SRR16644136	MSM	Negative	30-34	Black	Negative	0.5	0.5	8	0.015	0.008	0.004	0.125	Lineage A	16	13413	-	2976	2.002	105	1	100	100	2	100	0	0	FALSE	A	G	G	T	R	D	L	D	H	FALSE	WT	T	H	I	N	R
GCWGS-7829	S	3-b	7	PRJNA317462	SAMN12788948	SRR16643982	MSM	Negative	≤19	Hispanic	Negative	0.5	1	8	0.015	0.008	4	0.06	Lineage A	17.2	10314	15680	NEW	5.002	274	3	1	7	3	100	0	0	FALSE	A	G	G	T	R	G	L	D	H	FALSE	WT	T	H	I	N	R
GCWGS-8376	S	3-b	8	PRJNA317462	SAMN13825606	SRR16644135	MSW	Negative	25-29	Black	Negative	0.5	1	8	0.008	0.002	0.002	0.25	Lineage B	13	10931	20601	4036	22.001	19	100	100	54	2	100	0	0	FALSE	DEL	G	G	A	R	D	L	D	H	FALSE	WT	T	H	I	N	R
GCWGS-8377	S	3-b	8	PRJNA317462	SAMN13825607	SRR16644134	MSW	Negative	45-49	Black	Negative	0.25	1	8	0.015	0.008	0.004	0.25	Lineage A	16	13413	-	2976	2.002	105	1	100	100	2	100	0	0	FALSE	A	G	G	T	R	D	L	D	H	FALSE	WT	T	H	I	N	R
GCWGS-8378	S	3-b	8	PRJNA317462	SAMN13825608	SRR16644132	MSM	Negative	30-34	White	Negative	1	2	16	0.03	0.03	0.015	1	Lineage A	20.2	9363	8241	193	2.001	39	11	100	100	100	100	0	0	TRUE	C	G	A	A	R	G	L	N	H	FALSE	WT	N	R	T	D	R
GCWGS-8379	S	3-b	8	PRJNA317462	SAMN13825609	SRR16644131	MSM	Negative	25-29	Black	Negative	1	1	8	0.015	0.008	4	0.25	Lineage A	17.2	10314	11461	2148	5.002	122	3	1	7	3	100	0	0	FALSE	A	G	G	T	R	G	L	D	H	FALSE	WT	T	H	I	N	R
GCWGS-14257	S	3-b	8	PRJNA317462	SAMN17298500	SRR16999399	MSM	Negative	25-29	Unknown	Negative	1	2	8	0.03	0.03	0.015	2	Lineage A	20.2	9363	8241	193	2.001	39	11	100	100	100	100	0	0	TRUE	C	G	A	A	R	G	L	N	H	FALSE	WT	N	R	T	D	R
GCWGS-8946	S	3-b	9	PRJNA317462	SAMN13330263	SRR16644437	MSW	Negative	25-29	Black	Negative	1	1	8	0.015	0.008	8	0.25	Lineage A	17.2	9902	16293	2148	5.002	122	3	1	7	3	100	0	0	FALSE	A	G	G	T	R	G	L	D	H	FALSE	WT	T	H	I	N	R
GCWGS-8947	S	3-b	9	PRJNA317462	SAMN13330264	SRR16644436	MSW	Negative	≤19	Hispanic	Negative	0.25	1	16	0.008	0.008	8	0.25	Lineage A	18.2	13526	-	436	2.002	40	100	100	7	3	100	0	0	FALSE	A	G	G	A	R	G	L	D	H	TRUE	WT	T	H	I	N	R
GCWGS-8948	S	3-b	9	PRJNA317462	SAMN13330265	SRR16644435	MSM	Negative	30-34	Black	Negative	0.5	1	8	0.03	0.015	8	0.25	Lineage A	15	11648	20455	1059	44.001	58	10	1	1	10	100	0	0	FALSE	A	G	G	A	R	G	L	N	Y	FALSE	WT	T	H	I	N	R
GCWGS-8949	S	3-b	9	PRJNA317462	SAMN13330266	SRR16644434	MSM	Negative	30-34	Black	Negative	0.25	0.5	8	0.015	0.008	0.004	0.25	Lineage A	19.1	13536	-	162	14.001	1	100	1	100	2	100	0	0	FALSE	DEL	G	G	A	R	G	L	D	Y	FALSE	WT	T	H	I	N	R
GCWGS-8950	S	3-b	9	PRJNA317462	SAMN13330267	SRR16644433	MSM	Negative	25-29	Black	Negative	0.5	0.5	8	0.015	0.008	2	0.125	Lineage A	20.1	10932	16205	3911	2.001	9	1	100	1	71	100	0	0	FALSE	A	G	G	T	H	G	L	D	H	FALSE	WT	T	H	I	N	R
GCWGS-8951	S	3-b	10	PRJNA317462	SAMN13330268	SRR16644432	MSW	Negative	30-34	Black	Negative	0.5	2	8	0.015	0.015	0.03	1	Lineage A	20.2	11422	3935	193	2.001	39	11	100	100	100	100	0	0	TRUE	C	G	A	A	R	G	L	N	H	FALSE	WT	N	R	T	D	R
GCWGS-9881	S	3-b	10	PRJNA317462	SAMN13655944	SRR16644028	MSW	Negative	20-24	Black	Positive	32	16	8	0.015	0.008	2	0.125	Lineage A	22.4	1918	20012	719	2.002	89	100	100	7	4	100	0	0	FALSE	A	G	G	T	R	G	L	D	Y	FALSE	WT	T	H	I	N	R
GCWGS-9882	S	3-b	10	PRJNA317462	SAMN13655945	SRR16644027	MSM	Negative	20-24	Other	Negative	2	4	16	0.06	0.06	32	16	Lineage A	15	7363	8115	3331	44.001	373	10	1	1	10	100	0	0	TRUE	C	G	G	A	R	G	L	N	H	FALSE	WT	N	R	T	D	R
GCWGS-9883	S	3-b	10	PRJNA317462	SAMN13655946	SRR16644026	MSW	Negative	30-34	Black	Negative	1	2	16	0.015	0.008	8	0.25	Lineage A	17.2	9902	16293	2148	5.002	122	3	1	7	3	100	0	0	FALSE	A	G	G	T	R	G	L	D	H	FALSE	WT	T	H	I	N	R
GCWGS-9884	S	3-b	10	PRJNA317462	SAMN13655947	SRR16644025	MSW	Negative	50-54	Black	Negative	0.5	0.5	8	0.004	0.008	1	0.125	Lineage B	4	10316	-	4055	45.001	57	4	100	6	1	100	0	0	FALSE	A	G	G	A	R	G	L	D	H	FALSE	2bp	T	H	I	N	R
GCWGS-11201	S	3-b	11	PRJNA317462	SAMN14210608	SRR16999449	MSW	Negative	25-29	Black	Negative	0.25	1	16	0.015	0.008	0.004	0.25	Lineage B	7	1599	20467	520	14.001	130	3	100	100	2	100	0	0	FALSE	A	G	G	T	R	G	L	D	H	FALSE	WT	T	H	I	N	R
GCWGS-11202	S	3-b	11	PRJNA317462	SAMN14210610	SRR16999448	MSW	Negative	45-49	Black	Negative	0.03	0.125	4	0.002	0.001	0.002	0.03	Lineage B	4	10316	-	4055	45.001	57	4	100	6	1	100	0	0	FALSE	A	G	G	A	R	G	L	D	H	FALSE	2bp	T	H	I	N	R
GCWGS-11203	S	3-b	11	PRJNA317462	SAMN14210611	SRR16999447	MSW	Negative	≤19	Black	Negative	0.03	0.25	2	0.002	0.001	2	0.015	Lineage A	22.3	16155	20412	4060	76.002	19	3	1	1	9	100	0	0	FALSE	DEL	G	G	A	R	D	L	D	H	FALSE	2bp	T	H	I	N	R
GCWGS-11204	S	3-b	11	PRJNA317462	SAMN14210612	SRR16999446	MSW	Negative	25-29	Black	Negative	0.5	2	8	0.015	0.015	0.015	2	Lineage A	20.2	11422	3935	193	2.001	39	11	100	100	100	100	0	0	TRUE	C	G	A	A	R	G	L	N	H	FALSE	WT	N	R	T	D	R
GCWGS-11509	S	3-b	11	PRJNA317462	SAMN14502212	SRR16999407	MSM	Negative	≤19	Black	Negative	0.25	1	8	0.03	0.008	0.004	8	Lineage A	20.1	9363	2992	64	2.001	9	1	100	100	100	2	4	0	FALSE	A	G	G	T	H	G	L	D	H	FALSE	WT	N	R	T	D	Q
GCWGS-11511	S	3-b	12	PRJNA317462	SAMN14502214	SRR16999406	MSMW	Negative	30-34	Other	Negative	0.5	1	8	0.015	0.008	0.5	0.25	Lineage A	20.1	11428	20496	3056	9.001	9	100	100	100	100	100	0	0	FALSE	A	G	G	T	H	G	L	D	H	FALSE	WT	N	R	T	D	Q
GCWGS-11512	S	3-b	12	PRJNA317462	SAMN14502215	SRR16999405	MSMW	Negative	25-29	Black	Positive	64	1	8	0.008	0.004	8	0.25	Lineage A	18.2	13526	9918	436	2.002	40	100	100	7	3	100	0	0	FALSE	A	G	G	T	R	G	L	D	H	TRUE	WT	T	H	I	N	R
GCWGS-11513	S	3-b	12	PRJNA317462	SAMN14502216	SRR16999403	MSM	Negative	≤19	Black	Negative	0.5	1	8	0.015	0.008	0.004	0.125	Lineage A	16	15257	16856	3981	5.002	105	14	100	100	2	100	0	0	FALSE	A	G	G	T	R	D	L	D	H	FALSE	WT	T	H	I	N	R
GCWGS-11514	S	3-b	12	PRJNA317462	SAMN14502217	SRR16999699	MSW	Negative	25-29	Black	Negative	0.03	0.25	8	0.004	0.001	0.004	0.125	Lineage B	21	6962	-	391	15.001	18	3	100	100	2	100	0	0	FALSE	A	G	G	A	R	G	L	N	Y	FALSE	WT	T	H	I	N	R
GCWGS-11515	S	3-b	12	PRJNA317462	SAMN14502218	SRR16999698	MSW	Negative	20-24	Black	Negative	1	1	8	0.015	0.008	0.015	0.25	Lineage B	13	10931	11627	4037	22.001	19	100	100	54	70	100	0	0	FALSE	DEL	G	G	A	R	D	L	D	H	FALSE	WT	T	H	I	N	R
[truncated: 41 more columns]

## Sheet: Key_Legend
Genomic analysis of 1710 surveillance-based Neisseria gonorrhoeae isolates from the U.S. in 2019 identifies predominant strain types and chromosomal antimicrobial resistant determinants
Jennifer L Reimche, PhD *†, Arvon A Clemons II, M.S. *†, Vasanta L Chivukula, PhD*†, Sandeep J Joseph, PhD, MPH*, Matthew W Schmerer, PhD*, Cau D Pham, PhD*, Karen Schlanger, PhD*, Sancta B St Cyr, MD*, Ellen N Kersh, PhD*, Kim M Gernert, PhD*
Header						Sex of sex partner
Sample Identifier	Deidentified Sequencing ID					MSW	Men who have sex with women
U.S. Region	Northeast (NE), South (S), Midwest (MW), West (W)					MSM	Men who have sex with men
HHS region and Site	https://www.hhs.gov/about/agencies/iea/regional-offices/index.html					MSMW	Men who have sex with men and women
Month Collected	January - December (1-12)
BioProject ID
BioSample ID
SRA Accession ID							Race/Ethnicity
Sex of sex partner	See key						American Indian
HIV Status							Asian
Age range (years)							Black
Race/ Ethnicity	See key						Native Hawaiian
Beta-Lactamase		The high end of the range for MICs should be considered as ≥ that value.					White
PEN MIC µg/mL	0.008 - 64; by doubling-concentration						Other
TET MIC µg/mL	0.06 - 64; by doubling-concentration						Hispanic
GEN MIC µg/mL	0.25 - 64; by doubling-concentration						Multi-racial
CFM MIC µg/mL	0.002 - 1.0; by doubling-concentration						Unknown
CRO MIC µg/mL	0.001 - 1.0; by doubling-concentration
CIP MIC µg/mL	0.001 - 32; by doubling-concentration
AZM MIC µg/mL	0.008 – 16; by doubling-concentration
FastBAPS Cluster
MLST	Multilocus Sequence Typing sequence type
NG-MAST	Neisseria gonorrhoeae Multi-Antigen Sequence Type
ngSTAR	Neisseria gonorrhoeae Sequence Typing for Antimicrobial Resistance
ngSTAR penA
ngSTAR mtrR
ngSTAR porB
ngSTAR ponA
ngSTAR gyrA
ngSTAR parC
ngSTAR 23S rRNA
AMR variants as called by AMR profiler - Wild type (WT)/Reference call in parentheses
23S rRNA C2611T	Copy number of variant (T) present (0-4)
23S rRNA A2059G	Copy number of variant (G) present (0-4)
mtrR mosaic (FALSE)	FALSE=no mosaic mtrR; TRUE=has mosaic mtrR sequence
mtrR promoter (A)	Position 1110846 A (WT), A deletion, or A>C
mtrR -35 (G)	Position 1110837 G (WT) or A
MtrR Ala39
MtrR Arg44
MtrR Gly45
MtrR Leu47
MtrR Asp79
MtrR His105
MtrR premature stop (FALSE)
mtrC GC deletion (not from AMR profiler)	WT=wild type (no deletion), 2bp=one GC pair deleted, 4bp=2 GC pairs deleted
MtrD Thr42	"NF" = not found
MtrD His46
MtrD Ile48
MtrD Asn101
MtrD Arg174
MtrD Val662
MtrD Arg714
MtrD Ser821
MtrD Lys823
MtrD Ala826
penA allele
penA allele mosaicity
PBP2 Ile312
PBP2 Val316
PBP2 Ala501
PBP2 Asn512
PBP2 Gly542
PBP2 Gly545
PBP2 Ala549
PBP2 Pro551
PBP2 D345ins (FALSE)
PBP1 Ala375
PBP1 Leu421
PilQ full length (TRUE)
PilQ aa341
PilQ aa526
PilQ aa648
GyrA Ser91
GyrA Asp95
ParC Asp86
ParC Ser87
ParC Ser88
ParC Glu91
blaTEM present (FALSE)
TetM present (FALSE)
porB allele	"UNK" = unknown
PorB Gly120	Call based on porB allele ID; "#N/A" = not available
PorB Gly121
RpsJ Val57
RplD aa68
RplD Gly70
AcnB Gln371
AMR profiler version
Run Date
